# Supplementary material for: Ground and satellite based observation datasets for the Lower Mekong River Basin
Source: Data Brief. 2018 Nov 14;21:2020–7. doi: 10.1016/j.dib.2018.11.038 (PMC6258872; doi:10.1016/j.dib.2018.11.038)
Supplement: Map — Land cover and land use raster data in spatial reference of the European Petroleum Survey Group (ESPG: 32648). [file mmc2.zip › Land_cover/lmrb_lulc.prj]

Projection    UTM
Zone          48
Datum         WGS84
Spheroid      WGS84
Units         METERS
Zunits        NO
Parameters    
