# Supplementary material for: Ground and satellite based observation datasets for the Lower Mekong River Basin
Source: Data Brief. 2018 Nov 14;21:2020–7. doi: 10.1016/j.dib.2018.11.038 (PMC6258872; doi:10.1016/j.dib.2018.11.038)
Supplement: Supplementary file 3 — Map: Keyhole Markup file (KMZ) contains the Google maps [file mmc4.zip]

Archive with 1 entries (1 files):
- mmc4.kmz
