# Supplementary material for: Ground and satellite based observation datasets for the Lower Mekong River Basin
Source: Data Brief. 2018 Nov 14;21:2020–7. doi: 10.1016/j.dib.2018.11.038 (PMC6258872; doi:10.1016/j.dib.2018.11.038)
Supplement: Supplementary file 4 — Soil raster data in spatial reference of ESPG: 32648. Soil characteristics table is also included. [file mmc3.zip]

Archive with 7 entries (4 files):
- Soil/
- Soil/lmrb_hwsd_soils.prj
- Soil/lmrb_hwsd_soils.txt
- Soil/LMRB_usersoil.xlsx
- __MACOSX/
- __MACOSX/Soil/
- __MACOSX/Soil/._LMRB_usersoil.xlsx
