# Supplementary material for: Ground and satellite based observation datasets for the Lower Mekong River Basin
Source: Data Brief. 2018 Nov 14;21:2020–7. doi: 10.1016/j.dib.2018.11.038 (PMC6258872; doi:10.1016/j.dib.2018.11.038)
Supplement: Supplementary file 4 — Soil raster data in spatial reference of ESPG: 32648. Soil characteristics table is also included. [file mmc3.zip › Soil/LMRB_usersoil.xlsx]

## Sheet: usersoil
OBJECTID_1	MUID	SEQN	SNAM	S5ID	CMPPCT	NLAYERS	HYDGRP	SOL_ZMX	ANION_EXCL	SOL_CRK	TEXTURE	SOL_Z1	SOL_BD1	SOL_AWC1	SOL_K1	SOL_CBN1	CLAY1	SILT1	SAND1	ROCK1	SOL_ALB1	USLE_K1	SOL_EC1	SOL_Z2	SOL_BD2	SOL_AWC2	SOL_K2	SOL_CBN2	CLAY2	SILT2	SAND2	ROCK2	SOL_ALB2	USLE_K2	SOL_EC2	SOL_Z3	SOL_BD3	SOL_AWC3	SOL_K3	SOL_CBN3	CLAY3	SILT3	SAND3	ROCK3	SOL_ALB3	USLE_K3	SOL_EC3	SOL_Z4	SOL_BD4
1	3967	1	IRKUBh3967.0	IRKUBh3967.0	1	4	C	100	0.5	0.5	I-RK-U-Bh-3967.0	100	1.3	15	18.6	1.4	23	34	43	0	0.228489	0.171422	0	0	0	0	0	0	0	0	0	0	0	0	0	0	0	0	0	0	0	0	0	0	0	0	0	0	0
2	4260	1	AfAfBfAoQlAg4260.0	AfAfBfAoQlAg4260.0	1	6	B	6000	0.5	0.5	Af-Af-Bf-Ao-Ql-Ag-4260.0	1000	1.52	150	50.34	0.61	10	12	78	0	0.39397	0.134587	0	2000	1.4	150	7.84	0.98	25	22	53	0	0.305247	0.158979	0	3000	1.31	150	7.84	0.95	23	25	52	0	0.311628	0.164218	0	4000	1.4
3	4261	1	AfAfApGdAg4261.0	AfAfApGdAg4261.0	1	5	B	5000	0.5	0.5	Af-Af-Ap-Gd-Ag-4261.0	1000	1.52	150	50.34	0.61	10	12	78	0	0.39397	0.134587	0	2000	1.4	150	7.84	0.98	25	22	53	0	0.305247	0.158979	0	3000	1.44	150	18.6	1.13	23	30	47	0	0.275251	0.168576	0	4000	1.33
4	4264	1	AgLgAoSgGdAp4264.0	AgLgAoSgGdAp4264.0	1	6	C	6000	0.5	0.5	Ag-Lg-Ao-Sg-Gd-Ap-4264.0	1000	1.39	150	18.6	0.83	23	43	34	0	0.338513	0.177718	0	2000	1.4	150	18.6	0.94	22	36	42	0	0.313784	0.173573	0	3000	1.4	150	7.84	1	24	27	49	0	0.301066	0.165154	0	4000	1.32
5	4265	1	AgAgLgBfAfWdGd4265.0	AgAgLgBfAfWdGd4265.0	1	7	B	7000	0.5	0.5	Ag-Ag-Lg-Bf-Af-Wd-Gd-4265.0	1000	1.47	150	50.34	0.72	10	14	76	0	0.36519	0.145241	0	2000	1.39	150	18.6	0.83	23	43	34	0	0.338513	0.177718	0	3000	1.4	150	18.6	0.94	22	36	42	0	0.313784	0.173573	0	4000	1.31
6	4267	1	AoNdAfIBf4267.0	AoNdAfIBf4267.0	1	5	C	4100	0.5	0.5	Ao-Nd-Af-I-Bf-4267.0	1000	1.4	150	7.84	1	24	27	49	0	0.301066	0.165154	0	2000	1.35	150	18.6	0.99	23	33	44	0	0.303149	0.170746	0	3000	1.4	150	7.84	0.98	25	22	53	0	0.305247	0.158979	0	3100	1.3
7	4276	1	AoAoNdIAh4276.0	AoAoNdIAh4276.0	1	5	C	4100	0.5	0.5	Ao-Ao-Nd-I-Ah-4276.0	1000	1.4	50	7.84	1	24	27	49	0	0.301066	0.165154	0	2000	1.27	50	2.06	1.07	46	25	29	0	0.286878	0.147065	0	3000	1.35	150	18.6	0.99	23	33	44	0	0.303149	0.170746	0	3100	1.3
8	4284	1	AoAoIBdAh4284.0	AoAoIBdAh4284.0	1	5	C	4100	0.5	0.5	Ao-Ao-I-Bd-Ah-4284.0	1000	1.4	50	7.84	1	24	27	49	0	0.301066	0.165154	0	2000	1.27	50	2.06	1.07	46	25	29	0	0.286878	0.147065	0	2100	1.3	15	18.6	1.4	23	34	43	0	0.228489	0.171422	0	3100	1.3
9	4324	1	GeJtBg4324.0	GeJtBg4324.0	1	3	D	3000	0.5	0.5	Ge-Jt-Bg-4324.0	1000	1.25	150	2.06	1.25	52	31	17	0	0.25339	0.159922	0	2000	1.19	150	4.56	3	29	41	30	0	0.0758024	0.173096	0	3000	1.42	150	18.6	0.97	20	36	44	0	0.307359	0.175318	0	0	0
10	4325	1	GeGmJeGh4325.0	GeGmJeGh4325.0	1	4	D	4000	0.5	0.5	Ge-Gm-Je-Gh-4325.0	1000	1.25	150	2.06	1.25	52	31	17	0	0.25339	0.159922	0	2000	1.28	150	18.6	1.74	22	40	38	0	0.180734	0.176113	0	3000	1.36	150	18.6	0.9	20	41	39	0	0.32256	0.178247	0	4000	1.2
11	4362	1	IUBh4362.0	IUBh4362.0	1	3	C	1400	0.5	0.5	I-U-Bh-4362.0	100	1.3	0	18.6	1.4	23	34	43	0	0.228489	0.171422	0	400	1.45	50	18.6	1.43	21	31	48	0	0.223811	0.171192	0	1400	1.1	150	18.6	2.72	23	36	41	0	0.0919475	0.172736	0	0	0
12	4383	1	ILcBk4383.0	ILcBk4383.0	1	3	C	2100	0.5	0.5	I-Lc-Bk-4383.0	100	1.3	15	18.6	1.4	23	34	43	0	0.228489	0.171422	0	1100	1.54	150	18.6	0.86	24	29	47	0	0.331582	0.166866	0	2100	1.42	150	18.6	0.63	21	41	38	0	0.388573	0.177503	0	0	0
13	4391	1	JcBk4391.0	JcBk4391.0	1	2	C	2000	0.5	0.5	Jc-Bk-4391.0	1000	1.39	150	18.6	0.6	18	47	35	0	0.396696	0.183812	0	2000	1.42	150	18.6	0.63	21	41	38	0	0.388573	0.177503	0	0	0	0	0	0	0	0	0	0	0	0	0	0	0
14	4393	1	JeGeGm4393.0	JeGeGm4393.0	1	3	C	3000	0.5	0.5	Je-Ge-Gm-4393.0	1000	1.36	150	18.6	0.9	20	41	39	0	0.32256	0.178247	0	2000	1.35	150	18.6	1.07	23	40	37	0	0.286878	0.1754	0	3000	1.28	150	18.6	1.74	22	40	38	0	0.180734	0.176113	0	0	0
15	4396	1	JtGh4396.0	JtGh4396.0	1	2	D	2000	0.5	0.5	Jt-Gh-4396.0	1000	1.18	150	2.06	2.59	58	34	8	0	0.100571	0.205964	0	2000	1.2	150	18.6	3.71	22	45	33	0	0.0464564	0.180038	0	0	0	0	0	0	0	0	0	0	0	0	0	0	0
16	4404	1	LcIBk4404.0	LcIBk4404.0	1	3	C	2100	0.5	0.5	Lc-I-Bk-4404.0	1000	1.54	50	18.6	0.86	24	29	47	0	0.331582	0.166866	0	1100	1.3	15	18.6	1.4	23	34	43	0	0.228489	0.171422	0	2100	1.42	150	18.6	0.63	21	41	38	0	0.388573	0.177503	0	0	0
17	4408	1	LgLoGeJeAg4408.0	LgLoGeJeAg4408.0	1	5	D	5000	0.5	0.5	Lg-Lo-Ge-Je-Ag-4408.0	1000	1.16	150	2.06	0.99	45	19	36	0	0.303149	0.139044	0	2000	1.42	150	18.6	0.82	21	32	47	0	0.340855	0.171889	0	3000	1.35	150	18.6	1.07	23	40	37	0	0.286878	0.1754	0	4000	1.36
18	4414	1	NhNhAoGAp4414.0	NhNhAoGAp4414.0	1	5	C	5000	0.5	0.5	Nh-Nh-Ao-G-Ap-4414.0	1000	1.35	150	18.6	2.6	25	30	45	0	0.09988	0.166762	0	2000	1.2	150	2.06	2.67	57	28	15	0	0.0951731	0.156877	0	3000	1.4	150	7.84	1	24	27	49	0	0.301066	0.165154	0	4000	1.33
19	4416	1	ReQfQaPJeG4416.0	ReQfQaPJeG4416.0	1	6	B	6000	0.5	0.5	Re-Qf-Qa-P-Je-G-4416.0	1000	1.42	100	91.26	0.5	6	11	83	0	0.425017	0.116657	0	2000	1.54	100	114.05	0.4	6	5	89	0	0.455361	0.080143	0	3000	1.32	100	114.05	0.4	4	7	89	0	0.455361	0.0886552	0	4000	1.4
20	4452	1	AfAfAoAg4452.0	AfAfAoAg4452.0	1	4	B	4000	0.5	0.5	Af-Af-Ao-Ag-4452.0	1000	1.52	75	50.34	0.61	10	12	78	0	0.39397	0.134587	0	2000	1.4	75	7.84	0.98	25	22	53	0	0.305247	0.158979	0	3000	1.4	150	7.84	1	24	27	49	0	0.301066	0.165154	0	4000	1.39
21	4464	1	AoNdAfVcAg4464.0	AoNdAfVcAg4464.0	1	5	C	5000	0.5	0.5	Ao-Nd-Af-Vc-Ag-4464.0	1000	1.4	150	7.84	1	24	27	49	0	0.301066	0.165154	0	2000	1.35	150	18.6	0.99	23	33	44	0	0.303149	0.170746	0	3000	1.4	150	7.84	0.98	25	22	53	0	0.305247	0.158979	0	4000	1.65
22	4486	1	FaIFAf4486.0	FaIFAf4486.0	1	4	D	3100	0.5	0.5	Fa-I-F-Af-4486.0	1000	1.1	150	0.78	1.57	60	21	19	0	0.203214	0.137688	0	1100	1.3	15	18.6	1.4	23	34	43	0	0.228489	0.171422	0	2100	1.34	150	7.84	0.98	26	14	60	0	0.305247	0.144822	0	3100	1.4
23	4491	1	FoFhGAf4491.0	FoFhGAf4491.0	1	4	D	4000	0.5	0.5	Fo-Fh-G-Af-4491.0	1000	1.24	150	2.06	1.65	52	20	28	0	0.192306	0.136847	0	2000	1.2	150	7.84	2.34	27	20	53	0	0.119494	0.154469	0	3000	1.33	150	18.6	1.27	22	40	38	0	0.249919	0.176114	0	4000	1.4
24	4494	1	FrFoVNdI4494.0	FrFoVNdI4494.0	1	5	D	4100	0.5	0.5	Fr-Fo-V-Nd-I-4494.0	1000	1.21	150	0.78	1.42	59	19	22	0	0.22536	0.132977	0	2000	1.4	150	7.84	1.06	26	14	60	0	0.288863	0.144815	0	3000	1.42	125	2.06	0.95	56	26	18	0	0.311628	0.148726	0	4000	1.35
25	4499	1	GdJeGmGh4499.0	GdJeGmGh4499.0	1	4	D	4000	0.5	0.5	Gd-Je-Gm-Gh-4499.0	1000	1.04	150	2.06	1.65	55	29	16	0	0.192306	0.157267	0	2000	1.36	150	18.6	0.9	20	41	39	0	0.32256	0.178247	0	3000	1.28	150	18.6	1.74	22	40	38	0	0.180734	0.176113	0	4000	1.2
26	4502	1	GeJeGm4502.0	GeJeGm4502.0	1	3	D	3000	0.5	0.5	Ge-Je-Gm-4502.0	1000	1.25	150	2.06	1.25	52	31	17	0	0.25339	0.159922	0	2000	1.36	150	18.6	0.9	20	41	39	0	0.32256	0.178247	0	3000	1.28	150	18.6	1.74	22	40	38	0	0.180734	0.176113	0	0	0
27	4522	1	JeZgJtRe4522.0	JeZgJtRe4522.0	1	4	D	4000	0.5	0.5	Je-Zg-Jt-Re-4522.0	1000	1.31	150	2.06	1.26	49	32	19	0	0.251649	0.159678	0	2000	1.41	150	18.6	0.42	21	43	36	0	0.449123	0.178892	0	3000	1.19	150	4.56	3	29	41	30	0	0.0758024	0.173096	0	4000	1.21
28	4527	1	JtGhGd4527.0	JtGhGd4527.0	1	3	D	3000	0.5	0.5	Jt-Gh-Gd-4527.0	1000	1.18	150	2.06	2.59	58	34	8	0	0.100571	0.205964	0	2000	1.2	150	18.6	3.71	22	45	33	0	0.0464564	0.180038	0	3000	1.33	150	18.6	1.25	21	39	40	0	0.25339	0.176243	0	0	0
29	4544	1	NdBdVcIE4544.0	NdBdVcIE4544.0	1	5	D	3400	0.5	0.5	Nd-Bd-Vc-I-E-4544.0	1000	1.2	150	2.06	1.32	55	23	22	0	0.241449	0.14137	0	2000	1.3	150	18.6	1.45	20	39	41	0	0.220745	0.177054	0	3000	1.65	125	2.06	0.75	55	29	16	0	0.357713	0.157267	0	3100	1.3
30	4587	1	VpVcIGF4587.0	VpVcIGF4587.0	1	5	D	4100	0.5	0.5	Vp-Vc-I-G-F-4587.0	1000	1.31	125	2.06	1.2	56	24	20	0	0.262279	0.143638	0	2000	1.65	125	2.06	0.75	55	29	16	0	0.357713	0.157267	0	2100	1.3	15	18.6	1.4	23	34	43	0	0.228489	0.171422	0	3100	1.33
31	4588	1	VpVcIGF4588.0	VpVcIGF4588.0	1	5	D	4100	0.5	0.5	Vp-Vc-I-G-F-4588.0	1000	1.31	50	2.06	1.2	56	24	20	0	0.262279	0.143638	0	2000	1.65	125	2.06	0.75	55	29	16	0	0.357713	0.157267	0	2100	1.3	15	18.6	1.4	23	34	43	0	0.228489	0.171422	0	3100	1.33
32	6651	1	LfI6651.0	LfI6651.0	1	2	D	1100	0.5	0.5	Lf-I-6651.0	1000	1.46	50	2.06	1.45	49	25	26	0	0.220745	0.145896	0	1100	1.3	15	18.6	1.4	23	34	43	0	0.228489	0.171422	0	0	0	0	0	0	0	0	0	0	0	0	0	0	0
33	6997	1	WR6997.0	WR6997.0	1	1	D		0.5	0.5	WR-6997.0	0	0	0	0	0	0	0	0	0	0	0	0	0	0	0	0	0	0	0	0	0	0	0	0	0	0	0	0	0	0	0	0	0	0	0	0	0	0
34	11000	1	LVh11000.0	LVh11000.0	1	1	C	1000	0.5	0.5	LVh-11000.0	1000	1.43	150	18.6	0.74	22	37	41	0	0.360188	0.174199	0	0	0	0	0	0	0	0	0	0	0	0	0	0	0	0	0	0	0	0	0	0	0	0	0	0	0
35	11001	1	PDd11001.0	PDd11001.0	1	1	C	1000	0.5	0.5	PDd-11001.0	1000	1.36	150	12.19	1.59	15	54	31	0	0.20043	0.193057	0	0	0	0	0	0	0	0	0	0	0	0	0	0	0	0	0	0	0	0	0	0	0	0	0	0	0
36	11005	1	CMx11005.0	CMx11005.0	1	1	D	1000	0.5	0.5	CMx-11005.0	1000	1.23	150	2.06	1.43	50	29	21	0	0.223811	0.152953	0	0	0	0	0	0	0	0	0	0	0	0	0	0	0	0	0	0	0	0	0	0	0	0	0	0	0
37	11009	1	CMx11009.0	CMx11009.0	1	1	C	1000	0.5	0.5	CMx-11009.0	1000	1.31	150	18.6	0.98	23	28	49	0	0.305247	0.166969	0	0	0	0	0	0	0	0	0	0	0	0	0	0	0	0	0	0	0	0	0	0	0	0	0	0	0
38	11010	1	CMx11010.0	CMx11010.0	1	1	C	1000	0.5	0.5	CMx-11010.0	1000	1.31	150	18.6	0.98	23	28	49	0	0.305247	0.166969	0	0	0	0	0	0	0	0	0	0	0	0	0	0	0	0	0	0	0	0	0	0	0	0	0	0	0
39	11012	1	CMx11012.0	CMx11012.0	1	1	C	1000	0.5	0.5	CMx-11012.0	1000	1.31	0	18.6	0.98	23	28	49	0	0.305247	0.166969	0	0	0	0	0	0	0	0	0	0	0	0	0	0	0	0	0	0	0	0	0	0	0	0	0	0	0
40	11013	1	CMe11013.0	CMe11013.0	1	1	D	1000	0.5	0.5	CMe-11013.0	1000	1.28	150	2.06	1.17	48	29	23	0	0.267762	0.152633	0	0	0	0	0	0	0	0	0	0	0	0	0	0	0	0	0	0	0	0	0	0	0	0	0	0	0
41	11014	1	CMe11014.0	CMe11014.0	1	1	C	1000	0.5	0.5	CMe-11014.0	1000	1.37	150	18.6	1	22	36	42	0	0.301066	0.173573	0	0	0	0	0	0	0	0	0	0	0	0	0	0	0	0	0	0	0	0	0	0	0	0	0	0	0
42	11015	1	CMe11015.0	CMe11015.0	1	1	D	1000	0.5	0.5	CMe-11015.0	1000	1.28	150	2.06	1.17	48	29	23	0	0.267762	0.152633	0	0	0	0	0	0	0	0	0	0	0	0	0	0	0	0	0	0	0	0	0	0	0	0	0	0	0
43	11016	1	CMe11016.0	CMe11016.0	1	1	D	1000	0.5	0.5	CMe-11016.0	1000	1.28	150	2.06	1.17	48	29	23	0	0.267762	0.152633	0	0	0	0	0	0	0	0	0	0	0	0	0	0	0	0	0	0	0	0	0	0	0	0	0	0	0
44	11017	1	CMe11017.0	CMe11017.0	1	1	C	1000	0.5	0.5	CMe-11017.0	1000	1.37	150	18.6	1	22	36	42	0	0.301066	0.173573	0	0	0	0	0	0	0	0	0	0	0	0	0	0	0	0	0	0	0	0	0	0	0	0	0	0	0
45	11020	1	CMc11020.0	CMc11020.0	1	1	C	1000	0.5	0.5	CMc-11020.0	1000	1.41	150	18.6	0.65	21	43	36	0	0.383251	0.178891	0	0	0	0	0	0	0	0	0	0	0	0	0	0	0	0	0	0	0	0	0	0	0	0	0	0	0
46	11035	1	CMc11035.0	CMc11035.0	1	1	C	1000	0.5	0.5	CMc-11035.0	1000	1.41	150	18.6	0.65	21	43	36	0	0.383251	0.178891	0	0	0	0	0	0	0	0	0	0	0	0	0	0	0	0	0	0	0	0	0	0	0	0	0	0	0
47	11052	1	LVk11052.0	LVk11052.0	1	1	C	1000	0.5	0.5	LVk-11052.0	1000	1.53	150	7.84	0.51	23	24	53	0	0.422096	0.163196	0	0	0	0	0	0	0	0	0	0	0	0	0	0	0	0	0	0	0	0	0	0	0	0	0	0	0
48	11086	1	CMc11086.0	CMc11086.0	1	1	C	1000	0.5	0.5	CMc-11086.0	1000	1.41	150	18.6	0.65	21	43	36	0	0.383251	0.178891	0	0	0	0	0	0	0	0	0	0	0	0	0	0	0	0	0	0	0	0	0	0	0	0	0	0	0
49	11087	1	CMc11087.0	CMc11087.0	1	1	C	1000	0.5	0.5	CMc-11087.0	1000	1.41	150	18.6	0.65	21	43	36	0	0.383251	0.178891	0	0	0	0	0	0	0	0	0	0	0	0	0	0	0	0	0	0	0	0	0	0	0	0	0	0	0
50	11103	1	GRh11103.0	GRh11103.0	1	1	C	1000	0.5	0.5	GRh-11103.0	1000	1.31	150	12.19	1.6	21	54	25	0	0.199053	0.195543	0	0	0	0	0	0	0	0	0	0	0	0	0	0	0	0	0	0	0	0	0	0	0	0	0	0	0
51	11105	1	ATa11105.0	ATa11105.0	1	1	C	1000	0.5	0.5	ATa-11105.0	1000	1.41	150	18.6	1.15	19	42	39	0	0.27148	0.179618	0	0	0	0	0	0	0	0	0	0	0	0	0	0	0	0	0	0	0	0	0	0	0	0	0	0	0
52	11108	1	CHl11108.0	CHl11108.0	1	1	C	1000	0.5	0.5	CHl-11108.0	1000	1.21	150	18.6	1.64	25	41	34	0	0.193637	0.174906	0	0	0	0	0	0	0	0	0	0	0	0	0	0	0	0	0	0	0	0	0	0	0	0	0	0	0
53	11110	1	CHk11110.0	CHk11110.0	1	1	B	1000	0.5	0.5	CHk-11110.0	1000	1.47	100	91.26	1.02	10	8	82	0	0.296942	0.108537	0	0	0	0	0	0	0	0	0	0	0	0	0	0	0	0	0	0	0	0	0	0	0	0	0	0	0
54	11111	1	CMe11111.0	CMe11111.0	1	1	C	1000	0.5	0.5	CMe-11111.0	1000	1.37	150	18.6	1	22	36	42	0	0.301066	0.173573	0	0	0	0	0	0	0	0	0	0	0	0	0	0	0	0	0	0	0	0	0	0	0	0	0	0	0
55	11262	1	CLh11262.0	CLh11262.0	1	1	C	1000	0.5	0.5	CLh-11262.0	1000	1.32	150	18.6	0.46	21	38	41	0	0.436904	0.175638	0	0	0	0	0	0	0	0	0	0	0	0	0	0	0	0	0	0	0	0	0	0	0	0	0	0	0
56	11341	1	FLc11341.0	FLc11341.0	1	1	C	1000	0.5	0.5	FLc-11341.0	1000	1.39	150	18.6	0.6	18	48	34	0	0.396696	0.184722	0	0	0	0	0	0	0	0	0	0	0	0	0	0	0	0	0	0	0	0	0	0	0	0	0	0	0
57	11366	1	LXf11366.0	LXf11366.0	1	1	D	1000	0.5	0.5	LXf-11366.0	1000	1.34	150	2.06	1.38	47	30	23	0	0.231663	0.154403	0	0	0	0	0	0	0	0	0	0	0	0	0	0	0	0	0	0	0	0	0	0	0	0	0	0	0
58	11367	1	LPk11367.0	LPk11367.0	1	1	C	300	0.5	0.5	LPk-11367.0	300	1.24	50	18.6	2.13	19	44	37	0	0.138114	0.180909	0	0	0	0	0	0	0	0	0	0	0	0	0	0	0	0	0	0	0	0	0	0	0	0	0	0	0
59	11368	1	LVh11368.0	LVh11368.0	1	1	D	1000	0.5	0.5	LVh-11368.0	1000	1.31	50	2.06	1.2	47	22	31	0	0.262279	0.142373	0	0	0	0	0	0	0	0	0	0	0	0	0	0	0	0	0	0	0	0	0	0	0	0	0	0	0
60	11369	1	LVx11369.0	LVx11369.0	1	1	D	1000	0.5	0.5	LVx-11369.0	1000	1.37	50	2.06	1.2	46	27	27	0	0.262279	0.149835	0	0	0	0	0	0	0	0	0	0	0	0	0	0	0	0	0	0	0	0	0	0	0	0	0	0	0
61	11370	1	ANh11370.0	ANh11370.0	1	1	C	1000	0.5	0.5	ANh-11370.0	1000	0.76	150	18.6	6.74	21	47	32	0	0.005749	0.182512	0	0	0	0	0	0	0	0	0	0	0	0	0	0	0	0	0	0	0	0	0	0	0	0	0	0	0
62	11375	1	CMd11375.0	CMd11375.0	1	1	C	1000	0.5	0.5	CMd-11375.0	1000	1.3	150	18.6	1.45	20	38	42	0	0.220745	0.176475	0	0	0	0	0	0	0	0	0	0	0	0	0	0	0	0	0	0	0	0	0	0	0	0	0	0	0
63	11376	1	CMd11376.0	CMd11376.0	1	1	C	1000	0.5	0.5	CMd-11376.0	1000	1.3	150	18.6	1.45	20	38	42	0	0.220745	0.176475	0	0	0	0	0	0	0	0	0	0	0	0	0	0	0	0	0	0	0	0	0	0	0	0	0	0	0
64	11377	1	RGc11377.0	RGc11377.0	1	1	C	1000	0.5	0.5	RGc-11377.0	1000	1.37	150	18.6	0.75	21	35	44	0	0.357713	0.173822	0	0	0	0	0	0	0	0	0	0	0	0	0	0	0	0	0	0	0	0	0	0	0	0	0	0	0
65	11378	1	LP11378.0	LP11378.0	1	1	C	300	0.5	0.5	LP-11378.0	300	1.3	50	18.6	1.41	21	36	43	0	0.226919	0.174432	0	0	0	0	0	0	0	0	0	0	0	0	0	0	0	0	0	0	0	0	0	0	0	0	0	0	0
66	11388	1	RGe11388.0	RGe11388.0	1	1	C	1000	0.5	0.5	RGe-11388.0	1000	1.21	150	18.6	0.98	19	34	47	0	0.305247	0.175063	0	0	0	0	0	0	0	0	0	0	0	0	0	0	0	0	0	0	0	0	0	0	0	0	0	0	0
67	11394	1	RGe11394.0	RGe11394.0	1	1	C	1000	0.5	0.5	RGe-11394.0	1000	1.21	150	18.6	0.98	19	34	47	0	0.305247	0.175063	0	0	0	0	0	0	0	0	0	0	0	0	0	0	0	0	0	0	0	0	0	0	0	0	0	0	0
68	11404	1	PHh11404.0	PHh11404.0	1	1	C	1000	0.5	0.5	PHh-11404.0	1000	1.3	150	18.6	1.95	23	39	38	0	0.156368	0.17471	0	0	0	0	0	0	0	0	0	0	0	0	0	0	0	0	0	0	0	0	0	0	0	0	0	0	0
69	11413	1	PHc11413.0	PHc11413.0	1	1	C	1000	0.5	0.5	PHc-11413.0	1000	1.46	150	18.6	1.37	22	43	35	0	0.233266	0.178281	0	0	0	0	0	0	0	0	0	0	0	0	0	0	0	0	0	0	0	0	0	0	0	0	0	0	0
70	11416	1	PHc11416.0	PHc11416.0	1	1	C	1000	0.5	0.5	PHc-11416.0	1000	1.46	150	18.6	1.37	22	43	35	0	0.233266	0.178281	0	0	0	0	0	0	0	0	0	0	0	0	0	0	0	0	0	0	0	0	0	0	0	0	0	0	0
71	11423	1	PHg11423.0	PHg11423.0	1	1	C	1000	0.5	0.5	PHg-11423.0	1000	1.38	150	18.6	1.26	23	42	35	0	0.251649	0.17689	0	0	0	0	0	0	0	0	0	0	0	0	0	0	0	0	0	0	0	0	0	0	0	0	0	0	0
72	11535	1	GLm11535.0	GLm11535.0	1	1	D	1000	0.5	0.5	GLm-11535.0	1000	1.22	0	2.06	2.27	56	29	15	0	0.125404	0.159073	0	0	0	0	0	0	0	0	0	0	0	0	0	0	0	0	0	0	0	0	0	0	0	0	0	0	0
73	11539	1	GLm11539.0	GLm11539.0	1	1	C	1000	0.5	0.5	GLm-11539.0	1000	1.28	150	18.6	1.65	22	39	39	0	0.192306	0.175461	0	0	0	0	0	0	0	0	0	0	0	0	0	0	0	0	0	0	0	0	0	0	0	0	0	0	0
74	11540	1	GLm11540.0	GLm11540.0	1	1	C	1000	0.5	0.5	GLm-11540.0	1000	1.28	150	18.6	1.65	22	39	39	0	0.192306	0.175461	0	0	0	0	0	0	0	0	0	0	0	0	0	0	0	0	0	0	0	0	0	0	0	0	0	0	0
75	11551	1	HSs11551.0	HSs11551.0	1	1	C	1000	0.5	0.5	HSs-11551.0	1000	0.28	150	4.56	39.4	32	33	35	0	9.51187e-13	0.163781	0	0	0	0	0	0	0	0	0	0	0	0	0	0	0	0	0	0	0	0	0	0	0	0	0	0	0
76	11604	1	ATc11604.0	ATc11604.0	1	1	C	1000	0.5	0.5	ATc-11604.0	1000	1.41	150	12.19	1.12	21	50	29	0	0.277155	0.186624	0	0	0	0	0	0	0	0	0	0	0	0	0	0	0	0	0	0	0	0	0	0	0	0	0	0	0
77	11605	1	ATc11605.0	ATc11605.0	1	1	C	1000	0.5	0.5	ATc-11605.0	1000	1.41	150	12.19	1.12	21	50	29	0	0.277155	0.186624	0	0	0	0	0	0	0	0	0	0	0	0	0	0	0	0	0	0	0	0	0	0	0	0	0	0	0
78	11627	1	ATc11627.0	ATc11627.0	1	1	C	1000	0.5	0.5	ATc-11627.0	1000	1.41	150	12.19	1.12	21	50	29	0	0.277155	0.186624	0	0	0	0	0	0	0	0	0	0	0	0	0	0	0	0	0	0	0	0	0	0	0	0	0	0	0
79	11645	1	ATc11645.0	ATc11645.0	1	1	C	1000	0.5	0.5	ATc-11645.0	1000	1.41	150	12.19	1.12	21	50	29	0	0.277155	0.186624	0	0	0	0	0	0	0	0	0	0	0	0	0	0	0	0	0	0	0	0	0	0	0	0	0	0	0
80	11663	1	GLe11663.0	GLe11663.0	1	1	C	1000	0.5	0.5	GLe-11663.0	1000	1.35	150	18.6	1.07	23	40	37	0	0.286878	0.1754	0	0	0	0	0	0	0	0	0	0	0	0	0	0	0	0	0	0	0	0	0	0	0	0	0	0	0
81	11668	1	ATc11668.0	ATc11668.0	1	1	C	1000	0.5	0.5	ATc-11668.0	1000	1.41	150	12.19	1.12	21	50	29	0	0.277155	0.186624	0	0	0	0	0	0	0	0	0	0	0	0	0	0	0	0	0	0	0	0	0	0	0	0	0	0	0
82	11705	1	LPi11705.0	LPi11705.0	1	1	B	300	0.5	0.5	LPi-11705.0	300	1.3	50	50.34	1.41	6	38	56	0	0.226919	0.190753	0	0	0	0	0	0	0	0	0	0	0	0	0	0	0	0	0	0	0	0	0	0	0	0	0	0	0
83	11708	1	CMi11708.0	CMi11708.0	1	1	C	1000	0.5	0.5	CMi-11708.0	1000	1.39	50	18.6	2.02	20	49	31	0	0.148999	0.185208	0	0	0	0	0	0	0	0	0	0	0	0	0	0	0	0	0	0	0	0	0	0	0	0	0	0	0
84	11710	1	CMi11710.0	CMi11710.0	1	1	C	1000	0.5	0.5	CMi-11710.0	1000	1.39	50	18.6	2.02	20	49	31	0	0.148999	0.185208	0	0	0	0	0	0	0	0	0	0	0	0	0	0	0	0	0	0	0	0	0	0	0	0	0	0	0
85	11711	1	LPi11711.0	LPi11711.0	1	1	B	300	0.5	0.5	LPi-11711.0	300	1.3	50	50.34	1.41	6	38	56	0	0.226919	0.190753	0	0	0	0	0	0	0	0	0	0	0	0	0	0	0	0	0	0	0	0	0	0	0	0	0	0	0
86	11714	1	CMi11714.0	CMi11714.0	1	1	C	1000	0.5	0.5	CMi-11714.0	1000	1.39	50	18.6	2.02	20	49	31	0	0.148999	0.185208	0	0	0	0	0	0	0	0	0	0	0	0	0	0	0	0	0	0	0	0	0	0	0	0	0	0	0
87	11715	1	CMi11715.0	CMi11715.0	1	1	C	1000	0.5	0.5	CMi-11715.0	1000	1.39	50	18.6	2.02	20	49	31	0	0.148999	0.185208	0	0	0	0	0	0	0	0	0	0	0	0	0	0	0	0	0	0	0	0	0	0	0	0	0	0	0
88	11719	1	CMi11719.0	CMi11719.0	1	1	C	1000	0.5	0.5	CMi-11719.0	1000	1.39	50	18.6	2.02	20	49	31	0	0.148999	0.185208	0	0	0	0	0	0	0	0	0	0	0	0	0	0	0	0	0	0	0	0	0	0	0	0	0	0	0
89	11721	1	GLi11721.0	GLi11721.0	1	1	C	1000	0.5	0.5	GLi-11721.0	1000	1.44	150	18.6	3.14	17	46	37	0	0.0688263	0.18362	0	0	0	0	0	0	0	0	0	0	0	0	0	0	0	0	0	0	0	0	0	0	0	0	0	0	0
90	11723	1	LPm11723.0	LPm11723.0	1	1	C	300	0.5	0.5	LPm-11723.0	300	1.14	50	18.6	3.02	20	45	35	0	0.0747641	0.181047	0	0	0	0	0	0	0	0	0	0	0	0	0	0	0	0	0	0	0	0	0	0	0	0	0	0	0
91	11724	1	LPm11724.0	LPm11724.0	1	1	C	300	0.5	0.5	LPm-11724.0	300	1.14	50	18.6	3.02	20	45	35	0	0.0747641	0.181047	0	0	0	0	0	0	0	0	0	0	0	0	0	0	0	0	0	0	0	0	0	0	0	0	0	0	0
92	11725	1	LPm11725.0	LPm11725.0	1	1	C	300	0.5	0.5	LPm-11725.0	300	1.14	50	18.6	3.02	20	45	35	0	0.0747641	0.181047	0	0	0	0	0	0	0	0	0	0	0	0	0	0	0	0	0	0	0	0	0	0	0	0	0	0	0
93	11726	1	CMc11726.0	CMc11726.0	1	1	B	1000	0.5	0.5	CMc-11726.0	1000	1.48	15	50.34	0.36	12	12	76	0	0.468096	0.139232	0	0	0	0	0	0	0	0	0	0	0	0	0	0	0	0	0	0	0	0	0	0	0	0	0	0	0
94	11727	1	LPe11727.0	LPe11727.0	1	1	C	300	0.5	0.5	LPe-11727.0	300	1.39	50	18.6	1.13	20	34	46	0	0.275251	0.174118	0	0	0	0	0	0	0	0	0	0	0	0	0	0	0	0	0	0	0	0	0	0	0	0	0	0	0
95	11730	1	LPi11730.0	LPi11730.0	1	1	B	300	0.5	0.5	LPi-11730.0	300	1.3	50	50.34	1.41	6	38	56	0	0.226919	0.190753	0	0	0	0	0	0	0	0	0	0	0	0	0	0	0	0	0	0	0	0	0	0	0	0	0	0	0
96	11736	1	LPi11736.0	LPi11736.0	1	1	B	300	0.5	0.5	LPi-11736.0	300	1.3	50	50.34	1.41	6	38	56	0	0.226919	0.190753	0	0	0	0	0	0	0	0	0	0	0	0	0	0	0	0	0	0	0	0	0	0	0	0	0	0	0
97	11765	1	LPi11765.0	LPi11765.0	1	1	B	300	0.5	0.5	LPi-11765.0	300	1.3	50	50.34	1.41	6	38	56	0	0.226919	0.190753	0	0	0	0	0	0	0	0	0	0	0	0	0	0	0	0	0	0	0	0	0	0	0	0	0	0	0
98	11766	1	FRh11766.0	FRh11766.0	1	1	D	1000	0.5	0.5	FRh-11766.0	1000	1.31	150	2.06	1.6	52	20	28	0	0.199053	0.136847	0	0	0	0	0	0	0	0	0	0	0	0	0	0	0	0	0	0	0	0	0	0	0	0	0	0	0
99	11767	1	FRh11767.0	FRh11767.0	1	1	C	1000	0.5	0.5	FRh-11767.0	1000	1.36	150	7.84	1.17	27	13	60	0	0.267762	0.141621	0	0	0	0	0	0	0	0	0	0	0	0	0	0	0	0	0	0	0	0	0	0	0	0	0	0	0
100	11770	1	FRh11770.0	FRh11770.0	1	1	D	1000	0.5	0.5	FRh-11770.0	1000	1.31	150	2.06	1.6	52	20	28	0	0.199053	0.136847	0	0	0	0	0	0	0	0	0	0	0	0	0	0	0	0	0	0	0	0	0	0	0	0	0	0	0
101	11771	1	FRh11771.0	FRh11771.0	1	1	C	1000	0.5	0.5	FRh-11771.0	1000	1.36	150	7.84	1.17	27	13	60	0	0.267762	0.141621	0	0	0	0	0	0	0	0	0	0	0	0	0	0	0	0	0	0	0	0	0	0	0	0	0	0	0
102	11772	1	FRh11772.0	FRh11772.0	1	1	C	1000	0.5	0.5	FRh-11772.0	1000	1.36	150	7.84	1.17	27	13	60	0	0.267762	0.141621	0	0	0	0	0	0	0	0	0	0	0	0	0	0	0	0	0	0	0	0	0	0	0	0	0	0	0
103	11773	1	FRh11773.0	FRh11773.0	1	1	D	1000	0.5	0.5	FRh-11773.0	1000	1.31	150	2.06	1.6	52	20	28	0	0.199053	0.136847	0	0	0	0	0	0	0	0	0	0	0	0	0	0	0	0	0	0	0	0	0	0	0	0	0	0	0
104	11775	1	FRx11775.0	FRx11775.0	1	1	C	1000	0.5	0.5	FRx-11775.0	1000	1.33	150	7.84	0.73	24	10	66	0	0.36268	0.13503	0	0	0	0	0	0	0	0	0	0	0	0	0	0	0	0	0	0	0	0	0	0	0	0	0	0	0
105	11777	1	NTu11777.0	NTu11777.0	1	1	D	1000	0.5	0.5	NTu-11777.0	1000	1.2	150	2.06	2.5	55	28	17	0	0.107011	0.153797	0	0	0	0	0	0	0	0	0	0	0	0	0	0	0	0	0	0	0	0	0	0	0	0	0	0	0
106	11779	1	FRx11779.0	FRx11779.0	1	1	C	1000	0.5	0.5	FRx-11779.0	1000	1.33	150	7.84	0.73	24	10	66	0	0.36268	0.13503	0	0	0	0	0	0	0	0	0	0	0	0	0	0	0	0	0	0	0	0	0	0	0	0	0	0	0
107	11780	1	FRx11780.0	FRx11780.0	1	1	C	1000	0.5	0.5	FRx-11780.0	1000	1.33	150	7.84	0.73	24	10	66	0	0.36268	0.13503	0	0	0	0	0	0	0	0	0	0	0	0	0	0	0	0	0	0	0	0	0	0	0	0	0	0	0
108	11782	1	ACf11782.0	ACf11782.0	1	1	D	1000	0.5	0.5	ACf-11782.0	1000	1.33	150	2.06	1.26	46	21	33	0	0.251649	0.141476	0	0	0	0	0	0	0	0	0	0	0	0	0	0	0	0	0	0	0	0	0	0	0	0	0	0	0
109	11783	1	ACf11783.0	ACf11783.0	1	1	C	1000	0.5	0.5	ACf-11783.0	1000	1.4	150	7.84	0.98	25	20	55	0	0.305247	0.156374	0	0	0	0	0	0	0	0	0	0	0	0	0	0	0	0	0	0	0	0	0	0	0	0	0	0	0
110	11784	1	ACf11784.0	ACf11784.0	1	1	D	1000	0.5	0.5	ACf-11784.0	1000	1.33	150	2.06	1.26	46	21	33	0	0.251649	0.141476	0	0	0	0	0	0	0	0	0	0	0	0	0	0	0	0	0	0	0	0	0	0	0	0	0	0	0
111	11785	1	ACf11785.0	ACf11785.0	1	1	D	1000	0.5	0.5	ACf-11785.0	1000	1.33	150	2.06	1.26	46	21	33	0	0.251649	0.141476	0	0	0	0	0	0	0	0	0	0	0	0	0	0	0	0	0	0	0	0	0	0	0	0	0	0	0
112	11786	1	ACf11786.0	ACf11786.0	1	1	C	1000	0.5	0.5	ACf-11786.0	1000	1.4	150	7.84	0.98	25	20	55	0	0.305247	0.156374	0	0	0	0	0	0	0	0	0	0	0	0	0	0	0	0	0	0	0	0	0	0	0	0	0	0	0
113	11787	1	ACf11787.0	ACf11787.0	1	1	D	1000	0.5	0.5	ACf-11787.0	1000	1.33	150	2.06	1.26	46	21	33	0	0.251649	0.141476	0	0	0	0	0	0	0	0	0	0	0	0	0	0	0	0	0	0	0	0	0	0	0	0	0	0	0
114	11788	1	ACf11788.0	ACf11788.0	1	1	D	1000	0.5	0.5	ACf-11788.0	1000	1.33	150	2.06	1.26	46	21	33	0	0.251649	0.141476	0	0	0	0	0	0	0	0	0	0	0	0	0	0	0	0	0	0	0	0	0	0	0	0	0	0	0
115	11789	1	ACf11789.0	ACf11789.0	1	1	D	1000	0.5	0.5	ACf-11789.0	1000	1.33	150	2.06	1.26	46	21	33	0	0.251649	0.141476	0	0	0	0	0	0	0	0	0	0	0	0	0	0	0	0	0	0	0	0	0	0	0	0	0	0	0
116	11790	1	ACu11790.0	ACu11790.0	1	1	D	1000	0.5	0.5	ACu-11790.0	1000	1.27	150	2.06	3.07	50	22	28	0	0.0722302	0.140921	0	0	0	0	0	0	0	0	0	0	0	0	0	0	0	0	0	0	0	0	0	0	0	0	0	0	0
117	11791	1	ACf11791.0	ACf11791.0	1	1	C	1000	0.5	0.5	ACf-11791.0	1000	1.4	150	7.84	0.98	25	20	55	0	0.305247	0.156374	0	0	0	0	0	0	0	0	0	0	0	0	0	0	0	0	0	0	0	0	0	0	0	0	0	0	0
118	11792	1	ACu11792.0	ACu11792.0	1	1	D	1000	0.5	0.5	ACu-11792.0	1000	1.27	150	2.06	3.07	50	22	28	0	0.0722302	0.140921	0	0	0	0	0	0	0	0	0	0	0	0	0	0	0	0	0	0	0	0	0	0	0	0	0	0	0
119	11793	1	ACu11793.0	ACu11793.0	1	1	C	1000	0.5	0.5	ACu-11793.0	1000	1.31	150	7.84	1.8	23	27	50	0	0.173408	0.166094	0	0	0	0	0	0	0	0	0	0	0	0	0	0	0	0	0	0	0	0	0	0	0	0	0	0	0
120	11794	1	ACu11794.0	ACu11794.0	1	1	D	1000	0.5	0.5	ACu-11794.0	1000	1.27	150	2.06	3.07	50	22	28	0	0.0722302	0.140921	0	0	0	0	0	0	0	0	0	0	0	0	0	0	0	0	0	0	0	0	0	0	0	0	0	0	0
121	11795	1	ACu11795.0	ACu11795.0	1	1	D	1000	0.5	0.5	ACu-11795.0	1000	1.27	150	2.06	3.07	50	22	28	0	0.0722302	0.140921	0	0	0	0	0	0	0	0	0	0	0	0	0	0	0	0	0	0	0	0	0	0	0	0	0	0	0
122	11796	1	ACu11796.0	ACu11796.0	1	1	C	1000	0.5	0.5	ACu-11796.0	1000	1.31	150	7.84	1.8	23	27	50	0	0.173408	0.166094	0	0	0	0	0	0	0	0	0	0	0	0	0	0	0	0	0	0	0	0	0	0	0	0	0	0	0
123	11797	1	ACu11797.0	ACu11797.0	1	1	D	1000	0.5	0.5	ACu-11797.0	1000	1.27	150	2.06	3.07	50	22	28	0	0.0722302	0.140921	0	0	0	0	0	0	0	0	0	0	0	0	0	0	0	0	0	0	0	0	0	0	0	0	0	0	0
124	11798	1	CMo11798.0	CMo11798.0	1	1	C	1000	0.5	0.5	CMo-11798.0	1000	1.29	150	7.84	1.02	23	26	51	0	0.296942	0.165187	0	0	0	0	0	0	0	0	0	0	0	0	0	0	0	0	0	0	0	0	0	0	0	0	0	0	0
125	11799	1	CMo11799.0	CMo11799.0	1	1	C	1000	0.5	0.5	CMo-11799.0	1000	1.29	150	7.84	1.02	23	26	51	0	0.296942	0.165187	0	0	0	0	0	0	0	0	0	0	0	0	0	0	0	0	0	0	0	0	0	0	0	0	0	0	0
126	11800	1	CMo11800.0	CMo11800.0	1	1	D	1000	0.5	0.5	CMo-11800.0	1000	1.25	150	2.06	1.64	52	23	25	0	0.193637	0.141814	0	0	0	0	0	0	0	0	0	0	0	0	0	0	0	0	0	0	0	0	0	0	0	0	0	0	0
127	11801	1	CMo11801.0	CMo11801.0	1	1	C	1000	0.5	0.5	CMo-11801.0	1000	1.29	150	7.84	1.02	23	26	51	0	0.296942	0.165187	0	0	0	0	0	0	0	0	0	0	0	0	0	0	0	0	0	0	0	0	0	0	0	0	0	0	0
128	11804	1	ACh11804.0	ACh11804.0	1	1	D	1000	0.5	0.5	ACh-11804.0	1000	1.25	150	2.06	1.24	48	25	27	0	0.255143	0.146234	0	0	0	0	0	0	0	0	0	0	0	0	0	0	0	0	0	0	0	0	0	0	0	0	0	0	0
129	11805	1	ACh11805.0	ACh11805.0	1	1	D	1000	0.5	0.5	ACh-11805.0	1000	1.25	150	2.06	1.24	48	25	27	0	0.255143	0.146234	0	0	0	0	0	0	0	0	0	0	0	0	0	0	0	0	0	0	0	0	0	0	0	0	0	0	0
130	11806	1	ACh11806.0	ACh11806.0	1	1	D	1000	0.5	0.5	ACh-11806.0	1000	1.25	150	2.06	1.24	48	25	27	0	0.255143	0.146234	0	0	0	0	0	0	0	0	0	0	0	0	0	0	0	0	0	0	0	0	0	0	0	0	0	0	0
131	11807	1	ACh11807.0	ACh11807.0	1	1	C	1000	0.5	0.5	ACh-11807.0	1000	1.43	150	7.84	1	24	24	52	0	0.301066	0.162216	0	0	0	0	0	0	0	0	0	0	0	0	0	0	0	0	0	0	0	0	0	0	0	0	0	0	0
132	11808	1	ACh11808.0	ACh11808.0	1	1	D	1000	0.5	0.5	ACh-11808.0	1000	1.25	150	2.06	1.24	48	25	27	0	0.255143	0.146234	0	0	0	0	0	0	0	0	0	0	0	0	0	0	0	0	0	0	0	0	0	0	0	0	0	0	0
133	11809	1	ACh11809.0	ACh11809.0	1	1	C	1000	0.5	0.5	ACh-11809.0	1000	1.43	150	7.84	1	24	24	52	0	0.301066	0.162216	0	0	0	0	0	0	0	0	0	0	0	0	0	0	0	0	0	0	0	0	0	0	0	0	0	0	0
134	11811	1	ACh11811.0	ACh11811.0	1	1	C	1000	0.5	0.5	ACh-11811.0	1000	1.43	150	7.84	1	24	24	52	0	0.301066	0.162216	0	0	0	0	0	0	0	0	0	0	0	0	0	0	0	0	0	0	0	0	0	0	0	0	0	0	0
135	11812	1	ACh11812.0	ACh11812.0	1	1	D	1000	0.5	0.5	ACh-11812.0	1000	1.25	150	2.06	1.24	48	25	27	0	0.255143	0.146234	0	0	0	0	0	0	0	0	0	0	0	0	0	0	0	0	0	0	0	0	0	0	0	0	0	0	0
136	11814	1	ACu11814.0	ACu11814.0	1	1	C	1000	0.5	0.5	ACu-11814.0	1000	1.31	150	7.84	1.8	23	27	50	0	0.173408	0.166094	0	0	0	0	0	0	0	0	0	0	0	0	0	0	0	0	0	0	0	0	0	0	0	0	0	0	0
137	11815	1	ACu11815.0	ACu11815.0	1	1	C	1000	0.5	0.5	ACu-11815.0	1000	1.31	150	7.84	1.8	23	27	50	0	0.173408	0.166094	0	0	0	0	0	0	0	0	0	0	0	0	0	0	0	0	0	0	0	0	0	0	0	0	0	0	0
138	11816	1	ACu11816.0	ACu11816.0	1	1	D	1000	0.5	0.5	ACu-11816.0	1000	1.27	150	2.06	3.07	50	22	28	0	0.0722302	0.140921	0	0	0	0	0	0	0	0	0	0	0	0	0	0	0	0	0	0	0	0	0	0	0	0	0	0	0
139	11817	1	ACu11817.0	ACu11817.0	1	1	B	1000	0.5	0.5	ACu-11817.0	1000	1.44	150	50.34	0.53	15	10	75	0	0.416315	0.133058	0	0	0	0	0	0	0	0	0	0	0	0	0	0	0	0	0	0	0	0	0	0	0	0	0	0	0
140	11818	1	ACu11818.0	ACu11818.0	1	1	D	1000	0.5	0.5	ACu-11818.0	1000	1.27	150	2.06	3.07	50	22	28	0	0.0722302	0.140921	0	0	0	0	0	0	0	0	0	0	0	0	0	0	0	0	0	0	0	0	0	0	0	0	0	0	0
141	11819	1	ACu11819.0	ACu11819.0	1	1	C	1000	0.5	0.5	ACu-11819.0	1000	1.31	150	7.84	1.8	23	27	50	0	0.173408	0.166094	0	0	0	0	0	0	0	0	0	0	0	0	0	0	0	0	0	0	0	0	0	0	0	0	0	0	0
142	11821	1	ACu11821.0	ACu11821.0	1	1	C	1000	0.5	0.5	ACu-11821.0	1000	1.31	150	7.84	1.8	23	27	50	0	0.173408	0.166094	0	0	0	0	0	0	0	0	0	0	0	0	0	0	0	0	0	0	0	0	0	0	0	0	0	0	0
143	11822	1	ACu11822.0	ACu11822.0	1	1	D	1000	0.5	0.5	ACu-11822.0	1000	1.27	150	2.06	3.07	50	22	28	0	0.0722302	0.140921	0	0	0	0	0	0	0	0	0	0	0	0	0	0	0	0	0	0	0	0	0	0	0	0	0	0	0
144	11826	1	CMx11826.0	CMx11826.0	1	1	C	1000	0.5	0.5	CMx-11826.0	1000	1.31	150	18.6	0.98	23	28	49	0	0.305247	0.166969	0	0	0	0	0	0	0	0	0	0	0	0	0	0	0	0	0	0	0	0	0	0	0	0	0	0	0
145	11827	1	CMx11827.0	CMx11827.0	1	1	C	1000	0.5	0.5	CMx-11827.0	1000	1.31	150	18.6	0.98	23	28	49	0	0.305247	0.166969	0	0	0	0	0	0	0	0	0	0	0	0	0	0	0	0	0	0	0	0	0	0	0	0	0	0	0
146	11828	1	CMx11828.0	CMx11828.0	1	1	C	1000	0.5	0.5	CMx-11828.0	1000	1.31	150	18.6	0.98	23	28	49	0	0.305247	0.166969	0	0	0	0	0	0	0	0	0	0	0	0	0	0	0	0	0	0	0	0	0	0	0	0	0	0	0
147	11830	1	CMx11830.0	CMx11830.0	1	1	D	1000	0.5	0.5	CMx-11830.0	1000	1.23	150	2.06	1.43	50	29	21	0	0.223811	0.152953	0	0	0	0	0	0	0	0	0	0	0	0	0	0	0	0	0	0	0	0	0	0	0	0	0	0	0
148	11831	1	CMx11831.0	CMx11831.0	1	1	C	1000	0.5	0.5	CMx-11831.0	1000	1.31	150	18.6	0.98	23	28	49	0	0.305247	0.166969	0	0	0	0	0	0	0	0	0	0	0	0	0	0	0	0	0	0	0	0	0	0	0	0	0	0	0
149	11837	1	CMo11837.0	CMo11837.0	1	1	D	1000	0.5	0.5	CMo-11837.0	1000	1.25	150	2.06	1.64	52	23	25	0	0.193637	0.141814	0	0	0	0	0	0	0	0	0	0	0	0	0	0	0	0	0	0	0	0	0	0	0	0	0	0	0
150	11839	1	ALh11839.0	ALh11839.0	1	1	C	1000	0.5	0.5	ALh-11839.0	1000	1.19	150	18.6	1.16	23	37	40	0	0.269615	0.173388	0	0	0	0	0	0	0	0	0	0	0	0	0	0	0	0	0	0	0	0	0	0	0	0	0	0	0
151	11840	1	ALh11840.0	ALh11840.0	1	1	C	1000	0.5	0.5	ALh-11840.0	1000	1.19	150	18.6	1.16	23	37	40	0	0.269615	0.173388	0	0	0	0	0	0	0	0	0	0	0	0	0	0	0	0	0	0	0	0	0	0	0	0	0	0	0
152	11841	1	ALh11841.0	ALh11841.0	1	1	D	1000	0.5	0.5	ALh-11841.0	1000	1.21	150	2.06	1.08	43	33	24	0	0.284907	0.159526	0	0	0	0	0	0	0	0	0	0	0	0	0	0	0	0	0	0	0	0	0	0	0	0	0	0	0
153	11842	1	ALh11842.0	ALh11842.0	1	1	C	1000	0.5	0.5	ALh-11842.0	1000	1.19	150	18.6	1.16	23	37	40	0	0.269615	0.173388	0	0	0	0	0	0	0	0	0	0	0	0	0	0	0	0	0	0	0	0	0	0	0	0	0	0	0
154	11843	1	ALh11843.0	ALh11843.0	1	1	D	1000	0.5	0.5	ALh-11843.0	1000	1.21	150	2.06	1.08	43	33	24	0	0.284907	0.159526	0	0	0	0	0	0	0	0	0	0	0	0	0	0	0	0	0	0	0	0	0	0	0	0	0	0	0
155	11844	1	ALh11844.0	ALh11844.0	1	1	C	1000	0.5	0.5	ALh-11844.0	1000	1.19	150	18.6	1.16	23	37	40	0	0.269615	0.173388	0	0	0	0	0	0	0	0	0	0	0	0	0	0	0	0	0	0	0	0	0	0	0	0	0	0	0
156	11847	1	ALh11847.0	ALh11847.0	1	1	D	1000	0.5	0.5	ALh-11847.0	1000	1.21	150	2.06	1.08	43	33	24	0	0.284907	0.159526	0	0	0	0	0	0	0	0	0	0	0	0	0	0	0	0	0	0	0	0	0	0	0	0	0	0	0
157	11851	1	CMd11851.0	CMd11851.0	1	1	C	1000	0.5	0.5	CMd-11851.0	1000	1.3	150	18.6	1.45	20	38	42	0	0.220745	0.176475	0	0	0	0	0	0	0	0	0	0	0	0	0	0	0	0	0	0	0	0	0	0	0	0	0	0	0
158	11854	1	CMd11854.0	CMd11854.0	1	1	C	1000	0.5	0.5	CMd-11854.0	1000	1.3	150	18.6	1.45	20	38	42	0	0.220745	0.176475	0	0	0	0	0	0	0	0	0	0	0	0	0	0	0	0	0	0	0	0	0	0	0	0	0	0	0
159	11855	1	CMd11855.0	CMd11855.0	1	1	C	1000	0.5	0.5	CMd-11855.0	1000	1.3	150	18.6	1.45	20	38	42	0	0.220745	0.176475	0	0	0	0	0	0	0	0	0	0	0	0	0	0	0	0	0	0	0	0	0	0	0	0	0	0	0
160	11857	1	LVh11857.0	LVh11857.0	1	1	B	1000	0.5	0.5	LVh-11857.0	1000	1.43	150	91.26	0.4	10	8	82	0	0.455361	0.109069	0	0	0	0	0	0	0	0	0	0	0	0	0	0	0	0	0	0	0	0	0	0	0	0	0	0	0
161	11858	1	LVh11858.0	LVh11858.0	1	1	C	1000	0.5	0.5	LVh-11858.0	1000	1.43	150	18.6	0.74	22	37	41	0	0.360188	0.174199	0	0	0	0	0	0	0	0	0	0	0	0	0	0	0	0	0	0	0	0	0	0	0	0	0	0	0
162	11864	1	LVh11864.0	LVh11864.0	1	1	C	1000	0.5	0.5	LVh-11864.0	1000	1.43	150	18.6	0.74	22	37	41	0	0.360188	0.174199	0	0	0	0	0	0	0	0	0	0	0	0	0	0	0	0	0	0	0	0	0	0	0	0	0	0	0
163	11865	1	LVh11865.0	LVh11865.0	1	1	C	1000	0.5	0.5	LVh-11865.0	1000	1.43	150	18.6	0.74	22	37	41	0	0.360188	0.174199	0	0	0	0	0	0	0	0	0	0	0	0	0	0	0	0	0	0	0	0	0	0	0	0	0	0	0
164	11866	1	LVh11866.0	LVh11866.0	1	1	C	1000	0.5	0.5	LVh-11866.0	1000	1.43	150	18.6	0.74	22	37	41	0	0.360188	0.174199	0	0	0	0	0	0	0	0	0	0	0	0	0	0	0	0	0	0	0	0	0	0	0	0	0	0	0
165	11868	1	LVh11868.0	LVh11868.0	1	1	D	1000	0.5	0.5	LVh-11868.0	1000	1.31	150	2.06	1.2	47	22	31	0	0.262279	0.142373	0	0	0	0	0	0	0	0	0	0	0	0	0	0	0	0	0	0	0	0	0	0	0	0	0	0	0
166	11869	1	LVh11869.0	LVh11869.0	1	1	C	1000	0.5	0.5	LVh-11869.0	1000	1.43	150	18.6	0.74	22	37	41	0	0.360188	0.174199	0	0	0	0	0	0	0	0	0	0	0	0	0	0	0	0	0	0	0	0	0	0	0	0	0	0	0
167	11870	1	CMd11870.0	CMd11870.0	1	1	C	1000	0.5	0.5	CMd-11870.0	1000	1.3	150	18.6	1.45	20	38	42	0	0.220745	0.176475	0	0	0	0	0	0	0	0	0	0	0	0	0	0	0	0	0	0	0	0	0	0	0	0	0	0	0
168	11879	1	LVh11879.0	LVh11879.0	1	1	C	1000	0.5	0.5	LVh-11879.0	1000	1.43	150	18.6	0.74	22	37	41	0	0.360188	0.174199	0	0	0	0	0	0	0	0	0	0	0	0	0	0	0	0	0	0	0	0	0	0	0	0	0	0	0
169	11880	1	LVh11880.0	LVh11880.0	1	1	C	1000	0.5	0.5	LVh-11880.0	1000	1.43	150	18.6	0.74	22	37	41	0	0.360188	0.174199	0	0	0	0	0	0	0	0	0	0	0	0	0	0	0	0	0	0	0	0	0	0	0	0	0	0	0
170	11883	1	LVh11883.0	LVh11883.0	1	1	C	1000	0.5	0.5	LVh-11883.0	1000	1.43	150	18.6	0.74	22	37	41	0	0.360188	0.174199	0	0	0	0	0	0	0	0	0	0	0	0	0	0	0	0	0	0	0	0	0	0	0	0	0	0	0
171	11899	1	CMe11899.0	CMe11899.0	1	1	C	1000	0.5	0.5	CMe-11899.0	1000	1.37	150	18.6	1	22	36	42	0	0.301066	0.173573	0	0	0	0	0	0	0	0	0	0	0	0	0	0	0	0	0	0	0	0	0	0	0	0	0	0	0
172	11909	1	LVh11909.0	LVh11909.0	1	1	C	1000	0.5	0.5	LVh-11909.0	1000	1.43	150	18.6	0.74	22	37	41	0	0.360188	0.174199	0	0	0	0	0	0	0	0	0	0	0	0	0	0	0	0	0	0	0	0	0	0	0	0	0	0	0
173	11914	1	LVh11914.0	LVh11914.0	1	1	C	1000	0.5	0.5	LVh-11914.0	1000	1.43	150	18.6	0.74	22	37	41	0	0.360188	0.174199	0	0	0	0	0	0	0	0	0	0	0	0	0	0	0	0	0	0	0	0	0	0	0	0	0	0	0
174	11916	1	PDd11916.0	PDd11916.0	1	1	C	1000	0.5	0.5	PDd-11916.0	1000	1.36	150	12.19	1.59	15	54	31	0	0.20043	0.193057	0	0	0	0	0	0	0	0	0	0	0	0	0	0	0	0	0	0	0	0	0	0	0	0	0	0	0
175	11926	1	RK11926.0	RK11926.0	1	1	D		0.5	0.5	RK-11926.0	0	0	0	0	0	0	0	0	0	0	0	0	0	0	0	0	0	0	0	0	0	0	0	0	0	0	0	0	0	0	0	0	0	0	0	0	0	0
176	11927	1	WR11927.0	WR11927.0	1	1	D		0.5	0.5	WR-11927.0	0	0	0	0	0	0	0	0	0	0	0	0	0	0	0	0	0	0	0	0	0	0	0	0	0	0	0	0	0	0	0	0	0	0	0	0	0	0
177	11930	1	GG11930.0	GG11930.0	1	1	D		0.5	0.5	GG-11930.0	0	0	0	0	0	0	0	0	0	0	0	0	0	0	0	0	0	0	0	0	0	0	0	0	0	0	0	0	0	0	0	0	0	0	0	0	0	0
[truncated: 102 more columns]
