# Supplementary material for: Ground and satellite based observation datasets for the Lower Mekong River Basin
Source: Data Brief. 2018 Nov 14;21:2020–7. doi: 10.1016/j.dib.2018.11.038 (PMC6258872; doi:10.1016/j.dib.2018.11.038)
Supplement: Supplementary file 5 — Daily aggregated precipitation and air temperature time series data. [file mmc5.xlsx]

## Sheet: Precipitation
date,"precip_mm"
2001-01-01,0.0104634109111583
2001-01-02,0.011437051230237
2001-01-03,0.00497358996262614
2001-01-04,0.1820796074343
2001-01-05,0.0129256055524557
2001-01-06,0.00083884878972975
2001-01-07,0.00716445070276773
2001-01-08,0.0392434096269695
2001-01-09,0.0744878352891421
2001-01-10,0.153561348979914
2001-01-11,0.140820614491747
2001-01-12,0.000572666887205722
2001-01-13,0
2001-01-14,0.146803385561722
2001-01-15,0.0623140654884893
2001-01-16,0.0813076408562586
2001-01-17,0.35342712906356
2001-01-18,0.0300517507041074
2001-01-19,0.273037982865445
2001-01-20,0.123560118878828
2001-01-21,0.0545046785636417
2001-01-22,0.228269502673762
2001-01-23,0.207346674660527
2001-01-24,0.156662260132406
2001-01-25,0.00102688380498858
2001-01-26,0.0836954563516188
2001-01-27,0.352741980307896
2001-01-28,0.335361969715853
2001-01-29,0.000273522110273793
2001-01-30,0.0111974125139159
2001-01-31,0.0083575771718362
2001-02-01,0.00792572824845375
2001-02-02,0.00386597221495687
2001-02-03,0.00145538609734913
2001-02-04,0.024206095087006
2001-02-05,0.0128568324038722
2001-02-06,0.00604569616323427
2001-02-07,0.0120115429883675
2001-02-08,0.00491628449234214
2001-02-09,1.13020573432659
2001-02-10,0.0697985152537098
2001-02-11,0.00268746137294129
2001-02-12,0.0287774384411893
2001-02-13,0.0395300047579268
2001-02-14,0.0375652429161933
2001-02-15,0.019172571354325
2001-02-16,0.041547898578436
2001-02-17,0.0187809856297432
2001-02-18,0.00804092321666046
2001-02-19,0.0505286945605637
2001-02-20,0.0259252556168493
2001-02-21,0.0207756180711989
2001-02-22,0.252834132004456
2001-02-23,0.921082727147644
2001-02-24,1.67424978031311
2001-02-25,0.390789625146093
2001-02-26,0.119747377282035
2001-02-27,0.0974128485391167
2001-02-28,0.0706356283580944
2001-03-01,0.0290925048113606
2001-03-02,0.00318871533650358
2001-03-03,0.106123718903847
2001-03-04,0.140282063681864
2001-03-05,0.117861933128277
2001-03-06,0.0603458457199239
2001-03-07,0.788742929922398
2001-03-08,13.6213935908351
2001-03-09,2.31154516807298
2001-03-10,1.05906203335119
2001-03-11,1.65283678282594
2001-03-12,1.71215681078071
2001-03-13,0.967668779918496
2001-03-14,0.33896282967453
2001-03-15,1.92693450710388
2001-03-16,1.06878668184757
2001-03-17,10.5000363290398
2001-03-18,10.6045698431644
2001-03-19,5.80337178708406
2001-03-20,5.13795662709094
2001-03-21,5.1236885954951
2001-03-22,1.2117203393475
2001-03-23,2.95541487445484
2001-03-24,4.96977234916751
2001-03-25,15.2218841885251
2001-03-26,10.214115823312
2001-03-27,3.82081815938649
2001-03-28,4.36570980627707
2001-03-29,3.00762098587671
2001-03-30,0.522444838942091
2001-03-31,3.72309129829236
2001-04-01,1.73763244843104
2001-04-02,1.01718066188868
2001-04-03,0.553411182412582
2001-04-04,0.531999793293238
2001-04-05,1.4251029069615
2001-04-06,2.04270340163024
2001-04-07,0.577797624277555
2001-04-08,0.0986326977163629
2001-04-09,0.0696455001528906
2001-04-10,0.265005616482814
2001-04-11,11.0886145062671
2001-04-12,5.32681706698884
2001-04-13,0.815012510315513
2001-04-14,1.94375171170471
2001-04-15,1.91028027242219
2001-04-16,1.23490574719989
2001-04-17,1.99315034468814
2001-04-18,0.705014664351086
2001-04-19,1.68504069510644
2001-04-20,0.13056100767815
2001-04-21,0.767090247571031
2001-04-22,2.51360111690186
2001-04-23,2.2825706278532
2001-04-24,6.92858833172688
2001-04-25,2.29091738866247
2001-04-26,1.04847821213646
2001-04-27,1.43719843341515
2001-04-28,2.81268015905323
2001-04-29,4.49499493764125
2001-04-30,7.39943170843664
2001-05-01,18.5258345139555
2001-05-02,8.55188982709876
2001-05-03,4.17912354242583
2001-05-04,6.56366628374396
2001-05-05,5.10913831704893
2001-05-06,2.90031153794688
2001-05-07,1.13948542303097
2001-05-08,3.79120168205168
2001-05-09,4.51637603669175
2001-05-10,12.1382346450967
2001-05-11,3.30924647326137
2001-05-12,3.74252121414003
2001-05-13,5.21812512627604
2001-05-14,6.77152328165834
2001-05-15,10.7333987651068
2001-05-16,5.36087989331731
2001-05-17,5.97772684451232
2001-05-18,11.1942956327164
2001-05-19,8.42612984930179
2001-05-20,6.68219904056425
2001-05-21,3.03661912006174
2001-05-22,5.391252457325
2001-05-23,9.32382904967576
2001-05-24,5.78139066859774
2001-05-25,6.35003058713361
2001-05-26,10.1171607510496
2001-05-27,11.3518466163039
2001-05-28,10.5523811446184
2001-05-29,10.7941795432546
2001-05-30,12.2419073625059
2001-05-31,7.31803319787198
2001-06-01,7.74434051297235
2001-06-02,19.0579171760327
2001-06-03,6.40916062824439
2001-06-04,13.810023053864
2001-06-05,11.7215033008792
2001-06-06,18.5821424628418
2001-06-07,10.0023645164114
2001-06-08,12.7420570144055
2001-06-09,12.9134747384881
2001-06-10,13.9806947351483
2001-06-11,8.23231621395624
2001-06-12,9.81712921701684
2001-06-13,10.5151926601949
2001-06-14,4.40061436515142
2001-06-15,1.47234623483911
2001-06-16,2.83203335532664
2001-06-17,1.25588534530586
2001-06-18,2.16649162056546
2001-06-19,3.17244570008842
2001-06-20,7.09918736112179
2001-06-21,17.1140559752596
2001-06-22,9.00334950362949
2001-06-23,19.875479198355
2001-06-24,12.7656094214617
2001-06-25,9.76135257121767
2001-06-26,12.97045958931
2001-06-27,15.9271676195561
2001-06-28,9.5757506151442
2001-06-29,12.912789796217
2001-06-30,7.38901138003706
2001-07-01,4.18687494089508
2001-07-02,15.9330868256635
2001-07-03,15.9835128045869
2001-07-04,7.4326366330519
2001-07-05,8.20935654345501
2001-07-06,7.09390066994391
2001-07-07,15.8431868130998
2001-07-08,15.3165282008848
2001-07-09,5.83537536942046
2001-07-10,2.31239369137387
2001-07-11,3.61361689699817
2001-07-12,4.59920530139205
2001-07-13,8.63889555942696
2001-07-14,8.83776961216845
2001-07-15,10.0164772622266
2001-07-16,8.3967468749897
2001-07-17,5.45181622730901
2001-07-18,1.86153371078319
2001-07-19,16.3586095649895
2001-07-20,27.0097337409857
2001-07-21,12.4265767392011
2001-07-22,11.8973164100324
2001-07-23,5.5563249978332
2001-07-24,9.26045951660903
2001-07-25,12.6946777658881
2001-07-26,19.6008659785886
2001-07-27,11.5392845760839
2001-07-28,9.66843443851206
2001-07-29,5.28321422141031
2001-07-30,3.75837334953645
2001-07-31,9.15713304051619
2001-08-01,10.2193851913629
2001-08-02,22.7731521826767
2001-08-03,9.1073667559229
2001-08-04,16.9410596175134
2001-08-05,16.9417577270134
2001-08-06,13.4647168169541
2001-08-07,11.9414464170431
2001-08-08,19.6506567249553
2001-08-09,20.1333641934314
2001-08-10,41.8385142961349
2001-08-11,9.54330114352415
2001-08-12,3.17533857268505
2001-08-13,11.3869859818614
2001-08-14,9.10814271577395
2001-08-15,12.0576296600048
2001-08-16,12.6048521526571
2001-08-17,7.48580264262652
2001-08-18,6.56121076414788
2001-08-19,8.36112412345368
2001-08-20,7.07563791173363
2001-08-21,3.50914927542781
2001-08-22,9.29426607477599
2001-08-23,6.84067273419225
2001-08-24,4.44912060797645
2001-08-25,24.2141206638
2001-08-26,18.7528694180845
2001-08-27,10.7647933888137
2001-08-28,11.5290855623938
2001-08-29,6.40603059891143
2001-08-30,6.9286681487193
2001-08-31,7.7054818469826
2001-09-01,9.07564259333589
2001-09-02,20.2706326083043
2001-09-03,28.1444992132557
2001-09-04,9.36905593018808
2001-09-05,7.12726849269152
2001-09-06,4.5301225616202
2001-09-07,5.64435295736241
2001-09-08,31.3365251522168
2001-09-09,14.2437857267289
2001-09-10,8.12236384247145
2001-09-11,11.9940687035604
2001-09-12,7.28798718946486
2001-09-13,2.81884801383497
2001-09-14,3.66460937694029
2001-09-15,9.68021118454539
2001-09-16,15.3965767957265
2001-09-17,8.51010716660946
2001-09-18,4.79544217224314
2001-09-19,7.41724709119035
2001-09-20,10.0984251489732
2001-09-21,13.8414181443977
2001-09-22,8.37503428547773
2001-09-23,4.03008483356108
2001-09-24,9.95026767352035
2001-09-25,4.75920939779237
2001-09-26,0.962830932759184
2001-09-27,1.64978008209806
2001-09-28,2.80320318441555
2001-09-29,1.24409579659547
2001-09-30,1.7824824893603
2001-10-01,4.00866557157735
2001-10-02,7.6750839799799
2001-10-03,9.85796768091985
2001-10-04,6.99105511879371
2001-10-05,5.91685054904193
2001-10-06,5.03733335563913
2001-10-07,11.9466836367342
2001-10-08,26.2807780882055
2001-10-09,12.2932524428108
2001-10-10,2.69899392645228
2001-10-11,1.3432501385989
2001-10-12,1.86203941045772
2001-10-13,3.49387747515661
2001-10-14,1.44426951732686
2001-10-15,1.96739090403819
2001-10-16,1.3707733623664
2001-10-17,0.70848707303566
2001-10-18,0.792675137249225
2001-10-19,3.65804087535485
2001-10-20,8.93616622732866
2001-10-21,23.8602021696158
2001-10-22,15.6786220080286
2001-10-23,7.89140638379818
2001-10-24,7.96740786510395
2001-10-25,4.24558474790441
2001-10-26,4.60361682374486
2001-10-27,13.5178276307413
2001-10-28,4.14888370741237
2001-10-29,1.00213969978736
2001-10-30,1.12135047963348
2001-10-31,3.07841978465777
2001-11-01,2.33990260682658
2001-11-02,1.61890369191109
2001-11-03,0.649400659801411
2001-11-04,0.865659244487665
2001-11-05,3.5239652094267
2001-11-06,1.41430642650246
2001-11-07,0.00805278548050056
2001-11-08,0.336424950540929
2001-11-09,0.813517057563234
2001-11-10,0.806147763416476
2001-11-11,12.8497913725407
2001-11-12,9.8769985540023
2001-11-13,1.79774032996547
2001-11-14,0.511052326497302
2001-11-15,0.00849785696953177
2001-11-16,0.0282367460700826
2001-11-17,0.013020294398803
2001-11-18,0.353189058400365
2001-11-19,0.0378806332034255
2001-11-20,0.114014552305524
2001-11-21,0.0803836607705353
2001-11-22,0.014079361311901
2001-11-23,0.014406171660812
2001-11-24,0.0093786708801536
2001-11-25,0.0138866530537972
2001-11-26,0.0391342212547556
2001-11-27,0.0317406850322836
2001-11-28,0.0280550383232202
2001-11-29,0.00347028417088661
2001-11-30,0.00274242199698094
2001-12-01,0.000522366100349256
2001-12-02,0.00688635216866299
2001-12-03,0.0280728788584379
2001-12-04,0.0129470935143941
2001-12-05,0
2001-12-06,0.100868508938121
2001-12-07,0.472777278532082
2001-12-08,1.03815945665034
2001-12-09,0.994895387302738
2001-12-10,1.32576373076523
2001-12-11,0.275302790227686
2001-12-12,0.0894150664820118
2001-12-13,0.226917385649455
2001-12-14,0.197928602103521
2001-12-15,1.58258593526651
2001-12-16,1.30964691013792
2001-12-17,0.012283269959224
2001-12-18,0.0376091534568578
2001-12-19,0.00292266032727002
2001-12-20,0.147943603433124
2001-12-21,0.191313910719271
2001-12-22,0.163719004051536
2001-12-23,0.561525400726717
2001-12-24,0.13644137149067
2001-12-25,0.168100142138658
2001-12-26,0.00621352515051899
2001-12-27,0.0128786005354473
2001-12-28,0.000894904643581191
2001-12-29,0.265605436183158
2001-12-30,0.0240401975571817
2001-12-31,0.614326854913064
2002-01-01,0.0332310818657575
2002-01-02,0.0874403451480879
2002-01-03,0.00230844611507714
2002-01-04,0.00244593625104311
2002-01-05,0.0263293167835157
2002-01-06,0.0170906107329973
2002-01-07,0.0135744828843034
2002-01-08,0.0222380241147239
2002-01-09,0.295719236721612
2002-01-10,0.618590352358999
2002-01-11,0.269656008865916
2002-01-12,2.47526103837204
2002-01-13,0.868942070426604
2002-01-14,0.350243638912374
2002-01-15,0.00786767458908249
2002-01-16,0.00131440308231562
2002-01-17,0.00715300074608157
2002-01-18,0.012873763613811
2002-01-19,0.00730241313419781
2002-01-20,0.084129429293646
2002-01-21,0.000874796654511846
2002-01-22,0.0411134052771967
2002-01-23,0.23941729011379
2002-01-24,0.379049235825285
2002-01-25,0.168871176358081
2002-01-26,0
2002-01-27,0.0163979061170179
2002-01-28,0.4628250064745
2002-01-29,0.885377196806426
2002-01-30,0.0478260524646534
2002-01-31,0.0253282881494254
2002-02-01,0.000202729280120492
2002-02-02,0.00256829992140516
2002-02-03,0.00553130951923389
2002-02-04,0.0147179531916921
2002-02-05,0.00403032145833575
2002-02-06,0
2002-02-07,0.0019800869929994
2002-02-08,0.00757036338710134
2002-02-09,0.00843979359634142
2002-02-10,1.79608134437039e-05
2002-02-11,0.00740875826231709
2002-02-12,0.0807953513994746
2002-02-13,0.0501688236642939
2002-02-14,0.140687493876151
2002-02-15,1.82018760362917
2002-02-16,0.197853847426787
2002-02-17,0.816929450767313
2002-02-18,0.0207493285911057
2002-02-19,0.582750355873315
2002-02-20,0.721917749692518
2002-02-21,0.0568054696807658
2002-02-22,0.0129798699230773
2002-02-23,0.0670100045632141
2002-02-24,0.257315615691264
2002-02-25,0.31324832364739
2002-02-26,2.74424260277488
2002-02-27,0.618561238641722
2002-02-28,0.357248168544301
2002-03-01,0.728901181404318
2002-03-02,0.84296064637787
2002-03-03,0.630888684339623
2002-03-04,0.100295548693444
2002-03-05,0.0804642735696045
2002-03-06,1.25275814764784
2002-03-07,0.293448007196854
2002-03-08,0.0699093808839153
2002-03-09,0.000783549099771789
2002-03-10,0.00294195215903173
2002-03-11,0.00793606898743357
2002-03-12,0.0222287497336717
2002-03-13,0.0114554242676806
2002-03-14,0.00585051414036185
2002-03-15,0.0958825798759943
2002-03-16,1.77105535194948
2002-03-17,5.8760047616074
2002-03-18,2.02244688816211
2002-03-19,0.269016505263872
2002-03-20,0.0469812116027259
2002-03-21,0.254826017507513
2002-03-22,0.849472865717661
2002-03-23,6.44017160584835
2002-03-24,0.479321376598173
2002-03-25,1.5383073929229
2002-03-26,1.06175366856887
2002-03-27,1.41947485424915
2002-03-28,1.34512061488298
2002-03-29,6.20833631368485
2002-03-30,15.4525167521904
2002-03-31,5.00245822004458
2002-04-01,1.42255418144884
2002-04-02,0.373510296502876
2002-04-03,0.874950435703564
2002-04-04,0.127870665961317
2002-04-05,0.0634465559354377
2002-04-06,0.18734769522634
2002-04-07,0.508554037343962
2002-04-08,0.73531663089586
2002-04-09,0.605679019428915
2002-04-10,2.97422699791418
2002-04-11,8.11928785155854
2002-04-12,2.89386693163246
2002-04-13,2.99318076331509
2002-04-14,2.55644886930938
2002-04-15,2.85634269038325
2002-04-16,0.834032269579483
2002-04-17,4.94769721836796
2002-04-18,2.27766137194696
2002-04-19,3.85830590253064
2002-04-20,0.669531932051191
2002-04-21,1.15117786629614
2002-04-22,12.2354658122352
2002-04-23,3.75236462829426
2002-04-24,6.37093474098081
2002-04-25,7.54550569883857
2002-04-26,0.373496078607496
2002-04-27,2.18763238178072
2002-04-28,3.62517849952299
2002-04-29,8.87966309681517
2002-04-30,4.0883647608866
2002-05-01,6.73483427771531
2002-05-02,2.55829437709815
2002-05-03,6.93695420496321
2002-05-04,2.2887445859723
2002-05-05,2.06323768024287
2002-05-06,2.95037388162072
2002-05-07,7.65261699414813
2002-05-08,3.85920170254004
2002-05-09,8.79796671930012
2002-05-10,11.078030746729
2002-05-11,10.7755213252893
2002-05-12,12.6503323184969
2002-05-13,10.5476841434867
2002-05-14,16.9721971907042
2002-05-15,15.7391666958375
2002-05-16,15.9328231507603
2002-05-17,10.3960931256825
2002-05-18,7.77083283001276
2002-05-19,7.52599155502857
2002-05-20,2.40771771094971
2002-05-21,2.07458913959949
2002-05-22,1.29550066616345
2002-05-23,17.1209534530493
2002-05-24,18.6228417038974
2002-05-25,14.1519747148112
2002-05-26,8.26448904440975
2002-05-27,4.51428467293775
2002-05-28,5.0671635277809
2002-05-29,5.83652742807588
2002-05-30,9.34377216731962
2002-05-31,5.5782507393885
2002-06-01,5.45765690753809
2002-06-02,13.4724601230192
2002-06-03,20.5427488428346
2002-06-04,14.506329637978
2002-06-05,14.2563343808755
2002-06-06,12.8092915349431
2002-06-07,10.9687211813584
2002-06-08,18.0503893828668
2002-06-09,23.086827971243
2002-06-10,15.5345907070535
2002-06-11,13.9031935134334
2002-06-12,9.21815587897939
2002-06-13,7.40545360265712
2002-06-14,3.15402826359746
2002-06-15,5.58874084900482
2002-06-16,7.93405615873492
2002-06-17,13.1142923896486
2002-06-18,12.269907500649
2002-06-19,9.08501120497844
2002-06-20,12.3965215688206
2002-06-21,11.5353796750923
2002-06-22,11.5898268894486
2002-06-23,22.1097003015184
2002-06-24,10.7237837972806
2002-06-25,9.8032793849421
2002-06-26,11.5192313101589
2002-06-27,11.5420574165077
2002-06-28,6.69118258856355
2002-06-29,3.12994214021622
2002-06-30,10.4752912142265
2002-07-01,14.9319730649671
2002-07-02,21.109748528151
2002-07-03,14.1795589933723
2002-07-04,13.6889530187052
2002-07-05,25.1169920390008
2002-07-06,19.8562871686308
2002-07-07,9.49600525184659
2002-07-08,19.3055467889117
2002-07-09,13.3568231563841
2002-07-10,19.2202332747769
2002-07-11,4.29511567145666
2002-07-12,2.57751706285142
2002-07-13,2.7107542086192
2002-07-14,12.7915308242262
2002-07-15,13.3520701048424
2002-07-16,12.8909736475176
2002-07-17,3.50620433714646
2002-07-18,4.06279016398464
2002-07-19,10.1185495215996
2002-07-20,14.6193201492297
2002-07-21,6.45810335569267
2002-07-22,4.71711483267845
2002-07-23,3.5315464574011
2002-07-24,6.94115710506443
2002-07-25,2.33667906046064
2002-07-26,6.92893655525559
2002-07-27,28.1542555696674
2002-07-28,28.4834203115344
2002-07-29,14.2320558777936
2002-07-30,7.59150249606534
2002-07-31,8.76429620164479
2002-08-01,26.1343185786844
2002-08-02,18.3119445212193
2002-08-03,6.77558913193989
2002-08-04,14.7662019446429
2002-08-05,16.3056385287121
2002-08-06,4.30640477935238
2002-08-07,3.50813898787335
2002-08-08,7.29734578617341
2002-08-09,9.2127460527621
2002-08-10,7.45842212869078
2002-08-11,12.112221514476
2002-08-12,14.83461386314
2002-08-13,18.9877222733575
2002-08-14,14.6348688892341
2002-08-15,10.3067521570065
2002-08-16,17.7364305979459
2002-08-17,19.4153064838841
2002-08-18,27.810450846837
2002-08-19,12.6533705371528
2002-08-20,9.82404690618791
2002-08-21,8.42058700218418
2002-08-22,8.71374244587333
2002-08-23,10.0478728556655
2002-08-24,9.71323146676329
2002-08-25,14.5341992948849
2002-08-26,2.33916570211783
2002-08-27,16.7789532948848
2002-08-28,12.9232265713071
2002-08-29,9.75673545716737
2002-08-30,9.85076377139256
2002-08-31,13.788454754676
2002-09-01,14.2781115848797
2002-09-02,12.5365850684731
2002-09-03,15.2851522754501
2002-09-04,14.7418476451555
2002-09-05,9.33306363779289
2002-09-06,8.98198560068239
2002-09-07,13.8584217936739
2002-09-08,14.2995870842899
2002-09-09,9.38883371838542
2002-09-10,4.17960736997293
2002-09-11,5.35519310980075
2002-09-12,4.97879013275227
2002-09-13,11.2825941536734
2002-09-14,15.6326204405173
2002-09-15,23.6302289949992
2002-09-16,18.3645188326623
2002-09-17,5.61591892829161
2002-09-18,9.9135278223373
2002-09-19,18.271320406796
2002-09-20,19.1572507404675
2002-09-21,13.8235971561347
2002-09-22,5.31495845666175
2002-09-23,5.61788666390768
2002-09-24,4.71865072276472
2002-09-25,1.09799146722717
2002-09-26,2.49595235631807
2002-09-27,7.54852251402888
2002-09-28,13.3504416720773
2002-09-29,7.12603289723886
2002-09-30,5.58781939022774
2002-10-01,5.96073393024406
2002-10-02,4.33350687232237
2002-10-03,5.87849594992749
2002-10-04,2.23229726827383
2002-10-05,10.3358251376714
2002-10-06,18.6794856654654
2002-10-07,0.805189422327693
2002-10-08,0.143714352058075
2002-10-09,0.0499920847256368
2002-10-10,0.0124296813369615
2002-10-11,0.042140294929032
2002-10-12,0.118101221322815
2002-10-13,0.232283618975627
2002-10-14,1.39702438320522
2002-10-15,10.4200279649323
2002-10-16,5.1025544471294
2002-10-17,1.70962319981327
2002-10-18,12.1270493325588
2002-10-19,6.73925730699588
2002-10-20,7.40535876380292
2002-10-21,24.3438017098967
2002-10-22,7.33509283339624
2002-10-23,11.100967242065
2002-10-24,4.12645733594714
2002-10-25,13.6573047032826
2002-10-26,9.8930129307783
2002-10-27,6.5209381681958
2002-10-28,5.62831556444776
2002-10-29,7.94553937866507
2002-10-30,2.47493265930067
2002-10-31,5.47896946510278
2002-11-01,7.127531139924
2002-11-02,4.46924673751983
2002-11-03,3.37573042566775
2002-11-04,0.148596131056018
2002-11-05,0.163438572615009
2002-11-06,2.32824579796112
2002-11-07,2.59394243123551
2002-11-08,0.718023306125047
2002-11-09,0.817377785707272
2002-11-10,0.929473239092749
2002-11-11,2.61483189501117
2002-11-12,0.255495078323338
2002-11-13,0.436982558866704
2002-11-14,0.23076428766257
2002-11-15,0.310718506935748
2002-11-16,6.01307260927417
2002-11-17,2.15899773641365
2002-11-18,0.551041460575749
2002-11-19,0.574449804662962
2002-11-20,0.343895972258824
2002-11-21,0.177114083323073
2002-11-22,0.150219438962054
2002-11-23,0.0044439866033607
2002-11-24,0.306546054278874
2002-11-25,2.30703496853403
2002-11-26,2.87133919646729
2002-11-27,1.8488067163189
2002-11-28,0.080020294033141
2002-11-29,1.06108321939208
2002-11-30,1.68533872988233
2002-12-01,0.645317307553048
2002-12-02,1.62087483349756
2002-12-03,2.47254097614311
2002-12-04,1.4579375878978
2002-12-05,1.17085609078009
2002-12-06,0.998394560853531
2002-12-07,3.79666665711528
2002-12-08,5.67047135802509
2002-12-09,1.04993499078438
2002-12-10,2.33758480551231
2002-12-11,1.84173442789107
2002-12-12,0.324910791328034
2002-12-13,0.0883669135559886
2002-12-14,0.164758283638215
2002-12-15,0.17776946350195
2002-12-16,0.440460787111209
2002-12-17,0.0273428157612251
2002-12-18,0.00697542374411748
2002-12-19,0.464408333596877
2002-12-20,0.270270719307781
2002-12-21,0.368663814634142
2002-12-22,0.108813837739042
2002-12-23,0.142050991759074
2002-12-24,0.322314536502474
2002-12-25,7.38087943406483
2002-12-26,2.90459230000959
2002-12-27,0.0641953451391914
2002-12-28,0.0261705443509388
2002-12-29,0.0267641180171914
2002-12-30,0.010526173625098
2002-12-31,0.0111626601050016
2003-01-01,0.580731836608841
2003-01-02,0.49197023139398
2003-01-03,0.000129141409604955
2003-01-04,1.22089167266853
2003-01-05,1.56056301280596
2003-01-06,0.0618285090417968
2003-01-07,0.00759043940241968
2003-01-08,0.0147278685850259
2003-01-09,0.248994351462143
2003-01-10,0.398720972835391
2003-01-11,0.0841223712168861
2003-01-12,0.0211355416998526
2003-01-13,0.675675814654213
2003-01-14,0.174267382780907
2003-01-15,0.0068947173051984
2003-01-16,1.02976785662252
2003-01-17,0.328601091067469
2003-01-18,0.0611810236239012
2003-01-19,0.0250184726820507
2003-01-20,0.0117231010060528
2003-01-21,0.0142303267413881
2003-01-22,0.0152252248969799
2003-01-23,0.00546425161187041
2003-01-24,0.00104473209919432
2003-01-25,0.00177499874750532
2003-01-26,0.00425944544371277
2003-01-27,0.00412965769495268
2003-01-28,0.0103739827571895
2003-01-29,0.0509506267381739
2003-01-30,0.0171396190608294
2003-01-31,0.0100797454667848
2003-02-01,0
2003-02-02,0.0140765322488006
2003-02-03,0.0103096451342218
2003-02-04,0.022355682685185
2003-02-05,0.842756418267839
2003-02-06,1.40264403983335
2003-02-07,0.0855071647903782
2003-02-08,0.002402504608948
2003-02-09,0.0134193341989479
2003-02-10,0.0188414360688789
2003-02-11,0.0517260229118103
2003-02-12,4.27723129236484
2003-02-13,5.09148271599217
2003-02-14,0.867713571420871
2003-02-15,0.254329788398657
2003-02-16,2.37402625742319
2003-02-17,1.23003234054512
2003-02-18,1.5083962605803
2003-02-19,1.48544852279683
2003-02-20,0.952980492456825
2003-02-21,1.32422533288066
2003-02-22,0.509940083633799
2003-02-23,0.26951338139791
2003-02-24,0.781366589303084
2003-02-25,4.14402380678321
2003-02-26,0.675598663437821
2003-02-27,1.95635148708102
2003-02-28,0.256060322773419
2003-03-01,0.239813617122282
2003-03-02,0.246415149323298
2003-03-03,0.0167724103680164
2003-03-04,0.305492817149268
2003-03-05,0.28748775535269
2003-03-06,0.895541459211954
2003-03-07,4.90992467926582
2003-03-08,0.421787530701845
2003-03-09,0.601149784988942
2003-03-10,0.444799810569218
2003-03-11,0.321502307100194
2003-03-12,1.38753140415389
2003-03-13,7.46394508912053
2003-03-14,3.79711839363589
2003-03-15,0.48854255225821
2003-03-16,0.0244624175594469
2003-03-17,0.0715776715482966
2003-03-18,4.72056133532581
2003-03-19,2.65723308156332
2003-03-20,13.3900480855561
2003-03-21,1.37352272272673
2003-03-22,2.13699121700841
2003-03-23,1.14638612314211
2003-03-24,2.30054870695286
2003-03-25,1.27659016481839
2003-03-26,2.71451611818701
2003-03-27,5.04079992165769
2003-03-28,6.92319066797144
2003-03-29,4.90708971104246
2003-03-30,8.49833713313636
2003-03-31,1.94612236078919
2003-04-01,1.9445801516391
2003-04-02,0.967350820962517
2003-04-03,1.0282589063547
2003-04-04,1.64952959812737
2003-04-05,3.90412399725511
2003-04-06,1.16671550346793
2003-04-07,0.347437409540232
2003-04-08,0.832734437302197
2003-04-09,4.37717460272058
2003-04-10,9.47015444488253
2003-04-11,0.840335521594448
2003-04-12,0.496140996944454
2003-04-13,0.126825768111913
2003-04-14,3.16772663077716
2003-04-15,3.46475015298008
2003-04-16,3.2530789385323
2003-04-17,4.58670621453041
2003-04-18,5.01225476760016
2003-04-19,3.95132830358998
2003-04-20,0.893952555791611
2003-04-21,4.44099306792027
2003-04-22,2.1132797955343
2003-04-23,4.58888738543474
2003-04-24,2.10386821886471
2003-04-25,3.26572389242383
2003-04-26,5.72379634464255
2003-04-27,4.46115718983674
2003-04-28,2.1924742002996
2003-04-29,5.05288473704836
2003-04-30,0.408890875406069
2003-05-01,1.39450151855603
2003-05-02,4.17710940320274
2003-05-03,12.5866628608905
2003-05-04,2.08754724751628
2003-05-05,0.933956908484957
2003-05-06,0.209420144725687
2003-05-07,3.75301496817407
2003-05-08,10.5529913571008
2003-05-09,2.91452418135279
2003-05-10,3.44742521228227
2003-05-11,5.1612298439763
2003-05-12,9.72297413759678
2003-05-13,7.67670309823564
2003-05-14,3.95233180885514
2003-05-15,4.53737063961706
2003-05-16,2.57532250039309
2003-05-17,1.54543065322554
2003-05-18,3.82041146329568
2003-05-19,6.27159932796411
2003-05-20,12.7259750216309
2003-05-21,3.92117915722044
2003-05-22,6.51887256726471
2003-05-23,9.04251392999635
2003-05-24,13.8059308273408
2003-05-25,13.2184126207342
2003-05-26,5.11241965760429
2003-05-27,3.68658563915791
2003-05-28,5.57774366772416
2003-05-29,8.5321603207067
2003-05-30,9.71505160908598
2003-05-31,11.6496196470276
2003-06-01,12.6879453515061
2003-06-02,15.4703097463358
2003-06-03,19.9464347708214
2003-06-04,9.96196049496667
2003-06-05,2.12591425118881
2003-06-06,1.25023781718438
2003-06-07,1.30088409252497
2003-06-08,4.18970721326562
2003-06-09,0.472897665539133
2003-06-10,1.89380130232192
2003-06-11,3.23326792919002
2003-06-12,2.65215803388151
2003-06-13,4.91012581954966
2003-06-14,8.71673931318105
2003-06-15,19.3634017170077
2003-06-16,19.7141465628946
2003-06-17,10.785286301225
2003-06-18,10.8756395283058
2003-06-19,5.56248213729879
2003-06-20,4.16816556232035
2003-06-21,14.7931020677173
2003-06-22,13.8500796180305
2003-06-23,4.53056795126299
2003-06-24,3.07939576340084
2003-06-25,0.952919490966499
2003-06-26,3.22710238650369
2003-06-27,16.4808374550557
2003-06-28,16.2045999937495
2003-06-29,12.4489970972462
2003-06-30,9.89564872092213
2003-07-01,15.4613378900731
2003-07-02,12.4732206744045
2003-07-03,3.04279921824234
2003-07-04,11.1458701594209
2003-07-05,9.18314002929243
2003-07-06,6.82488759733891
2003-07-07,5.50580955059221
2003-07-08,5.30878693098467
2003-07-09,3.64358168798154
2003-07-10,14.3050880767877
2003-07-11,18.0150212677836
2003-07-12,14.2763783555792
2003-07-13,7.37510478832633
2003-07-14,6.42500686945759
2003-07-15,4.16779355546593
2003-07-16,4.61862540864109
2003-07-17,0.702445132309048
2003-07-18,4.29149028626207
2003-07-19,5.99108424073908
2003-07-20,7.08422546151143
2003-07-21,22.2857723398583
2003-07-22,25.437529182779
2003-07-23,12.039393466604
2003-07-24,5.39461765671842
2003-07-25,8.45605861921843
2003-07-26,6.7505519078087
2003-07-27,13.0302421268066
2003-07-28,17.801441734968
2003-07-29,14.5531690641752
2003-07-30,11.2580817604474
2003-07-31,5.13976202939752
2003-08-01,4.36599041523541
2003-08-02,30.9649032277686
2003-08-03,13.1936293252109
2003-08-04,6.18217852727586
2003-08-05,6.49712269120023
2003-08-06,16.0869714462786
2003-08-07,8.93152554498802
2003-08-08,7.66345648712555
2003-08-09,8.66523660737418
2003-08-10,9.48137814713132
2003-08-11,18.0623967592223
2003-08-12,9.81338581879903
2003-08-13,6.45975249245247
2003-08-14,1.36181242353056
2003-08-15,8.44176511704121
2003-08-16,21.1257544983481
2003-08-17,10.5037885113727
2003-08-18,9.40417794074665
2003-08-19,11.156353099828
2003-08-20,10.1114011978603
2003-08-21,13.5470499748971
2003-08-22,12.8148997771566
2003-08-23,14.6661746606966
2003-08-24,7.73578552872786
2003-08-25,6.57456773757742
2003-08-26,4.2828134570996
2003-08-27,2.54705701626669
2003-08-28,4.41978205785193
2003-08-29,16.9208662957075
2003-08-30,9.26565602363896
2003-08-31,9.50157215463015
2003-09-01,11.7219803075116
2003-09-02,14.4646445650857
2003-09-03,13.6284056854715
2003-09-04,11.577261753119
2003-09-05,12.7016237750532
2003-09-06,15.9940057535592
2003-09-07,8.29068904697802
2003-09-08,21.4689202273518
2003-09-09,18.9705255412849
2003-09-10,12.8293842862603
2003-09-11,11.480589120981
2003-09-12,16.9008295681882
2003-09-13,12.5441431573306
2003-09-14,5.83215469372
2003-09-15,2.98135050030908
2003-09-16,7.79557566932395
2003-09-17,11.0660455818513
2003-09-18,13.3146299147349
2003-09-19,6.35640872845549
2003-09-20,5.08395314405074
2003-09-21,6.09538458797634
2003-09-22,4.90717792014847
2003-09-23,4.56823402328527
2003-09-24,8.15465973226249
2003-09-25,4.38044015751559
2003-09-26,4.42411569035756
2003-09-27,5.12319707623173
2003-09-28,5.65314846090018
2003-09-29,14.0478412710717
2003-09-30,9.05957217401698
2003-10-01,3.09321779086092
2003-10-02,3.34911541497474
2003-10-03,4.07708721593812
2003-10-04,1.23605685470778
2003-10-05,3.26215158712064
2003-10-06,1.45376880543756
2003-10-07,0.520761876162968
2003-10-08,0.430610868604654
2003-10-09,2.88689566347259
2003-10-10,3.42031312056798
2003-10-11,1.56325058256124
2003-10-12,10.8910016617888
2003-10-13,31.2038248430044
2003-10-14,10.971163538142
2003-10-15,13.8320297326008
2003-10-16,6.79034721662657
2003-10-17,4.3347348959782
2003-10-18,2.91532257733077
2003-10-19,0.912812806531213
2003-10-20,0.197590250442532
2003-10-21,0.206884462555018
2003-10-22,0.0921573193188758
2003-10-23,0.165617503366348
2003-10-24,0.0524293521626075
2003-10-25,0.149465919562209
2003-10-26,0.0819350221102906
2003-10-27,0.10000528059975
2003-10-28,0.0615089511740857
2003-10-29,0.372853899681677
2003-10-30,0.33411466287036
2003-10-31,0.0830869645109063
2003-11-01,0.00593587880367973
2003-11-02,0.00500998981428529
2003-11-03,0.0131717019229251
2003-11-04,0.328959667237459
2003-11-05,0.0227647357470423
2003-11-06,0.0114290867364308
2003-11-07,0.0090461492652565
2003-11-08,0.0325104812855459
2003-11-09,0.0158940220833028
2003-11-10,2.09667645962311
2003-11-11,1.39212533822754
2003-11-12,8.70514006983583
2003-11-13,8.49483766493658
2003-11-14,1.77909470585378
2003-11-15,0.0490942223306264
2003-11-16,4.95169700334488
2003-11-17,0.639479969249156
2003-11-18,0.039331783891905
2003-11-19,0.0256848088325379
2003-11-20,0.0588343167258451
2003-11-21,0.199512849616973
2003-11-22,0.0115830692336526
2003-11-23,0.465278298238001
2003-11-24,1.91103407579812
2003-11-25,0.178508927322089
2003-11-26,0.0308221663185151
2003-11-27,0.0143764729461229
2003-11-28,0.0037000931723285
2003-11-29,0.0146083022308909
2003-11-30,0.0230497132101666
2003-12-01,0.0946453989755918
2003-12-02,0.0331443494561196
2003-12-03,0.00331243590823338
2003-12-04,0.0067838262594554
2003-12-05,0.0137635413536379
2003-12-06,0.0637622459746541
2003-12-07,0.0863365733714789
2003-12-08,0.0833486846598544
2003-12-09,0.420966617655004
2003-12-10,0.000673929522589629
2003-12-11,0.740951312064414
2003-12-12,0.764911944991093
2003-12-13,0.0150453724791913
2003-12-14,0.0752072202831262
2003-12-15,0.0211787503130318
2003-12-16,1.02339337729612
2003-12-17,0.1236157528215
2003-12-18,0.420450092235079
2003-12-19,0.00375824103881647
2003-12-20,0.0156224272615673
2003-12-21,0.00850781559201468
2003-12-22,0.187874747558275
2003-12-23,0.00345216492615435
2003-12-24,0
2003-12-25,0.00273562309922334
2003-12-26,0.0162654381784223
2003-12-27,0.0174172947514187
2003-12-28,0.0115139759469611
2003-12-29,0.00701168181528151
2003-12-30,0.00399672521668722
2003-12-31,0.00182129089614404
2004-01-01,0.00883144491035091
2004-01-02,0.0177779208819845
2004-01-03,0.0234493960876305
2004-01-04,0.0185268287325952
2004-01-05,0.0132631231313651
2004-01-06,0.0037388918300975
2004-01-07,0.00247149509043792
2004-01-08,0.064523875148081
2004-01-09,0.0943988774586983
2004-01-10,0.560118060753922
2004-01-11,1.31220370939253
2004-01-12,2.64411709216121
2004-01-13,0.116883544131815
2004-01-14,0.134885791989933
2004-01-15,0.236554839342056
2004-01-16,1.32751317287793
2004-01-17,0.206344877632821
2004-01-18,0.569675982426554
2004-01-19,0.178914166758475
2004-01-20,0.371926237870549
2004-01-21,0.0286498250420404
2004-01-22,0.00292949921831935
2004-01-23,0.0110671695724229
2004-01-24,0.0801790181979041
2004-01-25,0.120328795153922
2004-01-26,0.130679125691075
2004-01-27,0.195640423253054
2004-01-28,0
2004-01-29,0.00888404535290569
2004-01-30,0.0358188106531759
2004-01-31,0.583021574858508
2004-02-01,0.526496099641772
2004-02-02,0.676749946866616
2004-02-03,4.53536628011855
2004-02-04,2.43273792526577
2004-02-05,1.32934285340292
2004-02-06,0.858681139077269
2004-02-07,0.681515238546019
2004-02-08,0.12094526059439
2004-02-09,0
2004-02-10,0.00191310538239575
2004-02-11,0.0110765965229299
2004-02-12,0.0150541157574136
2004-02-13,0.0234299170047583
2004-02-14,0.0154957109452892
2004-02-15,0.0175066171974128
2004-02-16,0.0357372125258052
2004-02-17,0.185604817503902
2004-02-18,0.00769697303587678
2004-02-19,0.00997566194977457
2004-02-20,0.029999854926069
2004-02-21,0.00854263891899894
2004-02-22,0.0416968709033119
2004-02-23,0.0179647599918726
2004-02-24,0.0109004857898983
2004-02-25,0.130264419769737
2004-02-26,0.0932384295172416
2004-02-27,0.0106518038168018
2004-02-28,0.0117032268109671
2004-02-29,0.00767509061609963
2004-03-01,0.0184436950033005
2004-03-02,0.0603004769755864
2004-03-03,0.247120625252577
2004-03-04,0.00850906909458047
2004-03-05,0.0103271761909165
2004-03-06,0.00208937761883781
2004-03-07,0.235417687364799
2004-03-08,0.0690493035536366
2004-03-09,0.11092741779381
2004-03-10,0.0704048574115788
2004-03-11,0.0113391801583904
2004-03-12,0.0866054504062047
2004-03-13,0.316523261748392
2004-03-14,0.231662386298762
2004-03-15,2.8990597678711
2004-03-16,2.1646174909758
2004-03-17,1.31477764306766
2004-03-18,1.16334514101836
2004-03-19,0.776187463926582
2004-03-20,1.15772680144954
2004-03-21,3.12996388771596
2004-03-22,0.922086789766056
2004-03-23,1.3749925639163
2004-03-24,0.588082043752205
2004-03-25,0.473247148653219
2004-03-26,1.52630351795352
2004-03-27,0.698024532089815
2004-03-28,2.61550436581502
2004-03-29,3.22834161121157
2004-03-30,3.26500829562822
2004-03-31,10.9123084971544
2004-04-01,11.0069781753328
2004-04-02,4.46264339062979
2004-04-03,3.55532563432565
2004-04-04,2.56191666566985
2004-04-05,2.00173926499624
2004-04-06,1.02198038445806
2004-04-07,5.07414930873649
2004-04-08,7.35765415875407
2004-04-09,2.4638664805578
2004-04-10,2.71342069163746
2004-04-11,2.93530238668043
2004-04-12,1.02164434222647
2004-04-13,4.81852401554138
2004-04-14,2.55114540882019
2004-04-15,3.98384363118646
2004-04-16,2.98303817428798
2004-04-17,3.52541549021239
2004-04-18,8.41759506827681
2004-04-19,4.55763044991009
2004-04-20,1.95266416467751
2004-04-21,1.43905013953671
2004-04-22,6.121303316709
2004-04-23,1.55706437955501
2004-04-24,4.7059893740167
2004-04-25,2.58007585915069
2004-04-26,1.33941857841278
2004-04-27,10.2611068087565
2004-04-28,1.77134299695104
2004-04-29,0.279581822258442
2004-04-30,1.47865195689021
2004-05-01,10.1820031120947
2004-05-02,9.111502768794
2004-05-03,11.9980801572867
2004-05-04,12.2833580822116
2004-05-05,8.72153928109199
2004-05-06,4.23311058325294
2004-05-07,8.24929025362229
2004-05-08,5.3610391657363
2004-05-09,2.20822469473555
2004-05-10,3.92043906155172
2004-05-11,5.25986743583403
2004-05-12,1.05614036280519
2004-05-13,11.5163296722326
2004-05-14,11.7036662918675
2004-05-15,8.65282988570662
2004-05-16,12.2481653494222
2004-05-17,12.4245712795182
2004-05-18,3.46069093761888
2004-05-19,3.60726964884345
2004-05-20,8.57806316191798
2004-05-21,3.95448990136296
2004-05-22,3.10843848990568
2004-05-23,5.41591517792879
2004-05-24,5.00760093593472
2004-05-25,9.01563296746393
2004-05-26,7.78457925853683
2004-05-27,5.48773962165078
2004-05-28,7.99240631534645
2004-05-29,9.16200289316279
2004-05-30,11.0592208392435
2004-05-31,10.704676565788
2004-06-01,4.46677601306451
2004-06-02,3.08365652619816
2004-06-03,7.71315560709781
2004-06-04,7.68789117290648
2004-06-05,8.77774584852356
2004-06-06,21.572861592486
2004-06-07,12.7027415505512
2004-06-08,9.43653863564547
2004-06-09,6.75312562871298
2004-06-10,14.9850532364974
2004-06-11,7.62761623405667
2004-06-12,16.2357044151157
2004-06-13,17.8187469349909
2004-06-14,12.1308876289537
2004-06-15,13.0433169973055
2004-06-16,4.52063200136563
2004-06-17,2.72828496776298
2004-06-18,2.18393887595366
2004-06-19,2.86119102229798
2004-06-20,4.6262225530743
2004-06-21,3.91628151855339
2004-06-22,2.7556953809728
2004-06-23,2.63909308254369
2004-06-24,1.60152346769681
2004-06-25,2.41925798974713
2004-06-26,8.60416883039243
2004-06-27,20.053800389426
2004-06-28,6.85783710529521
2004-06-29,1.47434574371365
2004-06-30,0.870460945673934
2004-07-01,5.51694468925063
2004-07-02,15.1288131239102
2004-07-03,8.32909056874229
2004-07-04,11.5182407798585
2004-07-05,13.7508832342984
2004-07-06,9.00348490071782
2004-07-07,8.4649928096047
2004-07-08,8.88046467682283
2004-07-09,16.440791108834
2004-07-10,8.20394706425166
2004-07-11,12.2772117855327
2004-07-12,10.0275519622937
2004-07-13,10.2260003096996
2004-07-14,12.0279208491538
2004-07-15,3.77487477761931
2004-07-16,3.16277933626099
2004-07-17,10.7801771362562
2004-07-18,9.03246745648023
2004-07-19,11.2937794890196
2004-07-20,16.1792972638021
2004-07-21,18.1400822585161
2004-07-22,18.3330388048591
2004-07-23,14.6244819569207
2004-07-24,14.4469385166203
2004-07-25,19.4614555005596
2004-07-26,35.8283620802658
2004-07-27,9.11362636506482
2004-07-28,6.68982251559278
2004-07-29,12.0608706986887
2004-07-30,21.1129854231105
2004-07-31,15.4137904729426
2004-08-01,15.6133334561794
2004-08-02,11.6236923263809
2004-08-03,6.47871531330006
2004-08-04,8.5690726463891
2004-08-05,5.59174109662008
2004-08-06,13.6157811503223
2004-08-07,16.0617300571807
2004-08-08,15.5664629841832
2004-08-09,13.1488142837093
2004-08-10,6.91149264301371
2004-08-11,7.01299642312046
2004-08-12,3.23753884593236
2004-08-13,6.36213187661784
2004-08-14,7.85562320430605
2004-08-15,8.58384614424251
2004-08-16,8.04165203111046
2004-08-17,11.9158911845189
2004-08-18,15.3731799261994
2004-08-19,18.2724919426074
2004-08-20,10.8203838880847
2004-08-21,12.6168285022258
2004-08-22,10.5389729480533
2004-08-23,10.7739021070995
2004-08-24,6.49848469743068
2004-08-25,7.9073768720012
2004-08-26,16.1497336131513
2004-08-27,10.3431241047643
2004-08-28,17.5750108317627
2004-08-29,15.3338294092239
2004-08-30,10.8406843678991
2004-08-31,10.1364092803138
2004-09-01,11.1228036040794
2004-09-02,19.0765386757415
2004-09-03,7.39072243534443
2004-09-04,6.40215706473794
2004-09-05,1.94850077694875
2004-09-06,7.64872047746081
2004-09-07,18.5484075438092
2004-09-08,16.5150946362245
2004-09-09,12.2205064979538
2004-09-10,7.87914557274584
2004-09-11,9.02845356179608
2004-09-12,3.28882271230576
2004-09-13,10.0646097201849
2004-09-14,5.74673747665956
2004-09-15,11.7663942005777
2004-09-16,10.8924355778208
2004-09-17,10.2654004532679
2004-09-18,20.3693361521637
2004-09-19,14.0428991486006
2004-09-20,11.5638584763378
2004-09-21,5.87114762220245
2004-09-22,1.11050312664877
2004-09-23,1.50793811306995
2004-09-24,1.34948385517721
2004-09-25,6.15651200746887
2004-09-26,4.41979034414945
2004-09-27,1.1521890293442
2004-09-28,1.36455920372529
2004-09-29,1.61742923447471
2004-09-30,1.86805140684718
2004-10-01,5.39946077830956
2004-10-02,5.20150555700847
2004-10-03,1.30737997408886
2004-10-04,0.858410445512155
2004-10-05,1.54495061694952
2004-10-06,0.704463551302339
2004-10-07,0.526553752459134
2004-10-08,0.364305883270126
2004-10-09,0.579821605765312
2004-10-10,1.34212612889501
2004-10-11,4.21817139394344
2004-10-12,0.151663943147714
2004-10-13,0.0494447622263208
2004-10-14,0.539725793794163
2004-10-15,0.0983858288133133
2004-10-16,0.0374818754564561
2004-10-17,0.0542474224192294
2004-10-18,0.139298547149915
2004-10-19,0.0103554955114973
2004-10-20,0.00144157687891617
2004-10-21,0.0858294082281434
2004-10-22,0.07367978442366
2004-10-23,0.285352435857052
2004-10-24,0.0269418010977611
2004-10-25,0
2004-10-26,0.00519066359043102
2004-10-27,0.0147175956683087
2004-10-28,0.012149035727934
2004-10-29,0.000523522245904334
2004-10-30,0.564665392305769
2004-10-31,0.378687740997388
2004-11-01,0
2004-11-02,0.00790904094267894
2004-11-03,0.00830878975911121
2004-11-04,0.00509824612197839
2004-11-05,0.0930645996758815
2004-11-06,0.118386040554804
2004-11-07,0.202256744403443
2004-11-08,0.288495269359654
2004-11-09,0.131835396377898
2004-11-10,0.545425422697844
2004-11-11,0.0294316597573568
2004-11-12,0.00510797337176578
2004-11-13,0.291403946176798
2004-11-14,0.0479235416212819
2004-11-15,0.416589984474847
2004-11-16,0.317667336384452
2004-11-17,0.0526925869448477
2004-11-18,0.00558897502744785
2004-11-19,0.0137390106479134
2004-11-20,0.2088897759318
2004-11-21,0.0307649103685411
2004-11-22,0.0400508109457732
2004-11-23,0.962216526568557
2004-11-24,3.74001935172132
2004-11-25,6.99541975501465
2004-11-26,7.24759196122191
2004-11-27,0.324866197909643
2004-11-28,1.69059317232885
2004-11-29,2.03132823554981
2004-11-30,0.0107120175323059
2004-12-01,0.0435391986913237
2004-12-02,0.016265497508445
2004-12-03,0.0181387171799336
2004-12-04,0.0123849747962857
2004-12-05,0.0239383977473358
2004-12-06,0.0204604073587551
2004-12-07,0.0176252140899302
2004-12-08,0.58924387741491
2004-12-09,0.0152676460855909
2004-12-10,0.0248183259981685
2004-12-11,0.0343398405044145
2004-12-12,0.0391627587284465
2004-12-13,0.0330606409208712
2004-12-14,0.00301867487275964
2004-12-15,0.00595269504788131
2004-12-16,0.0170604604110777
2004-12-17,0.0617983022936749
2004-12-18,0.0367768568344137
2004-12-19,0.0470421728046942
2004-12-20,0.0269661798247709
2004-12-21,0.00374907985804998
2004-12-22,0.00868212973325564
2004-12-23,0.0103512401706288
2004-12-24,0.0371149724684854
2004-12-25,0.0560675233373589
2004-12-26,0.211436531715241
2004-12-27,1.92525325362052
2004-12-28,0.0159074950866106
2004-12-29,0.00669224073728267
2004-12-30,0.0189299457075323
2004-12-31,0.014425324805359
2005-01-01,0.0389364119817839
2005-01-02,0.0243860424489891
2005-01-03,0.0867195243836605
2005-01-04,0.359389541073978
2005-01-05,0.111407625990154
2005-01-06,1.01565079202051
2005-01-07,0.0141929594059845
2005-01-08,0.0144388064731729
2005-01-09,0.00505059628129774
2005-01-10,0.00330769595686856
2005-01-11,0.115417002187969
2005-01-12,1.15616426717624
2005-01-13,0.0354990064521285
2005-01-14,0.0356714686936604
2005-01-15,0.0161969532271123
2005-01-16,0.00528711454156638
2005-01-17,0.00505204099973613
2005-01-18,0
2005-01-19,0.182630944171286
2005-01-20,0.0358532992529078
2005-01-21,0.0145908996388955
2005-01-22,0.0662886809315313
2005-01-23,0.0104633397465979
2005-01-24,0.00641895977686199
2005-01-25,0.00181699945334616
2005-01-26,0.00448395359147597
2005-01-27,0.0195201065250646
2005-01-28,0.0168429662681602
2005-01-29,0.0227811682445787
2005-01-30,0.00736252460763618
2005-01-31,0.00224694493600912
2005-02-01,0.148784313662739
2005-02-02,0.274413815414983
2005-02-03,0.349377881064999
2005-02-04,1.15984431195604
2005-02-05,3.31304003181497
2005-02-06,0.250298349734885
2005-02-07,0.223691821511964
2005-02-08,0.00640594980774924
2005-02-09,0.0128761595922625
2005-02-10,0.352006605128129
2005-02-11,0.00711016067413754
2005-02-12,0.0409996128348982
2005-02-13,0.0226725897539683
2005-02-14,0.0339628062511336
2005-02-15,0.0654635166599935
2005-02-16,0.0448075388205625
2005-02-17,0.0316874555700287
2005-02-18,0.0158455416505341
2005-02-19,0.00781255450708225
2005-02-20,0.0164263920809754
2005-02-21,0.0179439598546259
2005-02-22,0.00675098700627945
2005-02-23,0.012780428143569
2005-02-24,0.0264023679228367
2005-02-25,0.0315313058011889
2005-02-26,0.0622064214784863
2005-02-27,0.0629637833572489
2005-02-28,0.0662452086872364
2005-03-01,0.149574296226136
2005-03-02,0.879031868053995
2005-03-03,0.238219740679789
2005-03-04,0.0482599191134596
2005-03-05,0.0334276999144081
2005-03-06,0.103015738925245
2005-03-07,0.0168147001925385
2005-03-08,0.0146040782027059
2005-03-09,0.0117244135378192
2005-03-10,0.00111430074099753
2005-03-11,0.0195540433355754
2005-03-12,0.131604470748274
2005-03-13,3.72776002885511
2005-03-14,1.48912258933731
2005-03-15,2.61415421261993
2005-03-16,0.557178814984917
2005-03-17,0.188499784157121
2005-03-18,0.879329113574801
2005-03-19,1.47394597749091
2005-03-20,1.34639758748554
2005-03-21,1.80255301656111
2005-03-22,1.88779521086208
2005-03-23,2.92403210107933
2005-03-24,2.73901653432999
2005-03-25,1.23761383262954
2005-03-26,0.211830532970882
2005-03-27,0.206330981855901
2005-03-28,0.898649784098063
2005-03-29,3.17466090806658
2005-03-30,0.809995664995496
2005-03-31,2.11594526397156
2005-04-01,3.89233496512326
2005-04-02,4.90952451501378
2005-04-03,3.70131261256967
2005-04-04,1.82975820456501
2005-04-05,1.07568662531179
2005-04-06,0.17350499437569
2005-04-07,0.232877400806083
2005-04-08,1.26151159312669
2005-04-09,0.290668564499147
2005-04-10,0.753862552365119
2005-04-11,2.53698918283461
2005-04-12,12.1756086651171
2005-04-13,2.5349310346798
2005-04-14,0.157784493375455
2005-04-15,0.7801090635739
2005-04-16,1.87799407827391
2005-04-17,5.99396692242464
2005-04-18,1.27937500838544
2005-04-19,4.89212881154506
2005-04-20,3.12597648835071
2005-04-21,1.78957297779733
2005-04-22,3.77334890086415
2005-04-23,3.96105406823576
2005-04-24,6.33893400662103
2005-04-25,3.34055261886281
2005-04-26,18.050596111005
2005-04-27,7.6358770624465
2005-04-28,13.0110361814954
2005-04-29,2.109211955592
2005-04-30,3.05831936155188
2005-05-01,3.94092458212105
2005-05-02,2.52168841746599
2005-05-03,4.66747848545161
2005-05-04,1.43957090880821
2005-05-05,1.41422844748081
2005-05-06,7.51042318004253
2005-05-07,13.7049368443521
2005-05-08,10.6547022347786
2005-05-09,2.25567475278365
2005-05-10,3.83879152823068
2005-05-11,7.25923687893714
2005-05-12,10.5506287443004
2005-05-13,5.54135870851291
2005-05-14,11.4481725573629
2005-05-15,4.51876738386288
2005-05-16,7.17036666832065
2005-05-17,8.76564528275638
2005-05-18,14.557807060414
2005-05-19,4.59394131313311
2005-05-20,9.93989243233097
2005-05-21,9.63623295771172
2005-05-22,7.90014230791482
2005-05-23,4.28381858416599
2005-05-24,6.09726142162242
2005-05-25,5.91120568154601
2005-05-26,4.2704534856711
2005-05-27,6.1767172239753
2005-05-28,14.8540219525295
2005-05-29,14.1189089263854
2005-05-30,7.50998951829167
2005-05-31,5.40098776278202
2005-06-01,3.27328499657786
2005-06-02,8.09437657753075
2005-06-03,4.45022823574763
2005-06-04,4.29000696401628
2005-06-05,4.20189544561445
2005-06-06,15.4705234665319
2005-06-07,14.8411141260077
2005-06-08,17.3104491499721
2005-06-09,8.73599060431179
2005-06-10,7.98914660000382
2005-06-11,4.93119027686676
2005-06-12,4.44014519740315
2005-06-13,5.74905389946
2005-06-14,7.39577905389223
2005-06-15,13.5076201038589
2005-06-16,17.0218367318218
2005-06-17,11.8696736482652
2005-06-18,4.28289242382361
2005-06-19,5.86178604315786
2005-06-20,5.41305369594579
2005-06-21,10.652839331072
2005-06-22,10.1902184148803
2005-06-23,21.0840043189009
2005-06-24,11.8314371459198
2005-06-25,6.30676405766037
2005-06-26,9.17958013624207
2005-06-27,15.2908662860733
2005-06-28,13.4820184379382
2005-06-29,17.4620826944652
2005-06-30,15.187647456014
2005-07-01,14.220360579049
2005-07-02,11.1821584095431
2005-07-03,10.9695949214857
2005-07-04,20.4492503794594
2005-07-05,6.7768888366254
2005-07-06,4.48811923419275
2005-07-07,8.83990538842229
2005-07-08,8.42565501239344
2005-07-09,10.2793903339175
2005-07-10,1.80727692190771
2005-07-11,17.5161112642354
2005-07-12,23.7899868046433
2005-07-13,8.46846031309626
2005-07-14,3.69055435783742
2005-07-15,6.26337286654252
2005-07-16,3.37948997923574
2005-07-17,3.86409233282497
2005-07-18,8.44970407936276
2005-07-19,11.7197524996401
2005-07-20,13.657939573317
2005-07-21,20.097290803851
2005-07-22,23.8696729049339
2005-07-23,23.9081960853078
2005-07-24,25.1067902696347
2005-07-25,16.2426944053815
2005-07-26,12.4441502403813
2005-07-27,15.1510531684273
2005-07-28,11.04075997401
2005-07-29,12.9905405847182
2005-07-30,29.8574778706847
2005-07-31,26.6574342377988
2005-08-01,11.402051745423
2005-08-02,4.45305299766431
2005-08-03,8.32948795928844
2005-08-04,13.6303530136272
2005-08-05,6.82472769648351
2005-08-06,12.2000156182278
2005-08-07,16.817980283749
2005-08-08,17.574326454218
2005-08-09,9.51380293980394
2005-08-10,17.0976502685955
2005-08-11,25.0777592475708
2005-08-12,14.6218866143965
2005-08-13,9.99822307913364
2005-08-14,14.1179017873631
2005-08-15,10.9079042795021
2005-08-16,19.3059114832923
2005-08-17,26.5462161017652
2005-08-18,16.3288416674185
2005-08-19,5.14424037470878
2005-08-20,11.5136424594916
2005-08-21,14.5588360173735
2005-08-22,11.2007907153079
2005-08-23,7.3717203474008
2005-08-24,7.81797177418328
2005-08-25,10.646497747681
2005-08-26,12.1358865629651
2005-08-27,12.7617301718831
2005-08-28,20.4113875414409
2005-08-29,22.5469935318928
2005-08-30,21.4254321413251
2005-08-31,10.3492863657467
2005-09-01,4.98184661324152
2005-09-02,18.0293518189135
2005-09-03,3.97938923691649
2005-09-04,5.59375369920233
2005-09-05,7.90883406140813
2005-09-06,15.6393141111911
2005-09-07,18.659451163663
2005-09-08,13.6059886241982
2005-09-09,12.4586332855488
2005-09-10,10.9307122771726
2005-09-11,8.13680978088476
2005-09-12,20.3700389822347
2005-09-13,20.2111043821627
2005-09-14,5.66307432710477
2005-09-15,5.63725037821572
2005-09-16,3.68366775991086
2005-09-17,7.89753013898102
2005-09-18,39.4378598615193
2005-09-19,13.5213946928418
2005-09-20,9.65736848386938
2005-09-21,6.23737650570434
2005-09-22,4.18461646466376
2005-09-23,5.02282866624283
2005-09-24,4.07576874533624
2005-09-25,6.84004174857056
2005-09-26,15.4589577040151
2005-09-27,31.7355082985978
2005-09-28,10.688568817398
2005-09-29,9.24748104143238
2005-09-30,10.3602010095172
2005-10-01,3.37391057228356
2005-10-02,2.29622603159465
2005-10-03,5.74003300080867
2005-10-04,3.15189842001247
2005-10-05,2.24182489123218
2005-10-06,0.701584741982325
2005-10-07,9.58918298115181
2005-10-08,7.51561811305593
2005-10-09,0.846078413276304
2005-10-10,4.54227523875248
2005-10-11,4.66710414782316
2005-10-12,9.93677946631347
2005-10-13,8.58150366337127
2005-10-14,1.37687112953664
2005-10-15,0.626938175202795
2005-10-16,0.363350806200351
2005-10-17,0.452316657718074
2005-10-18,0.489246327164409
2005-10-19,1.60731261018368
2005-10-20,1.16972431476775
2005-10-21,1.83335525937207
2005-10-22,5.39655822270195
2005-10-23,1.43272169413118
2005-10-24,3.37676459892394
2005-10-25,2.74467266045744
2005-10-26,1.26105089823156
2005-10-27,1.71896411311237
2005-10-28,1.33002068717668
2005-10-29,6.1792465670926
2005-10-30,1.31289355430465
2005-10-31,4.44916685343883
2005-11-01,14.1765998132584
2005-11-02,2.12430480779767
2005-11-03,1.7563232919497
2005-11-04,15.3253014560358
2005-11-05,4.04176298674193
2005-11-06,3.33809490959242
2005-11-07,14.0890329797817
2005-11-08,10.1863183325165
2005-11-09,2.44926077950027
2005-11-10,1.61299863987769
2005-11-11,6.28584894922796
2005-11-12,5.40321972033216
2005-11-13,1.81917865511882
2005-11-14,0.722176577163024
2005-11-15,0.918937040545653
2005-11-16,3.19959556669642
2005-11-17,4.19131836083468
2005-11-18,0.289341737288416
2005-11-19,0.0536511256326993
2005-11-20,0.0304096598173301
2005-11-21,0.0301849451510089
2005-11-22,0.00298682132504296
2005-11-23,0.233287650799271
2005-11-24,0.276127600027007
2005-11-25,0.415145021652821
2005-11-26,0.816012531064464
2005-11-27,0.0194429226804561
2005-11-28,0.101180726891986
2005-11-29,1.3299219907917
2005-11-30,0.293595160585267
2005-12-01,1.11605289513003
2005-12-02,0.390471915213607
2005-12-03,0.373570632316347
2005-12-04,0.616369471218756
2005-12-05,2.02094938391641
2005-12-06,1.01297356351183
2005-12-07,0.3429433404105
2005-12-08,0.128065539565154
2005-12-09,0.581792321206021
2005-12-10,0.677751298759527
2005-12-11,0.54198131003827
2005-12-12,0.409073752363912
2005-12-13,1.44449579103613
2005-12-14,3.60261977155191
2005-12-15,0.0597207149386614
2005-12-16,0.00949876090884831
2005-12-17,0.0206559867029613
2005-12-18,0.568234151100349
2005-12-19,3.69954673843413
2005-12-20,0.852655970518714
2005-12-21,1.38071459186679
2005-12-22,0.0518763116556906
2005-12-23,0.00229852625622708
2005-12-24,0.190473327567452
2005-12-25,2.72956085948699
2005-12-26,1.23634113392657
2005-12-27,0.281032532754338
2005-12-28,5.3666458695409e-05
2005-12-29,0.00333878459436369
2005-12-30,0.0133188390919419
2005-12-31,0.00257352340305831
2006-01-01,0.0108211421699488
2006-01-02,0.14036331082458
2006-01-03,0.0903143222032825
2006-01-04,0.0198808441773687
2006-01-05,0.0209537001528881
2006-01-06,0.261747027413263
2006-01-07,0.00410665280199759
2006-01-08,0.00259550359059649
2006-01-09,0.00149294072428004
2006-01-10,0.000654476431074186
2006-01-11,0.0130167476803509
2006-01-12,0.024473451682709
2006-01-13,0.0105551501510831
2006-01-14,0.00850583709979511
2006-01-15,0.0162397134659486
2006-01-16,0.00743631539870767
2006-01-17,0.00547603768632984
2006-01-18,0.0149829963919947
2006-01-19,0.0315334881099156
2006-01-20,0.0299966187965302
2006-01-21,0.00627975730522035
2006-01-22,0.000468895154757751
2006-01-23,0.00342199596644501
2006-01-24,0.000451581073577842
2006-01-25,0.0145412918657265
2006-01-26,0.0543103840917717
2006-01-27,0.00161983879921278
2006-01-28,0.00909496770498401
2006-01-29,0.0077253724877458
2006-01-30,0.00328789869363143
2006-01-31,0.0149524583275779
2006-02-01,0.00730010721153049
2006-02-02,0.0101609334414615
2006-02-03,0.00341170662370312
2006-02-04,0.178957371985107
2006-02-05,0.689390590715873
2006-02-06,0.714820046947442
2006-02-07,0.0305709077257026
2006-02-08,0.0164873150835228
2006-02-09,0.0109199634148946
2006-02-10,0.10529973485584
2006-02-11,1.83068312464295
2006-02-12,1.58355444723393
2006-02-13,0.474952326240117
2006-02-14,0.00781880858963986
2006-02-15,0.037372623848312
2006-02-16,2.10322693184061
2006-02-17,7.3074723655896
2006-02-18,0.332879281845963
2006-02-19,0.0858761667600673
2006-02-20,0.0631353087808957
2006-02-21,0.00187181177632282
2006-02-22,0.0707839516670322
2006-02-23,0.0219224932358818
2006-02-24,0.0697861558827475
2006-02-25,0.00157580857883232
2006-02-26,0.126375496136257
2006-02-27,0.848837311853005
2006-02-28,2.6024772643131
2006-03-01,0.0178471324566925
2006-03-02,0.063145953754156
2006-03-03,0.584762731661107
2006-03-04,0.0260194129468728
2006-03-05,0.429189698681073
2006-03-06,0.790405890348474
2006-03-07,2.17498496121322
2006-03-08,0.0529387361767788
2006-03-09,3.29119213691664
2006-03-10,0.229365443424943
2006-03-11,0.460565533322502
2006-03-12,2.3517813091675
2006-03-13,6.68759478500968
2006-03-14,1.22394780771242
2006-03-15,0.0507774131112553
2006-03-16,0.135101030224488
2006-03-17,0.437258942650216
2006-03-18,4.39256976101511
2006-03-19,6.92034824933945
2006-03-20,1.4610434823426
2006-03-21,0.396617377803897
2006-03-22,0.408299018589167
2006-03-23,0.213682740573528
2006-03-24,0.63488879777408
2006-03-25,0.322732318784489
2006-03-26,0.958110518953193
2006-03-27,3.36409857123506
2006-03-28,6.25463410695323
2006-03-29,8.4266217585492
2006-03-30,10.4287880807021
2006-03-31,2.91117326483125
2006-04-01,3.11252146673947
2006-04-02,1.20907679938731
2006-04-03,1.95567445700609
2006-04-04,0.602086062315538
2006-04-05,0.0766053735783729
2006-04-06,3.0728194880524
2006-04-07,14.51469637354
2006-04-08,7.46021943895352
2006-04-09,8.89659493856189
2006-04-10,0.625725729688375
2006-04-11,0.339692896554878
2006-04-12,0.15857098226295
2006-04-13,3.4673106957806
2006-04-14,14.2979612562335
2006-04-15,5.37073630938418
2006-04-16,1.02024817988519
2006-04-17,0.54988560255958
2006-04-18,3.97871635876082
2006-04-19,5.32082604755505
2006-04-20,0.901416507221507
2006-04-21,1.69173565073752
2006-04-22,2.44608821286899
2006-04-23,3.99624315494979
2006-04-24,8.27867884548928
2006-04-25,1.49236403929098
2006-04-26,4.39568356006249
2006-04-27,5.70477305307253
2006-04-28,10.0738636637394
2006-04-29,8.4891333342317
2006-04-30,4.69216356127111
2006-05-01,1.19752936827349
2006-05-02,2.75152383534351
2006-05-03,5.88350226171885
2006-05-04,7.23200531089687
2006-05-05,7.22166680767666
2006-05-06,3.48983519293235
2006-05-07,6.8195554133684
2006-05-08,9.56143261767575
2006-05-09,3.41924515495585
2006-05-10,7.95718085923435
2006-05-11,3.82389914688283
2006-05-12,3.11292537781538
2006-05-13,3.77396707777705
2006-05-14,1.62541892330356
2006-05-15,0.233753143664105
2006-05-16,0.176284345503273
2006-05-17,0.971611901071392
2006-05-18,10.8273497251359
2006-05-19,4.34136019487702
2006-05-20,3.86430455114289
2006-05-21,5.76422493426699
2006-05-22,11.9408035087704
2006-05-23,10.4913269231901
2006-05-24,6.25666347980771
2006-05-25,6.1225635087572
2006-05-26,2.62311486938309
2006-05-27,12.4827409633936
2006-05-28,9.87690352236961
2006-05-29,13.600066080748
2006-05-30,11.0147470505169
2006-05-31,5.79599988326378
2006-06-01,9.11864758632253
2006-06-02,8.95496596519496
2006-06-03,4.42854312962908
2006-06-04,2.8529981237724
2006-06-05,0.775991931572736
2006-06-06,0.435374720438198
2006-06-07,1.02645527516929
2006-06-08,1.19257815183423
2006-06-09,2.3863127568086
2006-06-10,3.60305826956518
2006-06-11,2.85171570238721
2006-06-12,3.05827880426588
2006-06-13,2.35023275041491
2006-06-14,2.91114009515658
2006-06-15,5.41199219436039
2006-06-16,7.79064578827251
2006-06-17,19.2812208533268
2006-06-18,15.3559673719329
2006-06-19,7.64427320434457
2006-06-20,20.5042747653903
2006-06-21,9.52439117107275
2006-06-22,12.8361590346569
[truncated: 3,479 more rows]

## Sheet: Tmin
date,"Tmin_C"
2001-01-01,12.6231531665236
2001-01-02,12.4465047267668
2001-01-03,14.1651527624779
2001-01-04,16.6561475194537
2001-01-05,16.9305954883995
2001-01-06,16.177445624651
2001-01-07,14.9971327378214
2001-01-08,15.1963044246437
2001-01-09,15.9987056040771
2001-01-10,15.0891908037315
2001-01-11,14.8924079183612
2001-01-12,15.6492113162112
2001-01-13,16.1004432420669
2001-01-14,15.92654383639
2001-01-15,14.1924344443362
2001-01-16,13.8433452388745
2001-01-17,14.3180662261498
2001-01-18,15.1705792760904
2001-01-19,16.6059445580962
2001-01-20,17.8063598595005
2001-01-21,17.7211238895406
2001-01-22,15.7736973417705
2001-01-23,16.0376914532569
2001-01-24,18.487260380314
2001-01-25,16.8401063868553
2001-01-26,14.9383600376977
2001-01-27,15.2628355513307
2001-01-28,13.2501778258877
2001-01-29,13.4198766614501
2001-01-30,13.4425334202445
2001-01-31,14.1836302952833
2001-02-01,15.3103933472802
2001-02-02,15.7697188076144
2001-02-03,15.6019338024865
2001-02-04,16.2112137290289
2001-02-05,16.0718656973938
2001-02-06,16.1314163982101
2001-02-07,17.0428842901319
2001-02-08,17.5021635616891
2001-02-09,16.3359695238349
2001-02-10,14.7580567581386
2001-02-11,14.6101832826584
2001-02-12,15.2317988998785
2001-02-13,15.8071998836569
2001-02-14,13.7944421834443
2001-02-15,12.9097307959752
2001-02-16,13.4487763124541
2001-02-17,13.1353974408791
2001-02-18,14.8092157120719
2001-02-19,16.4780548828315
2001-02-20,17.5347827337197
2001-02-21,18.1014969295653
2001-02-22,18.8858707432092
2001-02-23,18.7129731276598
2001-02-24,18.6850028689964
2001-02-25,16.6469552634171
2001-02-26,16.8918164640378
2001-02-27,17.5392089324285
2001-02-28,17.4212211613779
2001-03-01,15.9589755268282
2001-03-02,15.5268514787406
2001-03-03,17.1506467963294
2001-03-04,16.3011264405448
2001-03-05,16.2827034080823
2001-03-06,18.2040539800242
2001-03-07,19.7945463249629
2001-03-08,16.7599001646409
2001-03-09,16.2775869807829
2001-03-10,16.4089621439725
2001-03-11,17.2172145771246
2001-03-12,15.7957847572943
2001-03-13,16.0321297018735
2001-03-14,17.7704592288135
2001-03-15,19.3677538897529
2001-03-16,19.2695534607456
2001-03-17,19.447363718493
2001-03-18,19.7834515526577
2001-03-19,19.5020951948879
2001-03-20,19.7054670329714
2001-03-21,19.3767470174696
2001-03-22,19.497858193413
2001-03-23,20.124081212658
2001-03-24,20.7983748227609
2001-03-25,20.6442059357037
2001-03-26,19.7839058440003
2001-03-27,19.5127911585393
2001-03-28,19.7720716364619
2001-03-29,17.688659475413
2001-03-30,18.26079830355
2001-03-31,19.6586474368676
2001-04-01,19.8048131339422
2001-04-02,20.1255298544203
2001-04-03,20.6783015876784
2001-04-04,21.2219745069402
2001-04-05,21.555900203273
2001-04-06,21.6068439828809
2001-04-07,21.8538098718369
2001-04-08,21.045704617154
2001-04-09,20.513587585858
2001-04-10,21.4886382829981
2001-04-11,17.5862089669968
2001-04-12,17.4632074545379
2001-04-13,18.9920429657617
2001-04-14,20.4567957540703
2001-04-15,20.5340274645464
2001-04-16,21.2896263457312
2001-04-17,21.7641396720663
2001-04-18,21.6998808066788
2001-04-19,21.9596255512019
2001-04-20,21.5298717649457
2001-04-21,21.6622408971178
2001-04-22,22.1710166846854
2001-04-23,22.2192972696462
2001-04-24,21.4048451974932
2001-04-25,20.5455883196526
2001-04-26,20.6873159768222
2001-04-27,21.256607114222
2001-04-28,22.0266769587253
2001-04-29,22.0573303874775
2001-04-30,22.1624826824763
2001-05-01,21.4396361912888
2001-05-02,21.0344568940675
2001-05-03,20.948492169597
2001-05-04,21.1809277660858
2001-05-05,21.6309925062286
2001-05-06,21.517035674596
2001-05-07,21.5453656442197
2001-05-08,21.40268579405
2001-05-09,20.9268409605675
2001-05-10,18.7459752615028
2001-05-11,18.639381267382
2001-05-12,19.2385401974545
2001-05-13,19.9231633554321
2001-05-14,20.5607290862106
2001-05-15,20.2428471590967
2001-05-16,19.8974374622315
2001-05-17,20.1310183370498
2001-05-18,20.6675560273615
2001-05-19,20.7134697353724
2001-05-20,20.9945554723638
2001-05-21,21.0291942964773
2001-05-22,21.1536947868073
2001-05-23,21.0829919170361
2001-05-24,21.1126804607248
2001-05-25,21.274951599663
2001-05-26,21.3001231307575
2001-05-27,20.8311633191783
2001-05-28,20.6239172087518
2001-05-29,20.7724134040176
2001-05-30,20.7402134904515
2001-05-31,20.6769953418827
2001-06-01,21.2853151748284
2001-06-02,21.5501738590741
2001-06-03,21.0918354717306
2001-06-04,21.0723226939774
2001-06-05,21.1376451854045
2001-06-06,21.2018381735368
2001-06-07,20.9914985149628
2001-06-08,20.8746172713146
2001-06-09,21.2888672920219
2001-06-10,21.1560005641148
2001-06-11,20.624026199603
2001-06-12,20.8491019821331
2001-06-13,20.4163654242079
2001-06-14,20.1908075140236
2001-06-15,20.1813259353905
2001-06-16,20.4204558609578
2001-06-17,20.6581687975877
2001-06-18,20.8584714934987
2001-06-19,20.9865996185164
2001-06-20,20.863625318837
2001-06-21,20.9557658769781
2001-06-22,20.8435117046814
2001-06-23,21.1493102686701
2001-06-24,20.9857283546259
2001-06-25,20.8572621649972
2001-06-26,20.9512653125863
2001-06-27,20.7274933944075
2001-06-28,20.4937711386838
2001-06-29,20.5783991629746
2001-06-30,20.5365682773069
2001-07-01,20.8426382823954
2001-07-02,20.980049641464
2001-07-03,20.8727534391004
2001-07-04,20.7283108402472
2001-07-05,20.8934525501372
2001-07-06,21.0483480559234
2001-07-07,20.8853393561578
2001-07-08,20.4905905250662
2001-07-09,20.2033144035264
2001-07-10,20.2890306582444
2001-07-11,20.7918585818348
2001-07-12,20.8891404849135
2001-07-13,21.0555336476986
2001-07-14,20.703508644118
2001-07-15,20.5693361266329
2001-07-16,20.411939824975
2001-07-17,20.4700099248108
2001-07-18,20.5613469814193
2001-07-19,20.9379620044777
2001-07-20,20.4164923984453
2001-07-21,20.3682860272494
2001-07-22,20.3894119857283
2001-07-23,20.5273998140633
2001-07-24,20.9141647298147
2001-07-25,21.0142242994482
2001-07-26,20.8574857848965
2001-07-27,20.6725240465569
2001-07-28,20.5878453661656
2001-07-29,20.5604726813213
2001-07-30,20.9451917675033
2001-07-31,21.0070210134878
2001-08-01,20.6036218285296
2001-08-02,20.4982375167292
2001-08-03,20.3888835875506
2001-08-04,20.7744192202436
2001-08-05,20.5075695400949
2001-08-06,20.544039306511
2001-08-07,20.671931760825
2001-08-08,21.1217996699827
2001-08-09,20.5466836461871
2001-08-10,20.7655553748126
2001-08-11,20.22707766671
2001-08-12,20.2753330215823
2001-08-13,20.353710741546
2001-08-14,20.247322783588
2001-08-15,20.3861539243515
2001-08-16,20.4223421580222
2001-08-17,20.4678008894784
2001-08-18,20.3334421854578
2001-08-19,20.7696731474738
2001-08-20,20.5772108430485
2001-08-21,20.9240310559528
2001-08-22,21.4750333026766
2001-08-23,21.4254131250681
2001-08-24,21.7090098452405
2001-08-25,21.5117259059884
2001-08-26,21.3382688933016
2001-08-27,20.7948823898748
2001-08-28,20.5280011950817
2001-08-29,20.6154100612999
2001-08-30,20.9539480884041
2001-08-31,20.9110481247629
2001-09-01,21.1498729958454
2001-09-02,21.2230832464889
2001-09-03,20.9526384543985
2001-09-04,20.358208718427
2001-09-05,20.4935563764958
2001-09-06,20.7254984789746
2001-09-07,21.0777829769317
2001-09-08,21.0289386961976
2001-09-09,20.047503754799
2001-09-10,19.6724266756535
2001-09-11,19.4789390883734
2001-09-12,19.7554674933181
2001-09-13,19.9480775663199
2001-09-14,20.0238757628591
2001-09-15,20.5872937693118
2001-09-16,20.6192780531823
2001-09-17,20.8779981508477
2001-09-18,20.835805806303
2001-09-19,20.7626932748376
2001-09-20,20.8125031414026
2001-09-21,20.5337291242114
2001-09-22,20.3343174904694
2001-09-23,20.1079621321492
2001-09-24,19.9771065270788
2001-09-25,19.6402902110057
2001-09-26,19.5447438005565
2001-09-27,19.4462235569439
2001-09-28,19.2355105673069
2001-09-29,19.3574559500341
2001-09-30,19.5565814178921
2001-10-01,19.5939088029206
2001-10-02,19.8492801880997
2001-10-03,20.2591664814863
2001-10-04,19.7537806102938
2001-10-05,19.9743544048508
2001-10-06,20.1849366710891
2001-10-07,20.6558376774932
2001-10-08,20.6649261986229
2001-10-09,19.1271369301361
2001-10-10,19.0728457979824
2001-10-11,19.5394033530694
2001-10-12,19.7332413679543
2001-10-13,19.7436748673974
2001-10-14,20.0878551932466
2001-10-15,19.3168729619631
2001-10-16,18.4454641972421
2001-10-17,18.9224707288554
2001-10-18,18.9277121584669
2001-10-19,19.2320653890213
2001-10-20,19.0185051135534
2001-10-21,19.2673516065448
2001-10-22,19.4038832936444
2001-10-23,19.3144144703851
2001-10-24,19.4163920382978
2001-10-25,19.6236467421746
2001-10-26,19.9093431507584
2001-10-27,19.729792571548
2001-10-28,18.7383528212078
2001-10-29,18.520510508973
2001-10-30,18.7592906722107
2001-10-31,18.8035803857183
2001-11-01,19.2363238410037
2001-11-02,19.222697095246
2001-11-03,19.1257208717795
2001-11-04,19.1316505377165
2001-11-05,19.0899434419925
2001-11-06,18.4319395721938
2001-11-07,18.2018118935434
2001-11-08,18.0801559317832
2001-11-09,17.5568455727739
2001-11-10,15.8701369432211
2001-11-11,15.1988007294837
2001-11-12,15.2385113881529
2001-11-13,15.4001615103057
2001-11-14,13.6672567968125
2001-11-15,12.9573317909608
2001-11-16,12.7793526562711
2001-11-17,12.9354450812791
2001-11-18,13.0116968439958
2001-11-19,12.9621861541464
2001-11-20,12.2466917423507
2001-11-21,11.8425198080808
2001-11-22,11.6178015528515
2001-11-23,12.5891810059594
2001-11-24,13.6991660892751
2001-11-25,13.0396981332285
2001-11-26,12.3157671154787
2001-11-27,12.7137292288531
2001-11-28,13.4933426368652
2001-11-29,13.8772864123393
2001-11-30,15.0162153622628
2001-12-01,15.7753833298057
2001-12-02,15.8058087627265
2001-12-03,16.0126520866449
2001-12-04,16.0695773498252
2001-12-05,16.5705179870559
2001-12-06,16.7920046323082
2001-12-07,16.0664410387022
2001-12-08,16.094773605999
2001-12-09,16.2455253887237
2001-12-10,15.9855777536741
2001-12-11,16.2556196153543
2001-12-12,17.3103906310177
2001-12-13,16.0104111803571
2001-12-14,14.1810320540532
2001-12-15,14.2794415977498
2001-12-16,16.0419654644587
2001-12-17,17.5011369458643
2001-12-18,17.5296823581501
2001-12-19,16.9463948508809
2001-12-20,16.2328564656574
2001-12-21,12.4250891848723
2001-12-22,10.5783660035447
2001-12-23,9.9227980240994
2001-12-24,9.83381846122991
2001-12-25,11.0394538095751
2001-12-26,13.2727967824942
2001-12-27,13.8791236125495
2001-12-28,14.4550655598214
2001-12-29,10.8975573282858
2001-12-30,10.3560674532375
2001-12-31,10.7104466477113
2002-01-01,12.9095809050987
2002-01-02,13.1120323488258
2002-01-03,12.3767454007866
2002-01-04,11.9662737551996
2002-01-05,11.0446437068871
2002-01-06,11.8232132135822
2002-01-07,12.532005170654
2002-01-08,12.139403857689
2002-01-09,13.2355684712509
2002-01-10,13.5105059603555
2002-01-11,14.1189778563794
2002-01-12,14.372474596077
2002-01-13,14.4296217807446
2002-01-14,14.0207593111135
2002-01-15,13.8515650408155
2002-01-16,14.6039357389599
2002-01-17,15.3919793733206
2002-01-18,16.0215238975242
2002-01-19,16.3067573186292
2002-01-20,15.7464488191588
2002-01-21,14.3762048481273
2002-01-22,14.1431624520798
2002-01-23,14.2524081058366
2002-01-24,14.5587476457676
2002-01-25,15.0669325768732
2002-01-26,15.1224275096764
2002-01-27,15.3598692201369
2002-01-28,14.7739161858787
2002-01-29,14.4038753627522
2002-01-30,14.2098518534097
2002-01-31,13.6424442959963
2002-02-01,13.4665463983047
2002-02-02,12.9353236954827
2002-02-03,13.1168306354322
2002-02-04,14.9401499911827
2002-02-05,15.3912710158606
2002-02-06,14.9624492270891
2002-02-07,15.2962865366597
2002-02-08,16.0478510127942
2002-02-09,16.0401621010665
2002-02-10,16.3451372014546
2002-02-11,16.3742671406693
2002-02-12,15.6260442735072
2002-02-13,15.315368406469
2002-02-14,16.0178708226617
2002-02-15,16.3853736422473
2002-02-16,15.6045763741784
2002-02-17,15.7629574373791
2002-02-18,15.8002143528426
2002-02-19,16.4737813590045
2002-02-20,16.6357756308632
2002-02-21,16.8762499369398
2002-02-22,16.859645616663
2002-02-23,17.3008528073928
2002-02-24,17.7989502713446
2002-02-25,17.3838220955698
2002-02-26,17.3254673080842
2002-02-27,17.4643191179839
2002-02-28,17.9126425208802
2002-03-01,18.0729217957711
2002-03-02,18.0769378941349
2002-03-03,17.3881913102308
2002-03-04,16.8878510606682
2002-03-05,17.221242612644
2002-03-06,14.4269741353726
2002-03-07,13.6299330212758
2002-03-08,13.8072550190278
2002-03-09,15.0941259406458
2002-03-10,17.0560558861984
2002-03-11,18.2575415139427
2002-03-12,18.7214376042871
2002-03-13,19.5184738051368
2002-03-14,20.0603985840271
2002-03-15,20.0250341442937
2002-03-16,20.341622894749
2002-03-17,19.2339459511199
2002-03-18,17.7419467110519
2002-03-19,17.1868755173649
2002-03-20,17.6164766649925
2002-03-21,19.4792727983638
2002-03-22,19.8566170023652
2002-03-23,17.7326211055201
2002-03-24,17.3731405361024
2002-03-25,18.5846489674616
2002-03-26,19.8089251336479
2002-03-27,20.3707301650458
2002-03-28,20.8876609778408
2002-03-29,21.0365941749953
2002-03-30,19.7293809323367
2002-03-31,18.8490249133314
2002-04-01,18.9410890637112
2002-04-02,19.8428317579765
2002-04-03,20.1637584710449
2002-04-04,20.3846870026398
2002-04-05,19.8765983948113
2002-04-06,20.4012850796819
2002-04-07,21.030934206196
2002-04-08,21.323282199646
2002-04-09,21.5526295593856
2002-04-10,20.7412602144882
2002-04-11,16.4735692818295
2002-04-12,16.4543842993838
2002-04-13,17.1506972269863
2002-04-14,19.0345292029216
2002-04-15,19.7288662038894
2002-04-16,20.3914060075254
2002-04-17,20.6988488008613
2002-04-18,20.6566924311613
2002-04-19,20.4283756723528
2002-04-20,21.3105081159998
2002-04-21,21.3446849067359
2002-04-22,21.1197765025219
2002-04-23,20.4998683089116
2002-04-24,20.8539555689693
2002-04-25,20.2492965623953
2002-04-26,20.132508694404
2002-04-27,20.5061211827637
2002-04-28,20.456029142264
2002-04-29,20.7330286192189
2002-04-30,21.1582510177835
2002-05-01,21.1721618906772
2002-05-02,20.8940142980499
2002-05-03,20.6705285474445
2002-05-04,20.107710867342
2002-05-05,19.6871152846561
2002-05-06,20.8951894437357
2002-05-07,20.9955386701347
2002-05-08,21.373353040165
2002-05-09,21.1753938461125
2002-05-10,21.1811961166614
2002-05-11,20.8468245445586
2002-05-12,20.8413041640023
2002-05-13,20.8740895631439
2002-05-14,20.9079141968999
2002-05-15,21.1268101493168
2002-05-16,20.3972247893817
2002-05-17,20.4054038809535
2002-05-18,20.1583933842698
2002-05-19,20.3683708928739
2002-05-20,20.7547006022296
2002-05-21,21.0637592321325
2002-05-22,21.1125783753301
2002-05-23,21.4437172418169
2002-05-24,20.8427154190326
2002-05-25,19.8006682235127
2002-05-26,19.9333239156427
2002-05-27,20.2705972434369
2002-05-28,20.5116476478867
2002-05-29,20.5529412418781
2002-05-30,20.7986869881171
2002-05-31,20.9208833764318
2002-06-01,21.2152872640486
2002-06-02,21.2204211493018
2002-06-03,21.0305103974577
2002-06-04,21.0256416238275
2002-06-05,21.1014746725933
2002-06-06,21.0123593742818
2002-06-07,20.9775828042887
2002-06-08,21.2652482362207
2002-06-09,21.5444888915434
2002-06-10,21.3757415965848
2002-06-11,21.1855637359251
2002-06-12,20.780118561303
2002-06-13,20.73443948019
2002-06-14,20.9562724951351
2002-06-15,21.1559067969816
2002-06-16,21.3860931257732
2002-06-17,21.3925636791928
2002-06-18,21.2558455230027
2002-06-19,21.1716196716364
2002-06-20,20.8073189189415
2002-06-21,20.9172169033601
2002-06-22,21.0365183177663
2002-06-23,20.439202028733
2002-06-24,20.8672076235627
2002-06-25,20.8215733951709
2002-06-26,21.0844522952094
2002-06-27,21.1540921708509
2002-06-28,21.2186223340815
2002-06-29,21.3553099141362
2002-06-30,21.4474398899202
2002-07-01,21.3642351247662
2002-07-02,21.2783848924428
2002-07-03,20.9861595679711
2002-07-04,21.3757491310988
2002-07-05,21.6305485439195
2002-07-06,21.0298412107604
2002-07-07,20.9669289772747
2002-07-08,20.9565706755573
2002-07-09,21.1041074988575
2002-07-10,21.0959951178441
2002-07-11,21.0673620366254
2002-07-12,20.9917100752147
2002-07-13,21.1059393635825
2002-07-14,21.236326230313
2002-07-15,21.0976165906108
2002-07-16,20.7459626332221
2002-07-17,20.5104881435483
2002-07-18,20.6239754409487
2002-07-19,20.7662448319253
2002-07-20,20.3983983637631
2002-07-21,19.8381455375139
2002-07-22,20.2301391503815
2002-07-23,20.6027497992271
2002-07-24,20.9380563924795
2002-07-25,20.9213989334717
2002-07-26,20.9919172700962
2002-07-27,21.0183605970447
2002-07-28,20.7668403467438
2002-07-29,20.3587453400182
2002-07-30,20.4409580609968
2002-07-31,20.6083789331578
2002-08-01,21.1296672368622
2002-08-02,20.8235217572174
2002-08-03,20.9263710074982
2002-08-04,20.7983978724367
2002-08-05,20.4916052132576
2002-08-06,20.4220116449724
2002-08-07,20.3919764564466
2002-08-08,20.3862638364324
2002-08-09,20.3032017976723
2002-08-10,20.5493546315202
2002-08-11,20.6983231910938
2002-08-12,20.5325090419521
2002-08-13,20.3626696762584
2002-08-14,20.4428552733164
2002-08-15,20.3111760963477
2002-08-16,20.243999979736
2002-08-17,20.1862890562533
2002-08-18,19.8430426156797
2002-08-19,19.7274744177816
2002-08-20,19.8594668300705
2002-08-21,19.6489244643949
2002-08-22,20.0231761278153
2002-08-23,20.3853128720476
2002-08-24,20.730020623681
2002-08-25,20.7482202620389
2002-08-26,20.9335127381191
2002-08-27,20.6285624449562
2002-08-28,20.6425924991616
2002-08-29,20.5094458325988
2002-08-30,20.2429743949905
2002-08-31,20.1448621877703
2002-09-01,20.3623249951937
2002-09-02,20.4008248980336
2002-09-03,20.3358647149836
2002-09-04,20.1913295868781
2002-09-05,20.1200990017929
2002-09-06,20.1596849415841
2002-09-07,20.4435649359767
2002-09-08,20.4480670967965
2002-09-09,19.9559717311962
2002-09-10,19.4231799957713
2002-09-11,20.0266741164122
2002-09-12,20.3598818905893
2002-09-13,20.5041442731405
2002-09-14,20.4947898859543
2002-09-15,20.6093477078419
2002-09-16,20.0383260554439
2002-09-17,19.7450902038432
2002-09-18,19.8902266381749
2002-09-19,20.0826444354886
2002-09-20,20.3685579782771
2002-09-21,20.1546810597348
2002-09-22,19.621109484396
2002-09-23,19.3082241947998
2002-09-24,19.3373910546238
2002-09-25,19.1765990526246
2002-09-26,19.8296056494311
2002-09-27,20.067360843645
2002-09-28,20.3855080986492
2002-09-29,19.9808839035283
2002-09-30,19.8875718835352
2002-10-01,19.9687567565975
2002-10-02,19.4930474798706
2002-10-03,19.9124914379397
2002-10-04,19.7841294623648
2002-10-05,20.1118220822186
2002-10-06,18.3902334596403
2002-10-07,16.848194359801
2002-10-08,16.0567707012131
2002-10-09,14.7522918121289
2002-10-10,14.8351461828505
2002-10-11,15.1468802493173
2002-10-12,15.6291030314034
2002-10-13,16.3784725813291
2002-10-14,18.6404180566855
2002-10-15,19.4976381997658
2002-10-16,19.5523282206156
2002-10-17,20.3659283562289
2002-10-18,20.4673809487415
2002-10-19,20.3044997649479
2002-10-20,20.6984154199747
2002-10-21,20.462428937248
2002-10-22,19.9361770888466
2002-10-23,17.8528755370781
2002-10-24,17.8404479382163
2002-10-25,18.7714493643074
2002-10-26,19.0535071284555
2002-10-27,19.0685139582621
2002-10-28,19.3976889807488
2002-10-29,19.5446222474171
2002-10-30,19.1679880294797
2002-10-31,19.1474720733512
2002-11-01,19.1173172385189
2002-11-02,17.5350048468855
2002-11-03,15.1777702065128
2002-11-04,14.027389516714
2002-11-05,14.0724652646527
2002-11-06,14.861056859191
2002-11-07,16.3221100496425
2002-11-08,16.0610235107561
2002-11-09,15.8977022198982
2002-11-10,16.2690971638879
2002-11-11,17.7086996452998
2002-11-12,18.5106200071985
2002-11-13,18.7535044967577
2002-11-14,19.5418122188726
2002-11-15,19.800094227253
2002-11-16,17.6880785438439
2002-11-17,16.9135685864924
2002-11-18,16.876722297974
2002-11-19,17.4278724191082
2002-11-20,18.1870353132849
2002-11-21,17.0607958026687
2002-11-22,16.595064826442
2002-11-23,16.7882186313438
2002-11-24,16.2472728349652
2002-11-25,15.6265937529106
2002-11-26,14.8230452010285
2002-11-27,15.0935329946215
2002-11-28,16.0926465300202
2002-11-29,17.289110954344
2002-11-30,18.0692944543388
2002-12-01,17.6240644600567
2002-12-02,18.0283323427367
2002-12-03,18.0072310650643
2002-12-04,17.9635032203404
2002-12-05,18.3812721437206
2002-12-06,18.7335626608601
2002-12-07,18.9936992345424
2002-12-08,15.3914952452074
2002-12-09,13.8913463116041
2002-12-10,14.396663906851
2002-12-11,15.270327033201
2002-12-12,14.6753496709069
2002-12-13,14.8777017159175
2002-12-14,15.7826409765056
2002-12-15,16.3492684175419
2002-12-16,16.4325411421678
2002-12-17,16.419148485913
2002-12-18,16.5826949392651
2002-12-19,16.739376301287
2002-12-20,16.1380993467898
2002-12-21,15.3219745428581
2002-12-22,15.116528698105
2002-12-23,15.2928469554711
2002-12-24,15.4583535867695
2002-12-25,16.4247287071828
2002-12-26,12.5973067338313
2002-12-27,12.1248740172143
2002-12-28,12.8755406129671
2002-12-29,14.113405386712
2002-12-30,14.9497922507965
2002-12-31,15.7226158451407
2003-01-01,15.9418362278272
2003-01-02,15.5868967567431
2003-01-03,14.3137325046305
2003-01-04,14.350597615196
2003-01-05,14.5766806587176
2003-01-06,12.1894719216863
2003-01-07,11.2226694651812
2003-01-08,11.2974561064251
2003-01-09,11.4365929474403
2003-01-10,11.0351785444157
2003-01-11,10.2576213893476
2003-01-12,9.94170129099769
2003-01-13,10.1332651094858
2003-01-14,11.5751559516045
2003-01-15,13.2040019755633
2003-01-16,13.2857747719977
2003-01-17,13.0116742625175
2003-01-18,13.5462212009413
2003-01-19,12.359398849593
2003-01-20,11.7422088894038
2003-01-21,12.1591793482469
2003-01-22,13.0621605541542
2003-01-23,14.8669839232055
2003-01-24,14.7476135161744
2003-01-25,14.331878870118
2003-01-26,14.8567906324055
2003-01-27,13.6588557219406
2003-01-28,13.316035333331
2003-01-29,12.8155805594442
2003-01-30,13.7951520231973
2003-01-31,14.3660174090147
2003-02-01,15.1807049362611
2003-02-02,15.2480216580791
2003-02-03,14.8030883903602
2003-02-04,13.350535422471
2003-02-05,12.2516204412621
2003-02-06,11.5156501791471
2003-02-07,12.0430403184345
2003-02-08,13.094955976411
2003-02-09,14.7424782852401
2003-02-10,16.2549542158906
2003-02-11,18.6147303468875
2003-02-12,17.9968506999369
2003-02-13,17.4919295497968
2003-02-14,17.1569568162668
2003-02-15,16.796593215486
2003-02-16,16.9716387424018
2003-02-17,17.4191499497354
2003-02-18,17.1292904370829
2003-02-19,17.3373233618482
2003-02-20,17.4979999722576
2003-02-21,17.5787165401681
2003-02-22,17.6133728944946
2003-02-23,17.5372695092694
2003-02-24,17.5337674903643
2003-02-25,17.4678707610959
2003-02-26,17.2196409601974
2003-02-27,17.1414118504016
2003-02-28,17.4013350068381
2003-03-01,18.0543278062287
2003-03-02,18.5473944370921
2003-03-03,18.7176568314772
2003-03-04,18.6936413368919
2003-03-05,18.4937486627559
2003-03-06,18.0604166242733
2003-03-07,16.8217917654587
2003-03-08,15.2253023190323
2003-03-09,14.7775475107786
2003-03-10,15.0135578119817
2003-03-11,16.6502643659508
2003-03-12,17.1462785155739
2003-03-13,16.9983215137251
2003-03-14,16.076511554898
2003-03-15,16.6635969191003
2003-03-16,18.2806559735704
2003-03-17,19.4417318520129
2003-03-18,19.1757998878439
2003-03-19,18.6456717963748
2003-03-20,17.7953747802692
2003-03-21,16.5854880801599
2003-03-22,17.029321331349
2003-03-23,17.4812791672161
2003-03-24,17.4283244784523
2003-03-25,17.7776855099199
2003-03-26,18.1363941708947
2003-03-27,18.7396677316776
2003-03-28,18.7432883302107
2003-03-29,18.5947578073145
2003-03-30,19.1266364000692
2003-03-31,19.5852842020182
2003-04-01,19.7236257072508
2003-04-02,20.0872320450672
2003-04-03,20.441999218277
2003-04-04,20.8157423137512
2003-04-05,20.3166578406021
2003-04-06,20.5561252995312
2003-04-07,21.2718179300939
2003-04-08,21.519142582645
2003-04-09,21.2269670594106
2003-04-10,20.9028347466163
2003-04-11,21.1822046921266
2003-04-12,20.835288921776
2003-04-13,21.0863758407432
2003-04-14,19.8044067804318
2003-04-15,19.4194031192043
2003-04-16,20.318111472207
2003-04-17,20.8227199748446
2003-04-18,20.6409399433647
2003-04-19,20.2428432274466
2003-04-20,20.4578118093665
2003-04-21,20.3729175598471
2003-04-22,19.9596235912344
2003-04-23,20.3211175466125
2003-04-24,20.3450174979509
2003-04-25,20.5755194978515
2003-04-26,20.7847431463968
2003-04-27,20.5988488128736
2003-04-28,20.0597012510072
2003-04-29,19.1766086970428
2003-04-30,17.4124385887384
2003-05-01,18.0700832075148
2003-05-02,19.9541631218089
2003-05-03,20.358902764156
2003-05-04,21.1017008341081
2003-05-05,21.6326928838307
2003-05-06,21.7560431830013
2003-05-07,22.0323604701336
2003-05-08,21.7339781910529
2003-05-09,20.3725848612443
2003-05-10,20.1031388595957
2003-05-11,20.536158199424
2003-05-12,20.6117098516659
2003-05-13,20.6220837820001
2003-05-14,20.986686810822
2003-05-15,21.2958361879599
2003-05-16,21.372581953221
2003-05-17,21.1037616399764
2003-05-18,21.443479540796
2003-05-19,21.355713511854
2003-05-20,21.2946386829394
2003-05-21,20.7376321011378
2003-05-22,21.257723466185
2003-05-23,21.2203395957997
2003-05-24,21.6048153351868
2003-05-25,21.2053885894222
2003-05-26,21.163484500465
2003-05-27,21.408959153186
2003-05-28,21.4499025268476
2003-05-29,21.112038098709
2003-05-30,21.084429944129
2003-05-31,21.1323906367002
2003-06-01,20.7006485402072
2003-06-02,21.0019224832237
2003-06-03,20.92004141607
2003-06-04,20.8561960839811
2003-06-05,20.792601958943
2003-06-06,20.6989684491101
2003-06-07,20.7890265161796
2003-06-08,21.1484750323456
2003-06-09,21.0125349036868
2003-06-10,21.0077865768294
2003-06-11,20.9533320489913
2003-06-12,21.1022953476013
2003-06-13,21.2386455434688
2003-06-14,21.1162421539246
2003-06-15,21.295405646296
2003-06-16,20.9367077448787
2003-06-17,20.6954250349252
2003-06-18,21.0457731998729
2003-06-19,20.6065669279904
2003-06-20,20.6309153629333
2003-06-21,20.6725992017743
2003-06-22,20.8251040174505
2003-06-23,20.5045403580926
2003-06-24,20.7867160018989
2003-06-25,20.9383037854803
2003-06-26,20.8175906162417
2003-06-27,20.9395281194024
2003-06-28,20.732859169399
2003-06-29,20.4436113072026
2003-06-30,19.9842626831253
2003-07-01,19.9264399828848
2003-07-02,20.4424785775804
2003-07-03,20.4442023947041
2003-07-04,20.8235868659364
2003-07-05,20.7982942014593
2003-07-06,20.5588873846684
2003-07-07,20.4550668040102
2003-07-08,20.5048102976431
2003-07-09,20.9220864939717
2003-07-10,21.1555387427723
2003-07-11,21.0800240942974
2003-07-12,20.7042909207832
2003-07-13,20.4227304897928
2003-07-14,20.273253034786
2003-07-15,20.4641319202015
2003-07-16,20.9155899797148
2003-07-17,21.3795820603148
2003-07-18,21.5967069334777
2003-07-19,21.500062189283
2003-07-20,21.4663246008713
2003-07-21,21.4030162206155
2003-07-22,21.197966257286
2003-07-23,20.9921154168209
2003-07-24,20.5684321695136
2003-07-25,20.3151878263675
2003-07-26,20.5491365913259
2003-07-27,20.8674337781731
2003-07-28,20.9628145941322
2003-07-29,20.7843753477307
2003-07-30,20.3888697498879
2003-07-31,20.8020244636838
2003-08-01,21.0984105397736
2003-08-02,21.2440746899245
2003-08-03,20.9331626229769
2003-08-04,21.1474537920599
2003-08-05,21.472983222434
2003-08-06,21.3419753193185
2003-08-07,21.3046007187324
2003-08-08,21.2887105231154
2003-08-09,21.3059347754652
2003-08-10,21.2215963779732
2003-08-11,21.1692833010072
2003-08-12,20.9591269951743
2003-08-13,21.040544872606
2003-08-14,21.3242242224998
2003-08-15,21.8068161015497
2003-08-16,21.7453429724615
2003-08-17,20.9694958444582
2003-08-18,20.6503053163849
2003-08-19,20.4366446330493
2003-08-20,20.2093898308825
2003-08-21,20.0080279530591
2003-08-22,19.695798177375
2003-08-23,19.9195845977334
2003-08-24,19.8284599696658
2003-08-25,20.1675238908376
2003-08-26,20.0986693326954
2003-08-27,19.9574251767998
2003-08-28,20.4561418388928
2003-08-29,20.8480667445247
2003-08-30,20.5165348798089
2003-08-31,20.5828224630172
2003-09-01,20.6749930887123
2003-09-02,20.466962399972
2003-09-03,20.4072189783308
2003-09-04,20.3848333596176
2003-09-05,20.2894600488426
2003-09-06,20.4391586835746
2003-09-07,20.4068120503643
2003-09-08,20.6365156918669
2003-09-09,20.6553663780793
2003-09-10,20.2058770905612
2003-09-11,20.1673445455545
2003-09-12,20.3720386704302
2003-09-13,20.2644252265253
2003-09-14,19.860134741397
2003-09-15,20.2473919700323
2003-09-16,20.5173716669443
2003-09-17,20.6148361206742
2003-09-18,20.5722104801563
2003-09-19,20.3952011505901
2003-09-20,20.4061838102208
2003-09-21,20.1411118642098
2003-09-22,20.0811569102592
2003-09-23,19.9767274416002
2003-09-24,19.9355891685772
2003-09-25,19.5040359717992
2003-09-26,19.392489447701
2003-09-27,20.0605766825218
2003-09-28,20.5661749764238
2003-09-29,20.7167472997605
2003-09-30,20.1836565619913
2003-10-01,19.8079841319118
2003-10-02,19.6260189717432
2003-10-03,19.3594963533358
2003-10-04,19.6137840608744
2003-10-05,19.6265967589615
2003-10-06,19.2841102682015
2003-10-07,19.2390133202905
2003-10-08,20.1816588884765
2003-10-09,20.5162838117027
2003-10-10,20.506865257813
2003-10-11,20.7671603649503
2003-10-12,20.8682917679649
2003-10-13,20.5758490527806
2003-10-14,18.3726462265286
2003-10-15,18.0155047307657
2003-10-16,18.2827829717509
2003-10-17,18.5971817872006
2003-10-18,18.8083269968289
2003-10-19,18.6092564233195
2003-10-20,18.2563470990512
2003-10-21,17.8424051039024
2003-10-22,18.1543213538963
2003-10-23,18.0076690199171
2003-10-24,18.2040779966305
2003-10-25,17.7130590777992
2003-10-26,17.7563233263452
2003-10-27,18.2508892163597
2003-10-28,18.8194522932386
2003-10-29,18.7321670899039
2003-10-30,18.2911752691339
2003-10-31,17.281322032114
2003-11-01,16.9643152554068
2003-11-02,17.6531505171516
2003-11-03,17.0778561695158
2003-11-04,16.7500302415492
2003-11-05,17.023246572794
2003-11-06,17.176980329302
2003-11-07,17.615735715892
2003-11-08,17.5519200832669
2003-11-09,17.8009494098329
2003-11-10,18.404255270426
2003-11-11,17.9559217329166
2003-11-12,16.0213034777017
2003-11-13,16.232310786637
2003-11-14,17.3841539233227
2003-11-15,18.1026716519743
2003-11-16,17.4583213143282
2003-11-17,17.595499141365
2003-11-18,17.7682818995351
2003-11-19,18.2770969878687
2003-11-20,18.1754381767329
2003-11-21,18.2946800879957
2003-11-22,16.4791429038379
2003-11-23,16.9857000748408
2003-11-24,18.0403001509961
2003-11-25,18.0492939047855
2003-11-26,17.7816365079107
2003-11-27,16.2710950630843
2003-11-28,16.1827045322561
2003-11-29,13.6594010940724
2003-11-30,13.0245750405275
2003-12-01,13.7819559494804
2003-12-02,14.5497561118693
2003-12-03,14.2156105201704
2003-12-04,14.4307375411188
2003-12-05,15.6818657295338
2003-12-06,16.6157443218534
2003-12-07,16.5704282657271
2003-12-08,16.7722312342246
2003-12-09,16.5208619401748
2003-12-10,17.0221090349298
2003-12-11,16.1967172624016
2003-12-12,14.5677828718928
2003-12-13,13.1320708453057
2003-12-14,12.3584941370726
2003-12-15,11.5895462261941
2003-12-16,12.030842616944
2003-12-17,12.5641728442949
2003-12-18,13.5905217872987
2003-12-19,11.4509846747754
2003-12-20,10.8410149513743
2003-12-21,10.7761983403605
2003-12-22,11.6278230572306
2003-12-23,12.8089829302974
2003-12-24,13.6026801653482
2003-12-25,15.3134160537371
2003-12-26,14.7455515136007
2003-12-27,12.9100747207958
2003-12-28,12.3178152491212
2003-12-29,13.4730284115127
2003-12-30,14.3042971882292
2003-12-31,14.0025784089771
2004-01-01,13.8862306442971
2004-01-02,14.4922988170011
2004-01-03,13.7209741839781
2004-01-04,14.1081812783614
2004-01-05,14.5843368562293
2004-01-06,14.2106154327752
2004-01-07,14.1358349201383
2004-01-08,14.6502118764605
2004-01-09,16.3603397795466
2004-01-10,16.8288312428656
2004-01-11,16.453908562412
2004-01-12,15.9216342988401
2004-01-13,15.2816638471942
2004-01-14,14.6090031604184
2004-01-15,14.5321044580081
2004-01-16,14.8715703686189
2004-01-17,15.6255845638602
2004-01-18,15.516443575084
2004-01-19,14.8522940249735
2004-01-20,14.4197922011808
2004-01-21,11.8372356490983
2004-01-22,11.6189001821482
2004-01-23,11.8166416953893
2004-01-24,10.9754239342422
2004-01-25,10.5468162216494
2004-01-26,11.7051859740711
2004-01-27,13.8768005081871
2004-01-28,13.9846233585825
2004-01-29,14.9963873825898
2004-01-30,16.259856028025
2004-01-31,16.8566245632315
2004-02-01,17.2368774559824
2004-02-02,17.6817616533683
2004-02-03,16.8036163244691
2004-02-04,15.379620621935
2004-02-05,12.6552153755248
2004-02-06,12.6996479361879
2004-02-07,12.4154625822526
2004-02-08,11.2749013364138
2004-02-09,10.9838461475106
2004-02-10,10.9686906340732
2004-02-11,12.9748279826856
2004-02-12,14.1367595115453
2004-02-13,10.9876892576823
2004-02-14,10.6933163000681
2004-02-15,11.8629283220335
2004-02-16,13.3646542913722
2004-02-17,14.2499265929198
2004-02-18,14.4687726318249
2004-02-19,15.1991604495851
2004-02-20,16.7151055918875
2004-02-21,16.9052985704776
2004-02-22,17.5234188987686
2004-02-23,17.2265216107389
2004-02-24,17.1036470580825
2004-02-25,17.9642538069976
2004-02-26,17.7912263852022
2004-02-27,17.4689648647371
2004-02-28,17.8173680663491
2004-02-29,18.1415710956372
2004-03-01,18.5531864033375
2004-03-02,18.048795579892
2004-03-03,15.7812875349166
2004-03-04,15.4793382948085
2004-03-05,16.4065010598166
2004-03-06,17.1347866192359
2004-03-07,16.431629040657
2004-03-08,13.2081255735296
2004-03-09,13.1074084649708
2004-03-10,15.7201930929445
2004-03-11,19.1759532631297
2004-03-12,21.3044493394466
2004-03-13,21.7249016575174
2004-03-14,19.7056932974321
2004-03-15,18.3986483009946
2004-03-16,19.2107744892751
2004-03-17,20.0694635552704
2004-03-18,19.8208959442788
2004-03-19,19.0884037923965
2004-03-20,19.585997593721
2004-03-21,19.1517248475577
2004-03-22,19.0910566638188
2004-03-23,19.8017002694056
2004-03-24,19.8568103398829
2004-03-25,20.4354762161696
2004-03-26,20.4108951317744
2004-03-27,20.8866661018527
2004-03-28,21.5247966499807
2004-03-29,21.8922106449274
2004-03-30,20.8930382545759
2004-03-31,20.2862290652667
2004-04-01,19.3392303829691
2004-04-02,18.7063015954653
2004-04-03,18.300904331137
2004-04-04,18.3890785343961
2004-04-05,19.0206345722203
2004-04-06,19.8175548143481
2004-04-07,19.8754090173305
2004-04-08,16.015859542615
2004-04-09,16.3895910423871
2004-04-10,18.2477065746792
2004-04-11,20.3564863977067
2004-04-12,20.8533060211032
2004-04-13,21.1187207666175
2004-04-14,20.9308775216193
2004-04-15,20.755060560869
2004-04-16,20.3446870129997
2004-04-17,20.4342247681699
2004-04-18,20.5279731946677
2004-04-19,19.346142468944
2004-04-20,20.2020954077022
2004-04-21,21.0503618461143
2004-04-22,21.1712266123953
2004-04-23,21.2402080586721
2004-04-24,21.3652032107808
2004-04-25,20.7885930407482
2004-04-26,21.607305124231
2004-04-27,20.4063474217653
2004-04-28,19.8134909674384
2004-04-29,20.4350795021022
2004-04-30,21.5363231722866
2004-05-01,21.395413410517
2004-05-02,21.3285061247264
2004-05-03,21.8287941297294
2004-05-04,19.3828287815538
2004-05-05,18.8215038301066
2004-05-06,19.1526151052068
2004-05-07,20.1910707053827
2004-05-08,20.5231050629087
2004-05-09,21.1233179514597
2004-05-10,21.4004382365068
2004-05-11,21.3015608476309
2004-05-12,21.2883340535113
2004-05-13,21.2400486823669
2004-05-14,21.1838008543794
2004-05-15,21.5837897294923
2004-05-16,20.9575558293631
2004-05-17,19.5760132045555
2004-05-18,19.9924372562028
2004-05-19,20.2940532586068
2004-05-20,20.3825892508382
2004-05-21,20.4250632956257
2004-05-22,20.3166278844311
2004-05-23,20.5825850113462
2004-05-24,20.7260776504566
2004-05-25,20.6689277411395
2004-05-26,20.6461791460725
2004-05-27,20.8158465318522
2004-05-28,20.9275965016995
2004-05-29,21.1003463433145
2004-05-30,21.2509000282796
2004-05-31,19.8596631885937
2004-06-01,19.7394542243887
2004-06-02,20.4169093278867
2004-06-03,21.121311107461
2004-06-04,21.0087944005854
2004-06-05,21.5891401052959
2004-06-06,21.1599782333406
2004-06-07,20.669967606679
2004-06-08,20.5274307751592
2004-06-09,20.6197705713208
2004-06-10,20.6740207350752
2004-06-11,19.9420525002104
2004-06-12,20.1810323706544
2004-06-13,20.2754709297627
2004-06-14,20.4299150172806
2004-06-15,20.5391144585932
2004-06-16,20.1890325329548
2004-06-17,20.1794161056589
2004-06-18,20.3758224862164
2004-06-19,20.551321051166
2004-06-20,20.6726142160842
2004-06-21,20.7588481591875
2004-06-22,20.6475079810572
2004-06-23,20.647327109107
2004-06-24,20.5486487237795
2004-06-25,20.5418771560418
2004-06-26,20.8443143309205
2004-06-27,21.0196444178461
2004-06-28,20.8163116398419
2004-06-29,20.764285453671
2004-06-30,21.2117162210742
2004-07-01,21.7682564121214
2004-07-02,21.5778319075675
2004-07-03,21.5465739130798
2004-07-04,21.5624272835193
2004-07-05,21.2731887731025
2004-07-06,20.4749748769283
2004-07-07,20.8285563728245
2004-07-08,20.6118017292168
2004-07-09,20.53922068443
2004-07-10,20.0868593179968
2004-07-11,20.042353902708
2004-07-12,20.0953822432543
2004-07-13,20.1693956865441
2004-07-14,20.1333755116877
2004-07-15,20.3462623815863
2004-07-16,20.8971227653763
2004-07-17,20.7027768295822
2004-07-18,20.6362125651468
2004-07-19,20.8013673418289
2004-07-20,20.6738103267882
2004-07-21,20.4696119290287
2004-07-22,20.2496301008072
2004-07-23,20.0602706391186
2004-07-24,20.0799159990471
2004-07-25,20.2859518391771
2004-07-26,20.1798853807178
2004-07-27,19.7627427988045
2004-07-28,19.9934114729537
2004-07-29,20.5063327086648
2004-07-30,20.4588187319355
2004-07-31,20.4007177673131
2004-08-01,20.3603254302579
2004-08-02,20.126951075762
2004-08-03,20.1916665988161
2004-08-04,20.0374843263428
2004-08-05,20.1481530082451
2004-08-06,20.3019938409441
2004-08-07,20.6075415459709
2004-08-08,20.352475721586
2004-08-09,20.3710455351888
2004-08-10,20.4579663884588
2004-08-11,20.4059355773937
2004-08-12,20.2617176299531
2004-08-13,20.5836539283641
2004-08-14,20.2757057502764
2004-08-15,20.0079270093882
2004-08-16,20.1210034138981
2004-08-17,20.9471381804091
2004-08-18,20.9340085481367
2004-08-19,20.5937518311014
2004-08-20,20.5960322956962
2004-08-21,20.8549484962842
2004-08-22,20.9619406424277
2004-08-23,21.229068296129
2004-08-24,21.3564312409857
2004-08-25,21.4259939944999
2004-08-26,21.2738264890666
2004-08-27,21.287231221641
2004-08-28,20.9407194242139
2004-08-29,20.9355904906224
2004-08-30,20.9060259889191
2004-08-31,20.9986478421265
2004-09-01,21.0456614739491
2004-09-02,20.6968058157525
2004-09-03,20.2050830543048
2004-09-04,19.9244007218264
2004-09-05,20.1083402080384
2004-09-06,20.4988948049337
2004-09-07,20.2880275769259
2004-09-08,19.8073853018948
2004-09-09,19.1391984262014
2004-09-10,19.2106803153034
2004-09-11,19.2424134173834
2004-09-12,19.5866921468151
2004-09-13,19.8022327480419
2004-09-14,19.4715144065404
2004-09-15,19.7324101405949
2004-09-16,19.6577272896082
2004-09-17,19.584905495343
2004-09-18,19.9601028375689
2004-09-19,19.8298826308802
2004-09-20,19.8231194056287
2004-09-21,19.3463897424101
2004-09-22,19.2400750409773
2004-09-23,19.3232252202437
2004-09-24,19.7168849281446
2004-09-25,19.9289375206909
2004-09-26,19.513365982306
2004-09-27,18.9289210138259
2004-09-28,18.7167833902959
2004-09-29,19.2115970618746
2004-09-30,19.3153192274275
2004-10-01,19.6494725045297
2004-10-02,17.9150170621708
2004-10-03,17.6804478529257
2004-10-04,17.9673798421902
2004-10-05,18.4392001285374
2004-10-06,18.1607882277231
2004-10-07,18.3141897984944
2004-10-08,18.5988994248146
2004-10-09,18.542116528826
2004-10-10,18.6990917768456
2004-10-11,18.0252519863784
2004-10-12,17.5153413143607
2004-10-13,18.1108581453943
2004-10-14,18.3446112698452
2004-10-15,18.2327815903975
2004-10-16,17.631707491786
2004-10-17,17.5081307981442
2004-10-18,17.4512030572535
2004-10-19,17.5561172010006
2004-10-20,18.4515433123968
2004-10-21,18.811047205976
2004-10-22,17.6800046682193
2004-10-23,18.0593413810305
2004-10-24,17.5810826411267
2004-10-25,17.0321607735515
2004-10-26,16.8849888390363
2004-10-27,17.2579541957634
2004-10-28,17.7326459877257
2004-10-29,17.9281537091028
2004-10-30,17.903822272764
2004-10-31,18.3587314769618
2004-11-01,17.525128624383
2004-11-02,17.057479186481
2004-11-03,17.1795901594913
2004-11-04,17.7471522952657
2004-11-05,18.3722861081444
2004-11-06,17.9045630577509
2004-11-07,17.9701157290388
2004-11-08,18.0177059919598
2004-11-09,18.26936909845
2004-11-10,18.8579100194351
2004-11-11,19.2648751553822
2004-11-12,18.5484741530529
2004-11-13,18.6363308305899
2004-11-14,18.8514912799454
2004-11-15,17.6567453143093
2004-11-16,16.5132506695481
2004-11-17,15.7437624327013
2004-11-18,15.3492656269554
2004-11-19,14.9669066673114
2004-11-20,15.6401364931806
2004-11-21,14.7275224700649
2004-11-22,14.5188148588422
2004-11-23,14.9956578919602
2004-11-24,15.9479441012627
2004-11-25,17.0688487208343
2004-11-26,16.0459233778646
2004-11-27,15.9580038320717
2004-11-28,16.2676140527657
2004-11-29,15.9629359399686
2004-11-30,15.3629576998501
2004-12-01,15.3564603299845
2004-12-02,15.3559709106468
2004-12-03,14.6768142653163
2004-12-04,13.8212870266275
2004-12-05,12.9281749258272
2004-12-06,13.4464598804905
2004-12-07,12.6559987060852
2004-12-08,11.0869879234652
2004-12-09,10.9876088511397
2004-12-10,12.9243597141666
2004-12-11,13.4778487854374
2004-12-12,13.5276449097061
2004-12-13,11.5547711977108
2004-12-14,11.6970822860852
2004-12-15,12.9363957385698
2004-12-16,14.1359881534422
2004-12-17,14.3832777487683
2004-12-18,14.0938976059436
2004-12-19,13.0250429952702
2004-12-20,12.5678627024797
2004-12-21,12.4747914400664
2004-12-22,12.7864179066989
2004-12-23,13.1408627932223
2004-12-24,13.2164530753341
2004-12-25,13.0030910867108
2004-12-26,13.2049978030131
2004-12-27,13.9624729720891
2004-12-28,13.301274526882
2004-12-29,13.3398048115571
2004-12-30,12.7677813065002
2004-12-31,10.047726666089
2005-01-01,9.0643820999697
2005-01-02,9.33124518940624
2005-01-03,10.1466828097317
2005-01-04,12.8076414400003
2005-01-05,12.9193201306437
2005-01-06,13.1036413520147
2005-01-07,13.0751269079495
2005-01-08,14.6125575985166
2005-01-09,14.5583863540678
2005-01-10,14.9832020392454
2005-01-11,14.9754510405227
2005-01-12,14.5118235073442
2005-01-13,13.2065239829374
2005-01-14,11.5621982644306
2005-01-15,11.3950495500303
2005-01-16,11.9777343088016
2005-01-17,12.2256316081353
2005-01-18,12.9961637958358
2005-01-19,14.8055062023396
2005-01-20,15.3548304692332
2005-01-21,14.9237262794107
2005-01-22,14.9937855760057
2005-01-23,15.4702177470954
2005-01-24,15.5848402195831
2005-01-25,15.5995933909446
2005-01-26,15.6795524382702
2005-01-27,16.8256985241734
2005-01-28,17.2882806735536
2005-01-29,17.2027869675781
2005-01-30,17.6207804993481
2005-01-31,17.749395810539
2005-02-01,17.1183310180392
2005-02-02,17.2254284533251
2005-02-03,17.5120150859836
2005-02-04,17.4570025671596
2005-02-05,17.7807508851285
2005-02-06,17.6688815912101
2005-02-07,17.4645800354491
2005-02-08,17.1667591949828
2005-02-09,17.0981091201064
2005-02-10,17.2241421343955
2005-02-11,16.7860288498672
2005-02-12,16.7675385415522
2005-02-13,17.4346078963162
2005-02-14,17.6753072793695
2005-02-15,17.8449613326914
2005-02-16,18.4346750925821
2005-02-17,18.4102160556488
2005-02-18,17.9658287246577
2005-02-19,16.3255807534197
2005-02-20,14.6095837882001
2005-02-21,14.6989155915712
2005-02-22,16.0262331990116
2005-02-23,17.8536862924282
2005-02-24,18.8633206999376
2005-02-25,18.6761210495931
2005-02-26,18.9356430244718
2005-02-27,19.24099041084
2005-02-28,17.9464818654524
2005-03-01,17.7350757406382
2005-03-02,17.6478653916766
2005-03-03,13.7464495432367
2005-03-04,12.1242351568335
2005-03-05,9.94147321888314
2005-03-06,9.81945559600522
2005-03-07,12.8143977726419
2005-03-08,15.2710883613175
2005-03-09,18.6388730224266
2005-03-10,20.6995520919937
2005-03-11,21.1595682859781
2005-03-12,20.4921732929234
2005-03-13,16.0188234594408
2005-03-14,15.4530280610441
2005-03-15,17.1918641733095
2005-03-16,18.354952280149
2005-03-17,18.5583525012412
2005-03-18,18.47154625869
2005-03-19,18.4811164327028
2005-03-20,18.7118212156837
2005-03-21,19.2211835771442
2005-03-22,19.6685399907346
2005-03-23,18.9632970035877
2005-03-24,15.4483976689797
2005-03-25,15.3874320540475
2005-03-26,16.8505484924191
2005-03-27,18.9580091861786
2005-03-28,19.9053956115982
2005-03-29,20.548851251293
2005-03-30,20.6136053279292
2005-03-31,21.1109801961196
2005-04-01,20.5730902929339
2005-04-02,19.5843509496873
2005-04-03,17.4733697618729
2005-04-04,16.6880848172278
2005-04-05,17.2018337879671
2005-04-06,18.1218752102038
2005-04-07,19.6974707289856
2005-04-08,20.460503156833
2005-04-09,20.8235258871822
2005-04-10,21.4430828851447
2005-04-11,21.8320526567262
2005-04-12,19.217982766198
2005-04-13,17.0440726202527
2005-04-14,17.4815815324866
2005-04-15,19.3787274883004
2005-04-16,20.1481346392492
2005-04-17,20.5291960614619
2005-04-18,20.6442256858426
2005-04-19,20.2509050275443
2005-04-20,19.7930874458512
2005-04-21,20.5940788441305
2005-04-22,21.186079305628
2005-04-23,21.2332500499513
2005-04-24,21.5424125586166
2005-04-25,21.4023794098955
2005-04-26,21.6085935494436
2005-04-27,21.5149326894935
2005-04-28,20.7346133908253
2005-04-29,20.9887013690958
2005-04-30,21.3311674102416
2005-05-01,21.0620678878856
2005-05-02,21.4414761852922
2005-05-03,21.7530418171848
2005-05-04,21.4812535149368
2005-05-05,22.0823306860203
2005-05-06,21.2027337080229
2005-05-07,20.6579246050645
2005-05-08,20.5145593910329
2005-05-09,20.8233786385639
2005-05-10,21.1239846978997
2005-05-11,21.4026213024075
2005-05-12,21.4305262554777
2005-05-13,21.3808078699831
2005-05-14,21.6089283797702
2005-05-15,21.7605167786468
2005-05-16,21.8136318818995
2005-05-17,21.9473485296971
2005-05-18,21.8979021025839
2005-05-19,21.888389740927
2005-05-20,21.5677777821542
2005-05-21,21.4156328327665
2005-05-22,21.0114324675106
2005-05-23,21.3026297345228
2005-05-24,21.4197479236341
2005-05-25,21.366144617635
2005-05-26,21.7586799862071
2005-05-27,21.8637051151805
2005-05-28,21.7699634449667
2005-05-29,21.811539637172
2005-05-30,21.1071637925596
2005-05-31,20.9744909853629
2005-06-01,21.0211722396253
2005-06-02,21.14561263833
2005-06-03,21.3556143770859
2005-06-04,21.561462893982
2005-06-05,21.3661340540845
2005-06-06,21.6448408504623
2005-06-07,21.3393510182397
2005-06-08,21.3748798750724
2005-06-09,21.0548104445126
2005-06-10,20.660538336894
2005-06-11,21.2510215786169
2005-06-12,21.2620982615819
2005-06-13,21.350978352559
2005-06-14,21.2125523423956
2005-06-15,21.4478832316858
2005-06-16,21.164536232047
2005-06-17,21.1564734415876
2005-06-18,21.1562741196505
2005-06-19,21.327558358053
2005-06-20,21.5562124850223
2005-06-21,21.2166676783466
2005-06-22,21.4017851843531
2005-06-23,21.0868941750073
2005-06-24,20.8323994587246
2005-06-25,20.2813890217617
2005-06-26,20.5557520111543
2005-06-27,20.6980204558998
2005-06-28,19.9268632478308
2005-06-29,20.4481230466746
2005-06-30,20.4841996073518
2005-07-01,20.3547662105107
2005-07-02,20.3234838735562
2005-07-03,20.2695160385235
2005-07-04,20.2837905187145
2005-07-05,20.1885787143918
2005-07-06,20.5503717085858
2005-07-07,20.5614814150604
2005-07-08,20.6611835766789
2005-07-09,20.3495048943307
2005-07-10,20.6278953702024
2005-07-11,21.2771816988533
2005-07-12,20.1916162897032
2005-07-13,20.0888651000601
2005-07-14,20.4974417821993
2005-07-15,20.6686124540682
2005-07-16,20.82073491845
2005-07-17,21.3273612591065
2005-07-18,21.3932259302334
2005-07-19,21.0630089376108
2005-07-20,20.9460207057571
2005-07-21,20.5994025683774
2005-07-22,20.260229095414
2005-07-23,20.2589689782691
2005-07-24,20.0511976255683
2005-07-25,19.6805106835223
2005-07-26,19.5182012405522
2005-07-27,19.939010210193
2005-07-28,20.4734868144101
2005-07-29,21.0616972738177
2005-07-30,20.6514752875899
2005-07-31,20.5545350097729
2005-08-01,20.1114035024865
2005-08-02,20.0444378846904
2005-08-03,20.5805581727077
2005-08-04,20.9228370084941
2005-08-05,20.8453245619632
2005-08-06,20.7749224103142
2005-08-07,20.5245766501216
2005-08-08,20.3728396074144
2005-08-09,20.4477516726132
2005-08-10,20.5341554824303
2005-08-11,20.6193012921471
2005-08-12,20.3716952986279
2005-08-13,20.2129399932721
2005-08-14,19.9584097329536
2005-08-15,19.9078810720615
2005-08-16,20.4237848965721
2005-08-17,19.954354111098
2005-08-18,19.9383047733515
2005-08-19,20.0471268241898
2005-08-20,20.0717720385387
2005-08-21,20.4116615360114
2005-08-22,20.3059341723363
2005-08-23,20.382598614493
2005-08-24,20.7931546399513
2005-08-25,21.1184797231114
2005-08-26,20.8584462727358
2005-08-27,21.0108416853236
2005-08-28,20.7093781633804
2005-08-29,20.433508308103
2005-08-30,20.3635611769539
2005-08-31,20.550522281723
2005-09-01,20.7600550542652
2005-09-02,20.8305730773172
2005-09-03,20.1451596554484
2005-09-04,20.1597351316738
2005-09-05,20.3992319751613
2005-09-06,20.1960495153562
2005-09-07,20.1527845387046
2005-09-08,19.7581087562365
2005-09-09,20.1205306922679
2005-09-10,19.572100318962
2005-09-11,19.1733285413253
2005-09-12,19.3578801902174
2005-09-13,19.6747653983492
2005-09-14,19.7703967843055
2005-09-15,19.9473914681014
2005-09-16,19.8873646434543
2005-09-17,20.2679222187632
2005-09-18,19.4661999615961
2005-09-19,19.8910422486067
2005-09-20,19.8942556000751
2005-09-21,19.3397483244946
2005-09-22,19.7739590823665
2005-09-23,19.4894104877579
2005-09-24,20.0305115381148
2005-09-25,20.083012076072
2005-09-26,20.3379257370298
2005-09-27,20.1389757958468
2005-09-28,19.8334205730925
2005-09-29,19.890926444883
2005-09-30,19.4694910342863
2005-10-01,19.0972390594983
2005-10-02,19.5971115101402
2005-10-03,19.4896211894394
2005-10-04,18.9570594602491
2005-10-05,18.7441327045574
2005-10-06,18.9795960148829
2005-10-07,19.074786911043
2005-10-08,18.2740933737757
2005-10-09,17.7680881282542
2005-10-10,18.0184404341915
2005-10-11,18.6194095088925
2005-10-12,19.4025628148843
2005-10-13,19.4401570744496
2005-10-14,18.5231960258164
2005-10-15,17.9911107516631
2005-10-16,17.8614488323993
2005-10-17,18.0311187917703
2005-10-18,18.4084073104237
2005-10-19,18.636525900559
2005-10-20,17.8316429446634
2005-10-21,17.7199158529552
2005-10-22,17.9967418158688
2005-10-23,18.0766429068126
2005-10-24,17.7898811734376
2005-10-25,17.890373549717
2005-10-26,18.5258709404116
2005-10-27,18.3991749405183
2005-10-28,18.8168754256968
2005-10-29,17.7462108465473
2005-10-30,16.365504244553
2005-10-31,16.0713024621
2005-11-01,16.4467197717911
2005-11-02,17.5800292467272
2005-11-03,18.8308134911025
2005-11-04,19.5077615216243
2005-11-05,19.4413472653526
2005-11-06,19.5766965978046
2005-11-07,19.4083887102651
2005-11-08,18.973337202506
2005-11-09,19.1047115642698
2005-11-10,19.4325237002755
2005-11-11,19.3568458030797
2005-11-12,18.893047172843
2005-11-13,18.7689331132585
2005-11-14,18.4380917843661
2005-11-15,18.2116936137284
2005-11-16,17.5777715161967
2005-11-17,17.8339633113522
2005-11-18,17.1250141023307
2005-11-19,14.9099627909701
2005-11-20,13.4047155690531
2005-11-21,12.1888919753061
2005-11-22,12.3579879155181
2005-11-23,13.0229520272018
2005-11-24,13.6554416504625
2005-11-25,14.7927513282265
2005-11-26,15.1878549176207
2005-11-27,15.9289223243083
2005-11-28,16.3842974054447
2005-11-29,15.9561327464638
2005-11-30,16.2940877040707
2005-12-01,16.9721928272343
2005-12-02,17.5897090809448
2005-12-03,18.0526188421209
2005-12-04,16.5867742416825
2005-12-05,16.2618163235448
2005-12-06,13.2889112731818
2005-12-07,12.8807963076615
2005-12-08,12.9365969801376
2005-12-09,13.9453811372394
2005-12-10,15.7032014408783
2005-12-11,16.0368839148644
2005-12-12,13.8773265444053
2005-12-13,13.364020136921
2005-12-14,12.7460304363395
2005-12-15,11.549999573142
2005-12-16,11.3367452761069
2005-12-17,10.2076670709538
2005-12-18,9.21525567560468
2005-12-19,9.57056718221843
2005-12-20,10.718096323708
2005-12-21,9.84018925806805
2005-12-22,9.53457878079194
2005-12-23,10.2993159999746
2005-12-24,12.7093616460507
2005-12-25,15.2470528000964
2005-12-26,16.6842653030048
2005-12-27,15.3711323563737
2005-12-28,14.3026417670973
2005-12-29,14.1930755354149
2005-12-30,14.3051644710365
2005-12-31,15.0858787757198
2006-01-01,15.8132221400182
2006-01-02,15.6745340737199
2006-01-03,14.8694459264961
2006-01-04,15.7201784274979
2006-01-05,15.6094656760469
2006-01-06,13.2238487001571
2006-01-07,11.6944424333659
2006-01-08,11.6884893834857
2006-01-09,11.202336255236
2006-01-10,11.0945470187022
2006-01-11,11.7162458983595
2006-01-12,13.2245213604768
2006-01-13,14.0290637506959
2006-01-14,14.5961433336525
2006-01-15,15.2715586453397
2006-01-16,16.0074768356207
2006-01-17,16.3743774484861
2006-01-18,16.4210753523779
2006-01-19,16.1956355299952
2006-01-20,15.8544757017673
2006-01-21,14.0234700964463
2006-01-22,13.5931684515724
2006-01-23,12.4801379433766
2006-01-24,11.8071024286355
2006-01-25,11.6852464453115
2006-01-26,11.2831192151956
2006-01-27,11.5783790177523
2006-01-28,12.8775129495537
2006-01-29,14.4429959228187
2006-01-30,15.8230625441047
2006-01-31,16.9489933223691
2006-02-01,15.8800518424308
2006-02-02,15.7392389673381
2006-02-03,15.5581510034116
2006-02-04,15.5105398690162
2006-02-05,14.8826504849653
2006-02-06,14.7011784499194
2006-02-07,15.0709960552219
2006-02-08,15.0375028047789
2006-02-09,15.6202204820979
2006-02-10,16.1349776305389
2006-02-11,16.4613483182466
2006-02-12,15.9509961004389
2006-02-13,15.6972624763102
2006-02-14,16.5218213932772
2006-02-15,18.3173561561317
2006-02-16,18.587445948466
2006-02-17,16.9181625816216
2006-02-18,15.6357176858217
2006-02-19,16.2332283560145
2006-02-20,16.6373166446332
2006-02-21,17.0081537786747
2006-02-22,17.8744447853853
2006-02-23,17.4755341310204
2006-02-24,17.5683989162297
2006-02-25,17.4589856861401
2006-02-26,17.9524206643917
2006-02-27,18.5957324226729
2006-02-28,16.9344860263741
2006-03-01,14.4016324562624
2006-03-02,14.2603512486524
2006-03-03,14.9125109675469
2006-03-04,16.8852229362775
2006-03-05,18.7910396027984
2006-03-06,19.8875800816962
2006-03-07,20.1598989425542
2006-03-08,20.4657483321106
2006-03-09,19.7459089253951
2006-03-10,20.5519470074474
2006-03-11,20.6580346775599
2006-03-12,21.0426975497516
2006-03-13,16.122562599973
2006-03-14,15.5176052034682
2006-03-15,16.3681772582841
2006-03-16,19.3886015205054
2006-03-17,20.8569519984241
2006-03-18,20.7714089409378
2006-03-19,20.2588515773632
2006-03-20,19.2948083098075
2006-03-21,20.114928051748
2006-03-22,20.3794172994537
2006-03-23,20.5204546859753
2006-03-24,20.3698719221126
2006-03-25,20.3698719221126
2006-03-26,20.3698719221126
2006-03-27,20.7824419524859
2006-03-28,19.4984262001573
2006-03-29,19.676160223225
2006-03-30,19.323665416879
2006-03-31,19.0143952180223
2006-04-01,18.6740703329383
2006-04-02,19.3377607990128
2006-04-03,20.4588853145437
2006-04-04,21.0161957650163
2006-04-05,21.728170678744
2006-04-06,21.6561854286368
2006-04-07,20.0318329514425
2006-04-08,20.1658622223616
2006-04-09,20.8115814025502
2006-04-10,21.4358797923378
2006-04-11,22.0748110443703
2006-04-12,22.3998637494873
2006-04-13,21.7124503645518
2006-04-14,20.5397198646237
2006-04-15,18.1770680971224
2006-04-16,17.7996882149192
2006-04-17,18.9863383261239
2006-04-18,20.6318119681857
2006-04-19,20.4458037097157
2006-04-20,20.252879546606
2006-04-21,21.0090500436756
2006-04-22,21.0342221996126
2006-04-23,21.3667946981749
2006-04-24,20.3516321418411
2006-04-25,20.8061707096732
2006-04-26,21.3185750596096
2006-04-27,21.0942506941786
2006-04-28,19.7015111995797
2006-04-29,18.7045830995931
2006-04-30,19.3110544751551
2006-05-01,19.9333212792917
2006-05-02,20.5883658795195
2006-05-03,21.041371125736
2006-05-04,21.3111636697731
2006-05-05,21.1638795319617
2006-05-06,21.0802300115982
2006-05-07,20.8833926500094
2006-05-08,21.2296281958591
2006-05-09,21.0936612518731
2006-05-10,21.3302250961952
2006-05-11,21.0470305412881
2006-05-12,20.7236471005907
2006-05-13,17.9268592075788
2006-05-14,16.0911845718257
2006-05-15,16.0826239547396
2006-05-16,17.3663832094927
2006-05-17,19.104568737941
2006-05-18,18.5704423635194
2006-05-19,17.8106640356371
2006-05-20,18.8835666194682
2006-05-21,19.6198924852923
2006-05-22,20.0325514664851
2006-05-23,20.1739565355732
2006-05-24,20.5593427783774
2006-05-25,20.7266876399487
2006-05-26,20.9895610800419
2006-05-27,20.5380848882024
2006-05-28,20.9430993584009
2006-05-29,20.9929196963639
2006-05-30,20.7335998169667
2006-05-31,20.9105841996238
2006-06-01,20.5692767400321
2006-06-02,20.8223411411183
2006-06-03,20.8167184550369
2006-06-04,20.6004433213778
2006-06-05,20.6530696214021
2006-06-06,20.5396322792867
2006-06-07,20.9632654506105
2006-06-08,21.0160735267481
2006-06-09,21.1176262163902
2006-06-10,20.8256082999217
2006-06-11,21.0262878140703
2006-06-12,21.1169710801263
2006-06-13,21.3605014073499
2006-06-14,21.3538479449655
2006-06-15,21.4820800670658
2006-06-16,21.4308263369745
2006-06-17,21.8459954373815
2006-06-18,20.9746482495881
2006-06-19,20.7687983284797
2006-06-20,20.5184921887641
2006-06-21,20.9986856169178
2006-06-22,21.320584829278
[truncated: 3,479 more rows]

## Sheet: Tmax
date,"Tmax_C"
2001-01-01,24.3123970698518
2001-01-02,26.333488338702
2001-01-03,26.6962421109125
2001-01-04,25.5238851724413
2001-01-05,25.173999678057
2001-01-06,26.6160444857984
2001-01-07,27.7984748376825
2001-01-08,27.9742816404889
2001-01-09,27.8280263654945
2001-01-10,24.6630163698399
2001-01-11,25.52614056759
2001-01-12,25.4063963402335
2001-01-13,24.4147023085264
2001-01-14,22.1300112358811
2001-01-15,20.8257219123014
2001-01-16,20.6593875925483
2001-01-17,23.0581284376658
2001-01-18,23.8635324663807
2001-01-19,24.4688706176441
2001-01-20,25.1906100873115
2001-01-21,26.254548536147
2001-01-22,27.5792701924367
2001-01-23,28.1477753348737
2001-01-24,27.3843285137594
2001-01-25,27.1206668244518
2001-01-26,26.9429106856832
2001-01-27,23.5022850008515
2001-01-28,20.3589620353711
2001-01-29,20.1370164909225
2001-01-30,24.2368728568056
2001-01-31,27.1571650930958
2001-02-01,28.2428437165945
2001-02-02,28.3170938371213
2001-02-03,29.6441362069461
2001-02-04,28.1159913053887
2001-02-05,28.7987465316193
2001-02-06,30.55335587723
2001-02-07,29.8946560181085
2001-02-08,26.2440189837471
2001-02-09,25.4334332771728
2001-02-10,23.0984247143668
2001-02-11,25.5584478717421
2001-02-12,28.0252292526426
2001-02-13,26.8512824069124
2001-02-14,23.3187502926709
2001-02-15,24.8243091829298
2001-02-16,24.64818132152
2001-02-17,26.4996611600964
2001-02-18,28.4583754074864
2001-02-19,30.1465708852608
2001-02-20,29.7448583337385
2001-02-21,31.0752367625367
2001-02-22,31.0929885771087
2001-02-23,30.8427859556404
2001-02-24,30.143321272921
2001-02-25,27.3259126012361
2001-02-26,26.1707867460385
2001-02-27,27.0050565889481
2001-02-28,27.4823837595717
2001-03-01,25.2244156653373
2001-03-02,29.2763395423564
2001-03-03,31.1115450897136
2001-03-04,25.3458140590836
2001-03-05,30.5095041321049
2001-03-06,30.9628306429715
2001-03-07,31.372564198305
2001-03-08,25.7276450338679
2001-03-09,21.3607087387023
2001-03-10,21.8953809617254
2001-03-11,23.4036014468331
2001-03-12,20.4157579999962
2001-03-13,22.3833397033232
2001-03-14,25.3723819213152
2001-03-15,29.2329911948427
2001-03-16,28.4753021934638
2001-03-17,28.4566424989381
2001-03-18,26.086291710833
2001-03-19,25.267451641777
2001-03-20,25.9234281972241
2001-03-21,24.8511514543672
2001-03-22,26.2684531333679
2001-03-23,27.048557824257
2001-03-24,26.5173047944802
2001-03-25,26.122487513751
2001-03-26,24.4006915232835
2001-03-27,24.6410372320477
2001-03-28,25.4154859839619
2001-03-29,23.7434837234333
2001-03-30,24.5020779594172
2001-03-31,26.1313243432092
2001-04-01,25.2074734525964
2001-04-02,27.1738923128463
2001-04-03,27.9368526663959
2001-04-04,28.8325636782999
2001-04-05,28.0284287324433
2001-04-06,28.5553352632608
2001-04-07,29.0352733047637
2001-04-08,29.5098847093546
2001-04-09,31.1339106991014
2001-04-10,34.0828023411415
2001-04-11,28.5726064672565
2001-04-12,23.1666563607226
2001-04-13,26.4811826956319
2001-04-14,27.7218635823129
2001-04-15,27.2298311628422
2001-04-16,28.7678006562343
2001-04-17,28.2177902324422
2001-04-18,28.4583793205414
2001-04-19,29.2353565944245
2001-04-20,30.3226611785047
2001-04-21,31.265147256302
2001-04-22,31.3198680715837
2001-04-23,29.8443996509252
2001-04-24,28.7879815031165
2001-04-25,27.2474842404345
2001-04-26,27.2507034513818
2001-04-27,27.677990649297
2001-04-28,28.1485297549459
2001-04-29,27.4215713827302
2001-04-30,27.939156564502
2001-05-01,26.6133916979242
2001-05-02,24.9515432207017
2001-05-03,24.8689648995368
2001-05-04,25.1414481433342
2001-05-05,26.4666316309073
2001-05-06,26.393640616946
2001-05-07,27.3442990844776
2001-05-08,27.1892375542224
2001-05-09,26.3972587225456
2001-05-10,23.3258096393641
2001-05-11,22.3104520978152
2001-05-12,22.9180957107583
2001-05-13,24.5517586086818
2001-05-14,24.8418429898015
2001-05-15,24.5275527071312
2001-05-16,23.881128535555
2001-05-17,23.0846938197426
2001-05-18,25.2475773892333
2001-05-19,25.3797605466225
2001-05-20,25.5093878549739
2001-05-21,26.4226863700734
2001-05-22,26.7053980116402
2001-05-23,26.9929261829389
2001-05-24,27.2376620600209
2001-05-25,27.5979737650836
2001-05-26,26.4131216114055
2001-05-27,24.4352381378362
2001-05-28,23.4193699196319
2001-05-29,23.6822449111308
2001-05-30,23.6425351531843
2001-05-31,24.9579556880398
2001-06-01,26.4359493754136
2001-06-02,26.8002689686742
2001-06-03,26.4536186644792
2001-06-04,26.0535204254447
2001-06-05,26.2740717001226
2001-06-06,27.3421702655517
2001-06-07,26.7143451318678
2001-06-08,25.8338909341892
2001-06-09,26.6242572899509
2001-06-10,25.5804382281527
2001-06-11,25.9640133070166
2001-06-12,25.5522017073435
2001-06-13,24.6984737476029
2001-06-14,25.6001285626096
2001-06-15,26.6643529013967
2001-06-16,25.0378847991963
2001-06-17,26.4891142032167
2001-06-18,28.0792685136836
2001-06-19,28.3649384239321
2001-06-20,28.5411691810633
2001-06-21,26.4670304523157
2001-06-22,24.2717824780449
2001-06-23,25.0405618530172
2001-06-24,24.8560858046957
2001-06-25,24.6465760514908
2001-06-26,26.2508734231214
2001-06-27,25.1880366787107
2001-06-28,23.5106167382791
2001-06-29,23.9441957912962
2001-06-30,23.8768270390625
2001-07-01,25.0805873576672
2001-07-02,26.3659153951287
2001-07-03,25.0751254985591
2001-07-04,24.0174984783146
2001-07-05,24.9905721188345
2001-07-06,25.9598053036691
2001-07-07,25.6997905930848
2001-07-08,22.8954522318329
2001-07-09,22.7824028667475
2001-07-10,24.4405678749906
2001-07-11,25.7311187888298
2001-07-12,25.6331862539826
2001-07-13,25.8349890973171
2001-07-14,24.7909342282536
2001-07-15,24.3675813935871
2001-07-16,25.0820254881946
2001-07-17,23.2942609768506
2001-07-18,24.8109449812148
2001-07-19,26.6282892033185
2001-07-20,24.0189837390542
2001-07-21,22.473748305769
2001-07-22,23.2653673995996
2001-07-23,24.8594244389498
2001-07-24,25.9750655731462
2001-07-25,25.8152026251121
2001-07-26,24.4260183151217
2001-07-27,23.8093996170561
2001-07-28,24.1893268652806
2001-07-29,24.1830382338122
2001-07-30,25.013987749975
2001-07-31,25.8008549122132
2001-08-01,25.5426093130061
2001-08-02,24.6021537863396
2001-08-03,24.0413771215776
2001-08-04,24.7487070081712
2001-08-05,25.8423220796517
2001-08-06,25.6460198805565
2001-08-07,25.9156735823576
2001-08-08,26.0334144061589
2001-08-09,24.9194386288048
2001-08-10,25.852222721166
2001-08-11,22.5632357901153
2001-08-12,23.4736418764867
2001-08-13,24.3629796975441
2001-08-14,23.2815968565742
2001-08-15,24.8249781160401
2001-08-16,25.0521892311215
2001-08-17,25.2351292883416
2001-08-18,26.2329744778201
2001-08-19,27.5383784582998
2001-08-20,26.6114980081724
2001-08-21,28.2343846049735
2001-08-22,28.0429058741483
2001-08-23,27.3189159330161
2001-08-24,28.2748883677551
2001-08-25,28.0313183223126
2001-08-26,25.933058792074
2001-08-27,25.061161737567
2001-08-28,24.9375423242199
2001-08-29,25.7788884908681
2001-08-30,26.3869572469629
2001-08-31,25.2550618720482
2001-09-01,26.2079167057664
2001-09-02,26.0392506003069
2001-09-03,24.9660655682889
2001-09-04,25.1392315621283
2001-09-05,25.3665683483219
2001-09-06,25.6816481443181
2001-09-07,25.9801276175977
2001-09-08,26.5104095217124
2001-09-09,23.4602353466886
2001-09-10,24.6709048412693
2001-09-11,25.2518670388652
2001-09-12,24.4132576120064
2001-09-13,24.7696428457125
2001-09-14,26.1512307574796
2001-09-15,27.5176208800463
2001-09-16,27.2730107737009
2001-09-17,28.0942317111715
2001-09-18,27.0565211645099
2001-09-19,26.6399831592647
2001-09-20,27.0934797076703
2001-09-21,26.9866314556099
2001-09-22,26.3887640231819
2001-09-23,25.342457824158
2001-09-24,26.9396929269901
2001-09-25,26.7486992303177
2001-09-26,27.8502045901903
2001-09-27,26.9764188700478
2001-09-28,27.1462999926179
2001-09-29,27.9114798192557
2001-09-30,27.6284577975784
2001-10-01,27.5141796755041
2001-10-02,27.179729824287
2001-10-03,27.0863702643606
2001-10-04,25.2836843378334
2001-10-05,26.2505503184905
2001-10-06,26.5437964643954
2001-10-07,27.4578327885411
2001-10-08,27.180603932238
2001-10-09,24.6132413560802
2001-10-10,24.9328032916403
2001-10-11,26.0569151183236
2001-10-12,27.4265327619125
2001-10-13,27.0150377571012
2001-10-14,27.2992133187416
2001-10-15,27.0587184227272
2001-10-16,27.2041769411688
2001-10-17,27.0798298998921
2001-10-18,26.0617513933437
2001-10-19,26.7369696529723
2001-10-20,25.7501741492491
2001-10-21,25.3211617349756
2001-10-22,24.0102622871902
2001-10-23,22.9978833039935
2001-10-24,23.712925966143
2001-10-25,24.9088476036717
2001-10-26,26.0268551351275
2001-10-27,25.7072004652892
2001-10-28,24.4571283225521
2001-10-29,24.9175407010239
2001-10-30,25.7942546005648
2001-10-31,26.749553386718
2001-11-01,26.8643165728331
2001-11-02,27.3126579469666
2001-11-03,27.2554255812855
2001-11-04,26.6038316114892
2001-11-05,26.837783482338
2001-11-06,24.1280260514413
2001-11-07,24.8985579519628
2001-11-08,25.3125574473816
2001-11-09,24.3599972997459
2001-11-10,23.5157808761881
2001-11-11,22.8083050158753
2001-11-12,21.5677154802558
2001-11-13,21.1854111794793
2001-11-14,18.201758420198
2001-11-15,18.6588694170021
2001-11-16,20.785643049546
2001-11-17,21.4043981483415
2001-11-18,21.7164851944826
2001-11-19,20.9971947499609
2001-11-20,21.4436591745551
2001-11-21,21.9837410601905
2001-11-22,21.9274384800112
2001-11-23,23.3203891747792
2001-11-24,23.992003826234
2001-11-25,24.2080824836779
2001-11-26,22.7939803169111
2001-11-27,23.0669146843786
2001-11-28,25.102035576431
2001-11-29,25.9791241620703
2001-11-30,26.9319959462621
2001-12-01,27.4408092041405
2001-12-02,26.6871742153507
2001-12-03,26.8713599187052
2001-12-04,26.926060896208
2001-12-05,27.3804084806782
2001-12-06,27.1846480743418
2001-12-07,23.9988108832317
2001-12-08,24.13610533404
2001-12-09,23.3278868294319
2001-12-10,21.6993469592666
2001-12-11,22.9706569123081
2001-12-12,24.6730737711574
2001-12-13,24.3371544810057
2001-12-14,20.0754687779597
2001-12-15,21.7272689796655
2001-12-16,24.4053506606382
2001-12-17,25.6212271767117
2001-12-18,25.7415979153606
2001-12-19,23.3679556534848
2001-12-20,22.5306717140552
2001-12-21,19.0063192484394
2001-12-22,16.3493931520442
2001-12-23,18.8596003405839
2001-12-24,20.0162360832741
2001-12-25,19.8903971708865
2001-12-26,20.6984615653389
2001-12-27,21.9343632072006
2001-12-28,21.6743805945767
2001-12-29,20.9412068791416
2001-12-30,22.1000622639617
2001-12-31,24.0087179232043
2002-01-01,22.7740531600636
2002-01-02,21.7296959028554
2002-01-03,21.4526221375098
2002-01-04,21.2972174003396
2002-01-05,22.7231916482507
2002-01-06,23.5312435386622
2002-01-07,22.3217005067245
2002-01-08,22.9175747784688
2002-01-09,22.9643263658678
2002-01-10,23.7597470797186
2002-01-11,24.1972094885932
2002-01-12,24.3598821642237
2002-01-13,23.7744103525451
2002-01-14,23.9663982140347
2002-01-15,25.9849724454
2002-01-16,27.0860938140192
2002-01-17,27.8119307200354
2002-01-18,28.42886164027
2002-01-19,27.9758515427525
2002-01-20,27.3167131050996
2002-01-21,22.371654069321
2002-01-22,22.1394718933789
2002-01-23,22.4942120600852
2002-01-24,24.2347290224944
2002-01-25,26.8185310178492
2002-01-26,25.3133338514268
2002-01-27,25.3422326717389
2002-01-28,23.071179768125
2002-01-29,21.8363093721205
2002-01-30,21.7355511084182
2002-01-31,22.9663394721831
2002-02-01,23.8673658299644
2002-02-02,19.5021725155564
2002-02-03,22.9856455554877
2002-02-04,24.8370034696575
2002-02-05,24.0244750595538
2002-02-06,25.0487827317057
2002-02-07,28.1103724856735
2002-02-08,29.233769985212
2002-02-09,28.6849458735552
2002-02-10,28.7310525158727
2002-02-11,25.8217826771492
2002-02-12,26.8684472565591
2002-02-13,28.2400180552666
2002-02-14,29.4668888150018
2002-02-15,25.222425953784
2002-02-16,26.1440203376899
2002-02-17,26.5641821735019
2002-02-18,27.4075867274684
2002-02-19,26.8703050807114
2002-02-20,25.4207695092777
2002-02-21,27.5320177750744
2002-02-22,28.8813493791082
2002-02-23,29.9267438321373
2002-02-24,29.6031095276549
2002-02-25,29.2725139985908
2002-02-26,28.4403922891218
2002-02-27,29.6945384326399
2002-02-28,30.1679542454433
2002-03-01,29.79153817543
2002-03-02,29.0583987404883
2002-03-03,28.4250922989613
2002-03-04,28.2250904801202
2002-03-05,29.8963393838924
2002-03-06,23.2853244606241
2002-03-07,20.7333706333083
2002-03-08,21.2147881384687
2002-03-09,26.1935264441337
2002-03-10,28.7308318875735
2002-03-11,29.7103699064679
2002-03-12,29.9752461279697
2002-03-13,30.8238042834056
2002-03-14,31.3207667629854
2002-03-15,33.1815306116355
2002-03-16,33.0069839619207
2002-03-17,31.2786445320615
2002-03-18,24.8560316282158
2002-03-19,26.4842389485831
2002-03-20,30.1056678142061
2002-03-21,31.3972522573598
2002-03-22,29.9277773546043
2002-03-23,28.6589388487893
2002-03-24,25.1311888024696
2002-03-25,27.5176897921753
2002-03-26,28.9546232816313
2002-03-27,30.5635692804092
2002-03-28,31.3557581059579
2002-03-29,31.4818077947993
2002-03-30,28.5892414477218
2002-03-31,25.7698906830546
2002-04-01,27.5788173682774
2002-04-02,30.0104451412808
2002-04-03,29.7385860101445
2002-04-04,29.7015904156155
2002-04-05,30.6688054982722
2002-04-06,32.6265564947464
2002-04-07,33.0429361004673
2002-04-08,32.1102982507489
2002-04-09,32.537192299474
2002-04-10,31.1528827668199
2002-04-11,24.4915106333841
2002-04-12,22.5198157193881
2002-04-13,25.7877170896221
2002-04-14,27.1691389522497
2002-04-15,27.2053596223612
2002-04-16,28.9810310536457
2002-04-17,30.3437164422641
2002-04-18,29.2642945819943
2002-04-19,28.5072633588862
2002-04-20,30.492195035413
2002-04-21,30.6614204131906
2002-04-22,29.640786051216
2002-04-23,28.6136557872799
2002-04-24,29.4959961820814
2002-04-25,27.5015489713913
2002-04-26,27.5021272588898
2002-04-27,28.8914631780566
2002-04-28,28.1382095451335
2002-04-29,29.0629614575862
2002-04-30,29.3644605217119
2002-05-01,28.3518167549767
2002-05-02,29.5960914385967
2002-05-03,29.2307797048114
2002-05-04,28.6356897455007
2002-05-05,28.4705480215535
2002-05-06,29.4016888189124
2002-05-07,27.7246674452517
2002-05-08,27.3435873414192
2002-05-09,27.6682767862106
2002-05-10,28.6699187877358
2002-05-11,25.8923424148101
2002-05-12,24.4577744468401
2002-05-13,25.4114151033676
2002-05-14,25.1842000313719
2002-05-15,25.8034814032359
2002-05-16,25.0694785472482
2002-05-17,24.2766800456313
2002-05-18,23.2129316396111
2002-05-19,24.3524076931292
2002-05-20,24.9932192510746
2002-05-21,27.8946929214646
2002-05-22,28.0762886142235
2002-05-23,28.1448323927411
2002-05-24,27.1499516197673
2002-05-25,24.2756853080066
2002-05-26,24.8099550132524
2002-05-27,25.4575460071667
2002-05-28,25.0500778968062
2002-05-29,26.2413055161939
2002-05-30,26.6691938246866
2002-05-31,27.0344306887099
2002-06-01,27.3764618625673
2002-06-02,28.1442883266058
2002-06-03,26.4616225571275
2002-06-04,26.0591346320181
2002-06-05,25.9338168228802
2002-06-06,27.1397695141919
2002-06-07,26.6312779187451
2002-06-08,26.983243144883
2002-06-09,26.4762673252088
2002-06-10,25.9894644906613
2002-06-11,24.9084957737427
2002-06-12,24.792189724639
2002-06-13,25.7147690445602
2002-06-14,26.0878836865497
2002-06-15,26.8115037409693
2002-06-16,27.1594609128878
2002-06-17,27.0457805815527
2002-06-18,26.93201261702
2002-06-19,25.4571436468855
2002-06-20,25.75066893884
2002-06-21,25.5756340582444
2002-06-22,25.6704973378855
2002-06-23,24.9651791763847
2002-06-24,26.4978614709338
2002-06-25,25.2671572018179
2002-06-26,26.7932169889118
2002-06-27,26.5424039030166
2002-06-28,26.0373199504441
2002-06-29,26.460507158406
2002-06-30,27.1160969014198
2002-07-01,25.9300932740296
2002-07-02,25.1921168440302
2002-07-03,24.7873378769492
2002-07-04,26.1881766722718
2002-07-05,25.9655086835005
2002-07-06,24.3281364971898
2002-07-07,24.3479703457745
2002-07-08,25.9347965765565
2002-07-09,24.9143769580939
2002-07-10,25.9333720467867
2002-07-11,26.1490235246299
2002-07-12,26.3571481453997
2002-07-13,27.6239835632785
2002-07-14,26.6236897390608
2002-07-15,25.253577629804
2002-07-16,24.246527764342
2002-07-17,24.7362916103612
2002-07-18,25.378537402581
2002-07-19,26.2404259464594
2002-07-20,25.8699334724415
2002-07-21,24.4247621406248
2002-07-22,25.4239072246364
2002-07-23,26.1369629033047
2002-07-24,27.0890402908725
2002-07-25,26.6208671628866
2002-07-26,25.6515165909952
2002-07-27,25.6782325617159
2002-07-28,24.425060504067
2002-07-29,24.5143787414928
2002-07-30,24.8578900092231
2002-07-31,25.5788444396048
2002-08-01,25.8790088175726
2002-08-02,25.1498576264803
2002-08-03,25.5981733967491
2002-08-04,26.2939807864438
2002-08-05,25.2331035010539
2002-08-06,24.618931709755
2002-08-07,24.9569334345151
2002-08-08,25.4062151653349
2002-08-09,25.1367004087584
2002-08-10,25.6763635965375
2002-08-11,25.5299715288605
2002-08-12,24.3924810774449
2002-08-13,24.4169016270391
2002-08-14,24.9491812452403
2002-08-15,24.9885767297161
2002-08-16,24.7286315491915
2002-08-17,22.9812897130822
2002-08-18,22.8664520202496
2002-08-19,25.7012799503448
2002-08-20,25.1197726101093
2002-08-21,24.0940376248362
2002-08-22,25.1024693096324
2002-08-23,26.8177675880313
2002-08-24,26.6900398290669
2002-08-25,26.2973431923159
2002-08-26,26.3741715902386
2002-08-27,26.2266784554193
2002-08-28,26.1340135369773
2002-08-29,26.4095141601131
2002-08-30,26.1015840154613
2002-08-31,25.9880769073155
2002-09-01,26.3644321887209
2002-09-02,25.3864142950389
2002-09-03,25.2992769630152
2002-09-04,25.5449304847615
2002-09-05,25.4914983426352
2002-09-06,25.1263599060933
2002-09-07,25.513310748318
2002-09-08,26.083842571881
2002-09-09,24.2659596015352
2002-09-10,24.7876336750175
2002-09-11,27.5177563657353
2002-09-12,27.1173129222975
2002-09-13,25.876128813553
2002-09-14,25.5034310827959
2002-09-15,25.2695241080166
2002-09-16,25.0200065782623
2002-09-17,26.0097726131846
2002-09-18,25.0197739848064
2002-09-19,24.5388671784868
2002-09-20,24.9493982484788
2002-09-21,24.6510133134208
2002-09-22,26.0875515581014
2002-09-23,26.0078338728791
2002-09-24,26.2356894246157
2002-09-25,26.4958916140553
2002-09-26,26.9692300023011
2002-09-27,27.503630776624
2002-09-28,26.3273642160704
2002-09-29,25.2890566379791
2002-09-30,25.9136516068858
2002-10-01,26.3931074828205
2002-10-02,26.3046099364889
2002-10-03,26.5918867166083
2002-10-04,26.1869264194194
2002-10-05,26.9563234380871
2002-10-06,24.1204617995776
2002-10-07,24.1782454667292
2002-10-08,24.4061479084762
2002-10-09,24.677462859069
2002-10-10,24.7587243719261
2002-10-11,25.8719766123639
2002-10-12,26.3755670481578
2002-10-13,26.1335616847365
2002-10-14,27.2920092416973
2002-10-15,27.1535993145985
2002-10-16,26.5706692922616
2002-10-17,26.7277884673493
2002-10-18,26.9754745118949
2002-10-19,26.7511975506214
2002-10-20,27.0659011609388
2002-10-21,27.2769784866159
2002-10-22,25.7158458546962
2002-10-23,25.1167552075772
2002-10-24,23.6922367434586
2002-10-25,24.4018553564066
2002-10-26,24.3057376284307
2002-10-27,24.2740904519816
2002-10-28,24.6730626664696
2002-10-29,25.1723355458994
2002-10-30,26.1977042418107
2002-10-31,26.076253249512
2002-11-01,24.9413328723529
2002-11-02,23.0353518233429
2002-11-03,21.0662318788526
2002-11-04,21.3013892735695
2002-11-05,22.0881944758751
2002-11-06,23.2512816788198
2002-11-07,23.5456792632012
2002-11-08,24.8660768358969
2002-11-09,25.2483139043824
2002-11-10,26.0736862200363
2002-11-11,27.148936781381
2002-11-12,26.4430672551774
2002-11-13,27.5588577447748
2002-11-14,27.6478716797619
2002-11-15,27.9380031070026
2002-11-16,25.8148871412608
2002-11-17,23.1080995861096
2002-11-18,23.3404111862226
2002-11-19,24.3686319455637
2002-11-20,25.3087031762313
2002-11-21,24.3317042399432
2002-11-22,24.7944950804109
2002-11-23,25.5159741733326
2002-11-24,24.5697324728136
2002-11-25,20.5951880735691
2002-11-26,20.1865587528649
2002-11-27,20.7070195028942
2002-11-28,22.9794268421577
2002-11-29,26.110310529244
2002-11-30,24.8806961454368
2002-12-01,25.759127674341
2002-12-02,26.6355192225085
2002-12-03,27.306812361917
2002-12-04,27.0745832723749
2002-12-05,27.4682352197212
2002-12-06,27.8668268561884
2002-12-07,27.4333817931907
2002-12-08,25.3593632115164
2002-12-09,19.1390993198253
2002-12-10,20.3101398904021
2002-12-11,22.0276541350869
2002-12-12,21.555982548705
2002-12-13,22.9088624341755
2002-12-14,23.6640355285019
2002-12-15,24.722416680685
2002-12-16,24.7302134897344
2002-12-17,25.517525589014
2002-12-18,26.1536385990564
2002-12-19,25.6702729037166
2002-12-20,25.7826193798032
2002-12-21,23.9994474685376
2002-12-22,23.8333405517275
2002-12-23,23.8780647950001
2002-12-24,23.3641923930567
2002-12-25,23.4752821472018
2002-12-26,22.6843356031615
2002-12-27,17.7601810936846
2002-12-28,20.0421179800315
2002-12-29,21.682701386954
2002-12-30,21.8104069212806
2002-12-31,23.1300915424434
2003-01-01,23.0995752829598
2003-01-02,23.332387598097
2003-01-03,19.6165011740808
2003-01-04,22.3796846071471
2003-01-05,21.6073155169979
2003-01-06,18.9935406314756
2003-01-07,19.5794470311259
2003-01-08,20.9735263554845
2003-01-09,22.6761172321903
2003-01-10,20.290429192487
2003-01-11,20.9905726271819
2003-01-12,21.6086551325658
2003-01-13,22.8070685126426
2003-01-14,24.2262174549534
2003-01-15,23.8565771674895
2003-01-16,23.4152715088837
2003-01-17,24.2802872984856
2003-01-18,24.6591501109821
2003-01-19,23.8539282596208
2003-01-20,25.4878714181575
2003-01-21,25.7460274280296
2003-01-22,26.5010831241248
2003-01-23,26.2875739483116
2003-01-24,26.8432847875856
2003-01-25,27.4468466987842
2003-01-26,28.4335343477401
2003-01-27,26.4967809754536
2003-01-28,23.8149455381754
2003-01-29,24.3953502845559
2003-01-30,26.2922280917775
2003-01-31,27.772256660685
2003-02-01,28.1966730218177
2003-02-02,26.8407373650894
2003-02-03,25.6144175536233
2003-02-04,22.5855046027503
2003-02-05,21.0257130854925
2003-02-06,22.1751780573948
2003-02-07,24.3927159652524
2003-02-08,27.5066739191951
2003-02-09,28.8065686540825
2003-02-10,29.7094485049863
2003-02-11,30.3149100719927
2003-02-12,28.207428671872
2003-02-13,24.9581719385327
2003-02-14,25.5428347121665
2003-02-15,27.6351861432075
2003-02-16,29.1825566465293
2003-02-17,27.8533198004797
2003-02-18,27.2201223404842
2003-02-19,27.661366149974
2003-02-20,26.533581269561
2003-02-21,27.0785108404203
2003-02-22,26.8710389739935
2003-02-23,28.0228686406635
2003-02-24,28.8279359664622
2003-02-25,27.9613281485607
2003-02-26,26.5004433102793
2003-02-27,27.8519326929924
2003-02-28,28.5518884102386
2003-03-01,29.812894168064
2003-03-02,29.4619511765042
2003-03-03,29.315014432678
2003-03-04,29.8595611011541
2003-03-05,30.2742803625825
2003-03-06,31.7808728475666
2003-03-07,27.7707921987296
2003-03-08,21.5055018546923
2003-03-09,21.8601200421507
2003-03-10,23.581674452094
2003-03-11,25.5173156145126
2003-03-12,26.9213893347916
2003-03-13,27.089621930597
2003-03-14,24.9814106119944
2003-03-15,27.8238260456462
2003-03-16,29.956269226238
2003-03-17,30.588344576604
2003-03-18,29.7774886129214
2003-03-19,27.1373332732235
2003-03-20,25.8345960343906
2003-03-21,22.1760279925416
2003-03-22,24.4728771516975
2003-03-23,24.1497466231951
2003-03-24,25.1673084032381
2003-03-25,25.7769286041608
2003-03-26,26.7285517135612
2003-03-27,26.8483709229725
2003-03-28,26.2066107683079
2003-03-29,25.7951264737853
2003-03-30,25.340749793206
2003-03-31,26.1476358038026
2003-04-01,25.7846012940307
2003-04-02,27.6572915884662
2003-04-03,29.1935358632557
2003-04-04,30.944021574283
2003-04-05,29.0457649917779
2003-04-06,27.7803971861159
2003-04-07,28.8106913448221
2003-04-08,30.3658368089589
2003-04-09,29.8446032023153
2003-04-10,29.2994133922105
2003-04-11,30.0522873247721
2003-04-12,31.0941277454331
2003-04-13,32.438319886548
2003-04-14,31.5333803142602
2003-04-15,29.4250069375148
2003-04-16,29.3532043486254
2003-04-17,30.3052437643057
2003-04-18,30.1882624456982
2003-04-19,29.0743764303906
2003-04-20,29.1190736958839
2003-04-21,28.9009694181099
2003-04-22,27.9504755223979
2003-04-23,29.2887493528975
2003-04-24,28.104697156019
2003-04-25,28.3168791750738
2003-04-26,27.633413799638
2003-04-27,27.192134006804
2003-04-28,27.7160720799537
2003-04-29,28.2701119792013
2003-04-30,25.9331015775385
2003-05-01,26.6700176196289
2003-05-02,26.9105570890396
2003-05-03,25.5121939329993
2003-05-04,27.5064865376285
2003-05-05,28.7379907700339
2003-05-06,29.4557123740229
2003-05-07,31.9491530664598
2003-05-08,32.0328099710392
2003-05-09,28.562883392081
2003-05-10,28.64338468332
2003-05-11,28.1047798797687
2003-05-12,27.5759500509684
2003-05-13,26.5921263498386
2003-05-14,27.0118336417554
2003-05-15,26.9613110441069
2003-05-16,27.7253650828694
2003-05-17,27.4225818588545
2003-05-18,28.087877539519
2003-05-19,27.211375611362
2003-05-20,26.6631802297563
2003-05-21,27.0113514596668
2003-05-22,26.6355907554373
2003-05-23,26.3094866889737
2003-05-24,26.230013126375
2003-05-25,25.8881758787263
2003-05-26,27.4919871798565
2003-05-27,27.8490274813199
2003-05-28,28.8955811388597
2003-05-29,27.4932670159281
2003-05-30,26.1459001163649
2003-05-31,25.8771196566084
2003-06-01,24.7970645975225
2003-06-02,26.0679048447754
2003-06-03,24.3141726083462
2003-06-04,24.7012743373766
2003-06-05,25.297817376721
2003-06-06,26.4000250821902
2003-06-07,26.8850898251232
2003-06-08,28.0204089298437
2003-06-09,27.259927749498
2003-06-10,27.6471825966117
2003-06-11,26.8693425874627
2003-06-12,26.6495332732213
2003-06-13,27.3685389767228
2003-06-14,27.1352686964947
2003-06-15,26.87935289705
2003-06-16,26.3754481425456
2003-06-17,26.8187078584254
2003-06-18,26.1320209038931
2003-06-19,24.6327011364185
2003-06-20,24.9714440341178
2003-06-21,25.2159251822285
2003-06-22,26.4292072741356
2003-06-23,25.5741787642165
2003-06-24,26.2790959656859
2003-06-25,26.501472383664
2003-06-26,25.741265258239
2003-06-27,25.7560697517515
2003-06-28,25.1783725009484
2003-06-29,24.2870446224533
2003-06-30,23.7884822722121
2003-07-01,24.9645404198068
2003-07-02,26.6870429365466
2003-07-03,27.322131397998
2003-07-04,27.3436260465188
2003-07-05,27.3662241676449
2003-07-06,26.6564899771216
2003-07-07,25.6939458019997
2003-07-08,26.7851659653729
2003-07-09,26.5611640945963
2003-07-10,26.7008450895191
2003-07-11,26.0957205038239
2003-07-12,25.4298359586601
2003-07-13,25.8637761798223
2003-07-14,26.3945059831909
2003-07-15,27.7605715066519
2003-07-16,28.3014489730011
2003-07-17,28.5182610404541
2003-07-18,28.9884004821898
2003-07-19,28.440478866557
2003-07-20,27.5599277683538
2003-07-21,27.1570277251789
2003-07-22,26.5266856129046
2003-07-23,24.6407625876041
2003-07-24,24.1440464015756
2003-07-25,24.000956312386
2003-07-26,25.1767628953952
2003-07-27,27.2032044875345
2003-07-28,26.4563736640088
2003-07-29,25.4913126626272
2003-07-30,24.6646768981386
2003-07-31,26.3702106495656
2003-08-01,26.7621963731339
2003-08-02,27.912178986089
2003-08-03,26.5787374865951
2003-08-04,27.4178018452878
2003-08-05,28.1252085902847
2003-08-06,27.7255404945847
2003-08-07,26.287918522548
2003-08-08,25.7970820875013
2003-08-09,26.348638237614
2003-08-10,26.5480525182488
2003-08-11,24.7321481902281
2003-08-12,23.8992025323713
2003-08-13,26.2007128831937
2003-08-14,26.8433668048163
2003-08-15,27.6239689243378
2003-08-16,26.9374798591922
2003-08-17,24.9872442403616
2003-08-18,24.8551964561868
2003-08-19,25.1968978839891
2003-08-20,23.9762827146074
2003-08-21,22.9832117304492
2003-08-22,24.1242146442679
2003-08-23,23.2538976739686
2003-08-24,23.9042265463185
2003-08-25,26.1210344436079
2003-08-26,25.7346430756952
2003-08-27,25.8804409248424
2003-08-28,27.5161420472329
2003-08-29,27.1748184903264
2003-08-30,26.1073118537906
2003-08-31,25.6473358736184
2003-09-01,25.6193382772777
2003-09-02,25.0314296714644
2003-09-03,25.3439371175215
2003-09-04,24.1690266038568
2003-09-05,24.1021075479827
2003-09-06,24.968036354125
2003-09-07,24.8418875450119
2003-09-08,26.3956561407817
2003-09-09,24.8995215238853
2003-09-10,23.9479570527769
2003-09-11,24.1913722946614
2003-09-12,24.5141433906437
2003-09-13,24.4046360355728
2003-09-14,24.3804067521693
2003-09-15,26.8315797548849
2003-09-16,26.6932441784816
2003-09-17,25.8747943186385
2003-09-18,26.4906571013838
2003-09-19,26.0929424844299
2003-09-20,26.7322120482805
2003-09-21,26.2360377838996
2003-09-22,26.7585032301174
2003-09-23,26.6833475062627
2003-09-24,26.037055726675
2003-09-25,26.0439914075332
2003-09-26,26.3777718064118
2003-09-27,27.6644163895358
2003-09-28,27.6565530232857
2003-09-29,27.2618164055032
2003-09-30,26.5179537109029
2003-10-01,26.5525224347814
2003-10-02,26.7723318452349
2003-10-03,25.2186453774285
2003-10-04,25.4176032672153
2003-10-05,27.0239483394625
2003-10-06,26.388885577394
2003-10-07,27.0343433535929
2003-10-08,28.0215699870755
2003-10-09,27.3206579131245
2003-10-10,27.2952802025271
2003-10-11,27.9765671576849
2003-10-12,27.7425953624576
2003-10-13,28.2296825749417
2003-10-14,24.3647724249321
2003-10-15,23.8582387048264
2003-10-16,24.1101734149147
2003-10-17,25.8088599619622
2003-10-18,25.7181915315259
2003-10-19,25.772443539418
2003-10-20,25.7979557501455
2003-10-21,26.445559341394
2003-10-22,26.2747239256637
2003-10-23,26.6734888481683
2003-10-24,27.2044310611241
2003-10-25,26.7789633057418
2003-10-26,26.940844190315
2003-10-27,27.2795912085324
2003-10-28,27.2244995635594
2003-10-29,26.4482442182946
2003-10-30,25.8894107153355
2003-10-31,26.9523313654321
2003-11-01,27.4962405059155
2003-11-02,28.1160663374404
2003-11-03,28.2590957403544
2003-11-04,27.5802333127309
2003-11-05,28.0995255243862
2003-11-06,28.3974779125194
2003-11-07,28.5910142105728
2003-11-08,28.7208196953916
2003-11-09,28.5504312285741
2003-11-10,27.9666299878606
2003-11-11,25.068723869152
2003-11-12,23.3393858784728
2003-11-13,23.8822989877727
2003-11-14,26.5915987663388
2003-11-15,27.5158584801845
2003-11-16,27.4698703649968
2003-11-17,26.7516027437758
2003-11-18,28.3702409227565
2003-11-19,28.9384689129653
2003-11-20,29.0862263598272
2003-11-21,28.4652690960107
2003-11-22,24.7441574618961
2003-11-23,24.8670113405515
2003-11-24,25.9990605826512
2003-11-25,25.892605452059
2003-11-26,26.1794720401145
2003-11-27,24.993971404445
2003-11-28,24.3715983769198
2003-11-29,22.2064178825243
2003-11-30,23.753620508827
2003-12-01,24.6128354648482
2003-12-02,23.4417365518252
2003-12-03,23.2223393839146
2003-12-04,24.9908314637775
2003-12-05,25.7735940229101
2003-12-06,25.2568026561307
2003-12-07,23.7173340383764
2003-12-08,24.4066758290428
2003-12-09,22.7721564142973
2003-12-10,23.7470324357277
2003-12-11,23.9139154967236
2003-12-12,22.8062523098128
2003-12-13,21.9531518369081
2003-12-14,21.5395360480811
2003-12-15,21.8815433315022
2003-12-16,21.6655628106101
2003-12-17,22.8913253947707
2003-12-18,24.8577256358256
2003-12-19,19.6579101945511
2003-12-20,19.2575222595498
2003-12-21,20.3638253650484
2003-12-22,21.9780943655365
2003-12-23,24.2170116755245
2003-12-24,25.7402076226745
2003-12-25,26.1283492571431
2003-12-26,22.2115952557227
2003-12-27,21.7754658261545
2003-12-28,22.9794813569294
2003-12-29,23.4073651516603
2003-12-30,25.0824907426691
2003-12-31,24.107044425259
2004-01-01,25.4919635051937
2004-01-02,25.1790745649817
2004-01-03,25.9191635855768
2004-01-04,26.4680449827656
2004-01-05,26.3517742514923
2004-01-06,25.6840555239922
2004-01-07,25.7565713619472
2004-01-08,25.5465353782977
2004-01-09,25.6766518838491
2004-01-10,25.9852086032307
2004-01-11,25.7609632165642
2004-01-12,22.5493466837504
2004-01-13,22.188784324537
2004-01-14,23.6062318418883
2004-01-15,24.8129279866889
2004-01-16,26.9641640318818
2004-01-17,25.5409722150149
2004-01-18,25.0230995819737
2004-01-19,24.9088594207593
2004-01-20,24.7802580426404
2004-01-21,19.8869863133809
2004-01-22,20.8944273405808
2004-01-23,23.4906211226021
2004-01-24,19.4794737393501
2004-01-25,20.3647544008319
2004-01-26,23.2663663377558
2004-01-27,23.3995252536403
2004-01-28,23.6324562774514
2004-01-29,27.0910680528617
2004-01-30,27.3059003636979
2004-01-31,28.1827058454426
2004-02-01,28.0543467857677
2004-02-02,28.7718053774628
2004-02-03,27.3505788388976
2004-02-04,22.0411449716335
2004-02-05,18.1223893589841
2004-02-06,16.2704072611279
2004-02-07,16.9231120488103
2004-02-08,17.0404079822646
2004-02-09,19.0341460246721
2004-02-10,21.3125456684355
2004-02-11,24.0040476709967
2004-02-12,22.9328700482046
2004-02-13,21.519700127685
2004-02-14,24.4266750942308
2004-02-15,25.7531125365152
2004-02-16,26.8527778640518
2004-02-17,25.6291703928944
2004-02-18,26.6458915638455
2004-02-19,27.6807428905673
2004-02-20,28.7148709743724
2004-02-21,28.7197741091021
2004-02-22,28.2591000022271
2004-02-23,27.5509513072684
2004-02-24,29.8813507873603
2004-02-25,29.5538781879403
2004-02-26,28.8551484946885
2004-02-27,27.693157528446
2004-02-28,29.6324041777346
2004-02-29,31.0114273445533
2004-03-01,31.5894962133393
2004-03-02,32.1828788117842
2004-03-03,29.7177497286357
2004-03-04,26.3802581091516
2004-03-05,29.1858075993979
2004-03-06,26.5208210161899
2004-03-07,24.6682710686863
2004-03-08,24.1822313753824
2004-03-09,27.9243203060977
2004-03-10,31.5611387140375
2004-03-11,33.1457525147654
2004-03-12,33.5294631003027
2004-03-13,32.6951898222954
2004-03-14,31.7045704091911
2004-03-15,28.3234549488442
2004-03-16,30.3564008729274
2004-03-17,31.2747899678357
2004-03-18,32.0456710612795
2004-03-19,29.2026765071127
2004-03-20,30.7331987826065
2004-03-21,28.4977796658109
2004-03-22,28.7349385848341
2004-03-23,29.6272852408462
2004-03-24,29.6056860437461
2004-03-25,31.7556650056157
2004-03-26,31.6963686578705
2004-03-27,30.3117541834319
2004-03-28,31.2602459769168
2004-03-29,32.0512422040848
2004-03-30,29.9266214394616
2004-03-31,28.6622729643208
2004-04-01,28.0447169736247
2004-04-02,26.7944347763862
2004-04-03,24.8205810683127
2004-04-04,26.5165290749829
2004-04-05,26.8504987077876
2004-04-06,26.4893878635128
2004-04-07,27.5169404521094
2004-04-08,23.3782391103908
2004-04-09,22.3358600782998
2004-04-10,25.2622122528329
2004-04-11,27.0184136799932
2004-04-12,28.2026800067853
2004-04-13,28.5385241686683
2004-04-14,28.1768523616193
2004-04-15,28.2288330050851
2004-04-16,26.9997218588305
2004-04-17,28.5525225292823
2004-04-18,29.0740797446942
2004-04-19,26.61721017626
2004-04-20,28.9181775895817
2004-04-21,29.3894109753988
2004-04-22,28.6942762477431
2004-04-23,28.995257959339
2004-04-24,29.705699450705
2004-04-25,27.7924052411547
2004-04-26,30.412044268057
2004-04-27,28.8027689021153
2004-04-28,25.8683941051055
2004-04-29,28.3423309085663
2004-04-30,29.9162752486829
2004-05-01,28.8452412069157
2004-05-02,28.0206452534705
2004-05-03,29.6958608683413
2004-05-04,27.6165641829193
2004-05-05,25.6609451734159
2004-05-06,25.6199479520485
2004-05-07,26.2677675425442
2004-05-08,26.3770584819615
2004-05-09,28.4753998698651
2004-05-10,27.4438817244165
2004-05-11,27.6478334982754
2004-05-12,27.9103520089569
2004-05-13,28.1091318449515
2004-05-14,27.0846194901622
2004-05-15,27.4832450751576
2004-05-16,26.8500955786722
2004-05-17,24.3951585080054
2004-05-18,25.4058793042717
2004-05-19,25.9844497371287
2004-05-20,25.2437326720168
2004-05-21,24.8624902563974
2004-05-22,24.9323996672656
2004-05-23,26.8592346590288
2004-05-24,26.5540362290474
2004-05-25,26.422081501502
2004-05-26,25.3755954870976
2004-05-27,26.5397576563184
2004-05-28,25.2255704650311
2004-05-29,26.4290689999594
2004-05-30,26.1788173425698
2004-05-31,25.341184035931
2004-06-01,25.2785074677854
2004-06-02,26.8216279367081
2004-06-03,28.232580171392
2004-06-04,27.4809545844601
2004-06-05,28.5599868038233
2004-06-06,27.4631621512821
2004-06-07,25.9400551193534
2004-06-08,25.7021788301432
2004-06-09,26.5805788443058
2004-06-10,26.7916958153163
2004-06-11,26.3879239698309
2004-06-12,26.7882431920069
2004-06-13,24.6712692930111
2004-06-14,24.6538150492594
2004-06-15,24.832757714979
2004-06-16,24.6358637325786
2004-06-17,24.3128127816156
2004-06-18,25.0935661710468
2004-06-19,25.0438833878543
2004-06-20,25.4757595479464
2004-06-21,25.9429908707922
2004-06-22,26.2626767618098
2004-06-23,25.1997682973374
2004-06-24,26.0045811325597
2004-06-25,26.7905803514075
2004-06-26,27.3053908200442
2004-06-27,25.1575093308287
2004-06-28,25.4153472671254
2004-06-29,25.4274147145926
2004-06-30,27.504577218459
2004-07-01,27.7878254152206
2004-07-02,27.0644733207045
2004-07-03,26.7879221046422
2004-07-04,26.1011882882209
2004-07-05,26.7725989662365
2004-07-06,25.6259380848076
2004-07-07,26.516761558736
2004-07-08,25.7937575864131
2004-07-09,25.0630748165093
2004-07-10,23.2089444185889
2004-07-11,23.2072386503191
2004-07-12,23.584520507703
2004-07-13,24.1955978774179
2004-07-14,24.4627322687952
2004-07-15,25.3839876280487
2004-07-16,27.2998671286583
2004-07-17,25.8048060547691
2004-07-18,25.4250412155689
2004-07-19,25.9362362426408
2004-07-20,25.266824515996
2004-07-21,24.7017169756741
2004-07-22,23.9874701370873
2004-07-23,23.1069561045455
2004-07-24,23.4484612791571
2004-07-25,24.9235584023146
2004-07-26,25.2239379856691
2004-07-27,24.7067970186335
2004-07-28,26.2486420545531
2004-07-29,26.8669673426982
2004-07-30,25.4350963602563
2004-07-31,25.0164565917683
2004-08-01,25.3324082034501
2004-08-02,25.3178890435435
2004-08-03,25.1649582408122
2004-08-04,23.3392853215517
2004-08-05,24.5683537677647
2004-08-06,24.4555488116478
2004-08-07,24.2285738165223
2004-08-08,23.9260226061231
2004-08-09,24.4831060622739
2004-08-10,24.2177659933032
2004-08-11,24.936014239286
2004-08-12,25.0805625777908
2004-08-13,27.3770453971597
2004-08-14,24.617728793727
2004-08-15,24.0367147270666
2004-08-16,24.7756680632454
2004-08-17,25.2251646500606
2004-08-18,24.9619975500936
2004-08-19,24.7961285332388
2004-08-20,25.6793774484121
2004-08-21,26.3095849600624
2004-08-22,26.2936781240271
2004-08-23,26.0195045285843
2004-08-24,25.930467615641
2004-08-25,26.6412104539985
2004-08-26,26.2754225980613
2004-08-27,25.8140781749014
2004-08-28,24.4251963685052
2004-08-29,24.3147934665928
2004-08-30,24.8054345985974
2004-08-31,25.4770961076494
2004-09-01,25.0948878531708
2004-09-02,23.5981233473462
2004-09-03,23.4061160848659
2004-09-04,23.7976606366449
2004-09-05,25.9383275868168
2004-09-06,26.4659017409829
2004-09-07,24.8457885217935
2004-09-08,22.8096616811102
2004-09-09,22.5168298851841
2004-09-10,23.7455919491058
2004-09-11,23.1680948936369
2004-09-12,24.8513281959057
2004-09-13,25.5965557745287
2004-09-14,24.6661332852486
2004-09-15,24.4025151233938
2004-09-16,24.4438025295572
2004-09-17,25.2363576689506
2004-09-18,25.9558254631303
2004-09-19,24.1286964285988
2004-09-20,23.6142107910831
2004-09-21,24.306593489237
2004-09-22,27.2894534785349
2004-09-23,27.96761518921
2004-09-24,27.5582167519949
2004-09-25,27.5445535895419
2004-09-26,27.0421213839749
2004-09-27,27.1809384019407
2004-09-28,27.1448804259763
2004-09-29,27.5731189808528
2004-09-30,27.8301244461565
2004-10-01,28.0113617464543
2004-10-02,24.9971845240247
2004-10-03,25.3222173753774
2004-10-04,26.4865118934098
2004-10-05,26.2683747750687
2004-10-06,26.7211733329201
2004-10-07,26.8361161325157
2004-10-08,28.0001912872273
2004-10-09,27.2891831691133
2004-10-10,26.6103754631603
2004-10-11,25.8454090048636
2004-10-12,25.616509106366
2004-10-13,26.7780523901753
2004-10-14,27.1088692802022
2004-10-15,27.0252547980772
2004-10-16,27.6340962902243
2004-10-17,27.6976798302628
2004-10-18,27.688824669216
2004-10-19,28.2200759314569
2004-10-20,28.5896445417557
2004-10-21,27.5600162102518
2004-10-22,27.296475441349
2004-10-23,26.7427487341947
2004-10-24,26.0212520697849
2004-10-25,27.1321381879227
2004-10-26,26.0537621108446
2004-10-27,25.5718666579258
2004-10-28,26.8952305134793
2004-10-29,27.8969025759067
2004-10-30,28.070170440883
2004-10-31,28.0088218112835
2004-11-01,27.0355834915711
2004-11-02,26.8535705672446
2004-11-03,27.0719638454168
2004-11-04,27.6070905309688
2004-11-05,27.9721149164174
2004-11-06,27.6967193220166
2004-11-07,27.7041938763222
2004-11-08,27.3786933293364
2004-11-09,28.0961675886231
2004-11-10,28.9997346042926
2004-11-11,29.7849578890521
2004-11-12,28.8561287459571
2004-11-13,28.0646593883869
2004-11-14,28.9116403031215
2004-11-15,27.5348368071655
2004-11-16,23.1545028641678
2004-11-17,21.0812110096007
2004-11-18,22.9249302922964
2004-11-19,23.9901208688459
2004-11-20,24.8778549162914
2004-11-21,23.957248270186
2004-11-22,24.0905349973563
2004-11-23,24.3665284704169
2004-11-24,24.4330125536763
2004-11-25,22.2643836131381
2004-11-26,20.7276314419631
2004-11-27,21.9511286526416
2004-11-28,23.607439950894
2004-11-29,23.3028945092933
2004-11-30,23.7684586798201
2004-12-01,23.3706806234664
2004-12-02,23.3490999902755
2004-12-03,24.8362251996655
2004-12-04,24.1813129037203
2004-12-05,23.2109954560318
2004-12-06,23.1219362753311
2004-12-07,21.8827804097036
2004-12-08,20.9106816448312
2004-12-09,21.9718705472196
2004-12-10,22.5308247889025
2004-12-11,23.7270499285193
2004-12-12,23.0400610204311
2004-12-13,23.0939799044762
2004-12-14,23.7162216244068
2004-12-15,24.1917283226553
2004-12-16,24.765287485354
2004-12-17,25.3580129416451
2004-12-18,25.9447265967178
2004-12-19,25.3794485206472
2004-12-20,25.3847591664774
2004-12-21,25.4260823099972
2004-12-22,25.5667226044447
2004-12-23,25.8861298996285
2004-12-24,25.7455546397734
2004-12-25,25.6482478229294
2004-12-26,25.5817433480862
2004-12-27,25.3358237990344
2004-12-28,23.6222485087558
2004-12-29,23.1843937265833
2004-12-30,24.5087524534176
2004-12-31,18.3260813520628
2005-01-01,18.2593570393984
2005-01-02,21.1516084654952
2005-01-03,24.8415635679804
2005-01-04,24.5437090032799
2005-01-05,24.455545937272
2005-01-06,24.0911964798995
2005-01-07,25.1286139379463
2005-01-08,24.5228156783538
2005-01-09,23.3500415576636
2005-01-10,23.4778822957988
2005-01-11,23.924317579575
2005-01-12,24.5164665577414
2005-01-13,20.8376327610829
2005-01-14,16.7254039237137
2005-01-15,19.3198901543143
2005-01-16,20.8688057846636
2005-01-17,23.6818713172336
2005-01-18,25.8150221558896
2005-01-19,25.331843650182
2005-01-20,25.3208060026218
2005-01-21,24.7246428054609
2005-01-22,26.1380054628423
2005-01-23,26.6617614685001
2005-01-24,27.4247410693805
2005-01-25,27.9539769748162
2005-01-26,28.6638126269072
2005-01-27,29.0741775058276
2005-01-28,29.5063610385765
2005-01-29,30.3202461252072
2005-01-30,31.1166823231391
2005-01-31,30.0657376250276
2005-02-01,29.4734232302079
2005-02-02,28.9170359762334
2005-02-03,27.9745832540055
2005-02-04,28.4577151345135
2005-02-05,28.2838474509794
2005-02-06,28.9613829577334
2005-02-07,28.7160624301537
2005-02-08,29.5180836860551
2005-02-09,29.8004094820883
2005-02-10,28.7875180824369
2005-02-11,27.1267831576188
2005-02-12,27.1516645408129
2005-02-13,28.669476448236
2005-02-14,28.3890378824154
2005-02-15,29.8578743075358
2005-02-16,30.7981396230721
2005-02-17,31.232234066854
2005-02-18,31.5930591894635
2005-02-19,27.655258545808
2005-02-20,25.5601066375132
2005-02-21,27.4446067678661
2005-02-22,29.1821498333322
2005-02-23,31.2280088509174
2005-02-24,31.7804411946391
2005-02-25,31.8735801188201
2005-02-26,32.5256257045238
2005-02-27,32.0778930237341
2005-02-28,28.1586833724514
2005-03-01,29.2067423818776
2005-03-02,29.0368676927429
2005-03-03,22.1621838496545
2005-03-04,22.4636217516755
2005-03-05,20.7645557197438
2005-03-06,24.0012499328928
2005-03-07,27.1454441622218
2005-03-08,29.8596190437911
2005-03-09,30.9941932150099
2005-03-10,32.0835462492516
2005-03-11,32.5969919396207
2005-03-12,33.5454269293313
2005-03-13,25.485378186025
2005-03-14,24.4849508980893
2005-03-15,28.5157096939445
2005-03-16,26.9536178348946
2005-03-17,29.0257557229014
2005-03-18,28.3015340615107
2005-03-19,27.1411053993494
2005-03-20,28.1403964027831
2005-03-21,28.2814214152427
2005-03-22,29.4715385121221
2005-03-23,28.3281575774677
2005-03-24,22.9453484876601
2005-03-25,20.4735119472623
2005-03-26,25.224307897579
2005-03-27,26.3781949753932
2005-03-28,28.4997150116396
2005-03-29,28.3086519385836
2005-03-30,29.1553404307507
2005-03-31,30.7868904684077
2005-04-01,28.6740069927252
2005-04-02,28.3211210911854
2005-04-03,25.8164819223241
2005-04-04,22.8464652800655
2005-04-05,24.5003387103601
2005-04-06,27.7565168878101
2005-04-07,28.7845267695314
2005-04-08,29.735555470351
2005-04-09,29.8756252000932
2005-04-10,31.1601262963106
2005-04-11,30.9187478739313
2005-04-12,29.54888273878
2005-04-13,23.7284383351835
2005-04-14,25.8438297791691
2005-04-15,27.1879457351799
2005-04-16,28.0649529213777
2005-04-17,27.8307142803554
2005-04-18,28.6318086091002
2005-04-19,29.1784420413567
2005-04-20,28.446493970324
2005-04-21,30.0945574228226
2005-04-22,29.653264122533
2005-04-23,29.5588956290446
2005-04-24,29.0892550557641
2005-04-25,28.0893356842935
2005-04-26,28.6053746551699
2005-04-27,27.1104177326886
2005-04-28,26.4560414136615
2005-04-29,27.6981681293319
2005-04-30,28.6923148774645
2005-05-01,28.6137917943269
2005-05-02,28.6980802658312
2005-05-03,28.785211399791
2005-05-04,28.7684103396543
2005-05-05,29.1835276406036
2005-05-06,28.8185100308703
2005-05-07,25.8010374662171
2005-05-08,24.761775243884
2005-05-09,27.1409716116139
2005-05-10,26.988477971131
2005-05-11,26.8897383696984
2005-05-12,27.8020593799916
2005-05-13,27.7396540678202
2005-05-14,28.2277579576747
2005-05-15,28.5531725444684
2005-05-16,28.5600278935241
2005-05-17,29.279897405977
2005-05-18,28.470126168804
2005-05-19,28.5191637004511
2005-05-20,27.8571383277961
2005-05-21,26.387161975143
2005-05-22,25.6115618951943
2005-05-23,27.4451428402802
2005-05-24,27.4372876848863
2005-05-25,27.3414501567759
2005-05-26,27.9404434268155
2005-05-27,27.6221012759329
2005-05-28,27.6869138128427
2005-05-29,27.1913983435735
2005-05-30,25.506893516558
2005-05-31,27.203310914689
2005-06-01,25.9812935420586
2005-06-02,26.6884140697198
2005-06-03,26.9426885217571
2005-06-04,27.2829559238106
2005-06-05,27.2353294362768
2005-06-06,28.2283222854287
2005-06-07,26.9843624570524
2005-06-08,27.5801312947628
2005-06-09,25.9781542180381
2005-06-10,24.6226683121666
2005-06-11,26.8307279586634
2005-06-12,25.8835030699123
2005-06-13,26.7227183677199
2005-06-14,25.445675903781
2005-06-15,26.1892111560865
2005-06-16,24.6527143741021
2005-06-17,26.1910550834512
2005-06-18,27.5834068016692
2005-06-19,28.0898483889895
2005-06-20,27.292307120705
2005-06-21,26.1709622659821
2005-06-22,27.7071576674951
2005-06-23,26.112303816107
2005-06-24,25.7973176278216
2005-06-25,23.7389985254513
2005-06-26,25.7237377652918
2005-06-27,26.2366045986535
2005-06-28,24.3766864165848
2005-06-29,25.2694790022908
2005-06-30,26.2243866370844
2005-07-01,26.4703936981378
2005-07-02,25.0797866148257
2005-07-03,25.5438690133848
2005-07-04,26.4916986062058
2005-07-05,26.9766342409566
2005-07-06,27.8670722005735
2005-07-07,27.2119711342517
2005-07-08,26.1107152236686
2005-07-09,25.8836363481275
2005-07-10,27.1664482862347
2005-07-11,28.1588576470369
2005-07-12,26.065431178631
2005-07-13,26.6331375521192
2005-07-14,28.3529784285419
2005-07-15,29.0685773146432
2005-07-16,28.9419866126146
2005-07-17,29.0297462696116
2005-07-18,27.6656707286151
2005-07-19,27.1011443495467
2005-07-20,26.5511672783897
2005-07-21,25.1442791137031
2005-07-22,24.2796733011972
2005-07-23,23.9616974865972
2005-07-24,23.48110133186
2005-07-25,22.4329367650461
2005-07-26,24.1139745419107
2005-07-27,26.0401336925546
2005-07-28,27.2289404888703
2005-07-29,27.955225786057
2005-07-30,25.9047628160297
2005-07-31,25.0120505613004
2005-08-01,25.3636882647156
2005-08-02,26.2898275089559
2005-08-03,26.9826650618628
2005-08-04,26.9527731427997
2005-08-05,26.2112271476177
2005-08-06,26.0959983950117
2005-08-07,24.4194781457525
2005-08-08,24.6337927092443
2005-08-09,24.2390749026173
2005-08-10,25.0641335775098
2005-08-11,25.4866730947072
2005-08-12,23.439469712118
2005-08-13,23.9283969773999
2005-08-14,23.341719156874
2005-08-15,23.2163031518575
2005-08-16,24.3894539689245
2005-08-17,22.950874650794
2005-08-18,23.7725641555933
2005-08-19,24.0454345769111
2005-08-20,24.7678837910679
2005-08-21,26.0799493224089
2005-08-22,26.2143776208039
2005-08-23,26.1331855704946
2005-08-24,27.781882773288
2005-08-25,27.7680437126234
2005-08-26,26.5403685992486
2005-08-27,26.6249675642821
2005-08-28,25.4650071261861
2005-08-29,25.8442676927269
2005-08-30,26.3930187400227
2005-08-31,26.5320804078213
2005-09-01,26.9813287969725
2005-09-02,27.0833459245922
2005-09-03,26.858947437675
2005-09-04,26.4214365551563
2005-09-05,27.0752369517847
2005-09-06,25.8973519011043
2005-09-07,26.4097949410258
2005-09-08,25.3882637373085
2005-09-09,26.663764639772
2005-09-10,25.6230248929642
2005-09-11,25.9219172030568
2005-09-12,27.6006936272508
2005-09-13,25.3475978493344
2005-09-14,25.2412565196363
2005-09-15,25.9324805704116
2005-09-16,27.4288522307985
2005-09-17,28.567112901043
2005-09-18,24.6087423050816
2005-09-19,24.1005849092414
2005-09-20,24.522597020581
2005-09-21,25.5039477721555
2005-09-22,26.8138302919836
2005-09-23,26.4577232707673
2005-09-24,27.6620992429574
2005-09-25,27.6481918898152
2005-09-26,27.2485628105259
2005-09-27,24.9178889298157
2005-09-28,24.0175439666423
2005-09-29,25.7409709647013
2005-09-30,26.0468977928419
2005-10-01,27.7783026792725
2005-10-02,28.6816105050974
2005-10-03,28.5879667946475
2005-10-04,27.6618624674072
2005-10-05,28.0793786565439
2005-10-06,28.3863766674141
2005-10-07,27.6778255888223
2005-10-08,24.118722421189
2005-10-09,24.8405603310384
2005-10-10,26.8596177489382
2005-10-11,27.2872024534139
2005-10-12,27.4889781662231
2005-10-13,26.9965062801462
2005-10-14,27.9603517121446
2005-10-15,27.9426060419305
2005-10-16,27.6980925202117
2005-10-17,26.8214263383353
2005-10-18,27.9319524728168
2005-10-19,27.5344461848514
2005-10-20,27.1565736497685
2005-10-21,27.2245826014301
2005-10-22,26.449100342013
2005-10-23,25.5186611731133
2005-10-24,25.1567663185662
2005-10-25,26.0744361102279
2005-10-26,26.9079612521876
2005-10-27,26.9980084051676
2005-10-28,27.708588491609
2005-10-29,26.6678715061221
2005-10-30,23.1434577985549
2005-10-31,22.1745899297659
2005-11-01,23.6292328587327
2005-11-02,26.4021308987512
2005-11-03,26.5092184965637
2005-11-04,26.3982583335948
2005-11-05,25.9461644842804
2005-11-06,28.8708053125808
2005-11-07,27.2370226661661
2005-11-08,26.3250516434517
2005-11-09,27.2073513967148
2005-11-10,27.532829896515
2005-11-11,27.6691106464643
2005-11-12,27.2588215884018
2005-11-13,27.8311552905306
2005-11-14,28.2383377959471
2005-11-15,28.0574038949488
2005-11-16,25.7899465205782
2005-11-17,24.4141258144688
2005-11-18,23.6488051313269
2005-11-19,22.6163827386411
2005-11-20,22.3722699550992
2005-11-21,21.7920374076314
2005-11-22,21.7126515083539
2005-11-23,22.6684352986371
2005-11-24,23.5215894952521
2005-11-25,24.019081840394
2005-11-26,25.1684411488546
2005-11-27,26.2401858765954
2005-11-28,27.0424440822325
2005-11-29,25.6297962638814
2005-11-30,25.8062426478831
2005-12-01,26.7458584334388
2005-12-02,26.9884707031841
2005-12-03,27.9314913943355
2005-12-04,25.7211783636931
2005-12-05,24.304337802214
2005-12-06,20.1031236365525
2005-12-07,17.3087898580746
2005-12-08,20.6180085128499
2005-12-09,23.1110272102396
2005-12-10,24.9159802537092
2005-12-11,24.1630683902111
2005-12-12,22.624601980684
2005-12-13,21.7825121277087
2005-12-14,20.9382476703581
2005-12-15,19.0428682295769
2005-12-16,20.8906876057746
2005-12-17,20.5514212736882
2005-12-18,19.6571714445758
2005-12-19,19.3957761825407
2005-12-20,20.6875905374591
2005-12-21,17.1112137429656
2005-12-22,16.0063987196333
2005-12-23,19.8433743596672
2005-12-24,23.0976521451533
2005-12-25,23.8403975578891
2005-12-26,22.78227386427
2005-12-27,23.3329822659575
2005-12-28,22.9258972303231
2005-12-29,23.7756497686531
2005-12-30,25.5525665489738
2005-12-31,25.6028232490065
2006-01-01,26.4772317505111
2006-01-02,25.8170617004552
2006-01-03,26.6742904762524
2006-01-04,27.9221877763294
2006-01-05,28.0028584411703
2006-01-06,23.3222112876727
2006-01-07,21.4191945035004
2006-01-08,22.3315242148462
2006-01-09,21.5658112056122
2006-01-10,23.6891163187487
2006-01-11,25.0129611405238
2006-01-12,27.2318458457273
2006-01-13,28.2945132229073
2006-01-14,28.7258686932955
2006-01-15,29.0761832771431
2006-01-16,29.0251876196111
2006-01-17,29.3059843756946
2006-01-18,29.7517605885458
2006-01-19,28.8860459625713
2006-01-20,29.6339960938671
2006-01-21,27.4724606948096
2006-01-22,26.7320890354907
2006-01-23,23.6918895916167
2006-01-24,23.2942293112216
2006-01-25,23.9769346271865
2006-01-26,23.0950878994648
2006-01-27,22.73498014635
2006-01-28,26.8922630211512
2006-01-29,28.2485021889067
2006-01-30,28.9371266497441
2006-01-31,28.5564423562063
2006-02-01,29.2319575140967
2006-02-02,29.8392080379267
2006-02-03,29.3828824835483
2006-02-04,26.0033133055053
2006-02-05,26.4452773663771
2006-02-06,27.478892363731
2006-02-07,27.4464391389354
2006-02-08,26.4946070549919
2006-02-09,26.0111210024416
2006-02-10,25.7332794493737
2006-02-11,27.2157420405146
2006-02-12,24.4643680891878
2006-02-13,24.5736121593317
2006-02-14,29.1137482490415
2006-02-15,30.7575678250155
2006-02-16,31.5001515045746
2006-02-17,27.9590517177411
2006-02-18,23.8053415716208
2006-02-19,27.8515853400361
2006-02-20,27.5316490156731
2006-02-21,29.7225708344988
2006-02-22,29.6863132086502
2006-02-23,27.5279278220468
2006-02-24,28.2762801901134
2006-02-25,30.2355678306383
2006-02-26,30.2246888303707
2006-02-27,30.2294616533038
2006-02-28,28.5828947161148
2006-03-01,22.7830313545413
2006-03-02,25.4250848389828
2006-03-03,27.5801200353488
2006-03-04,29.9492850004198
2006-03-05,31.0025067444647
2006-03-06,32.0606401364307
2006-03-07,31.8517179848215
2006-03-08,33.2344979825852
2006-03-09,32.5237625503713
2006-03-10,32.8163143960722
2006-03-11,31.9801865134189
2006-03-12,34.358197826148
2006-03-13,29.5226253993239
2006-03-14,23.5279424266959
2006-03-15,29.5574978068484
2006-03-16,32.6321520983404
2006-03-17,33.7301558209805
2006-03-18,32.3102747813799
2006-03-19,31.166484710432
2006-03-20,29.4029395161674
2006-03-21,29.9713293295725
2006-03-22,29.8780468134308
2006-03-23,30.7368967013429
2006-03-24,30.5494166639439
2006-03-25,30.5494166639439
2006-03-26,30.5494166639439
2006-03-27,32.4405364685152
2006-03-28,30.3453988106915
2006-03-29,28.2928041343789
2006-03-30,26.1063593032161
2006-03-31,26.5187542409913
2006-04-01,26.1902450489562
2006-04-02,29.0960996143219
2006-04-03,29.5222924481155
2006-04-04,30.5060583720087
2006-04-05,31.4034823686099
2006-04-06,32.9076389203994
2006-04-07,27.6455001577884
2006-04-08,27.9865572571366
2006-04-09,30.630437706818
2006-04-10,29.9452492998879
2006-04-11,31.3970272330848
2006-04-12,32.6057766267284
2006-04-13,31.6327239234106
2006-04-14,29.2182593293439
2006-04-15,25.6924512030413
2006-04-16,25.4021264137502
2006-04-17,29.1857030129973
2006-04-18,28.3294450081671
2006-04-19,28.2408311343154
2006-04-20,28.3358556111125
2006-04-21,29.3761447302148
2006-04-22,28.7984109669819
2006-04-23,30.8645420130996
2006-04-24,27.4744164746126
2006-04-25,28.3165293832618
2006-04-26,29.268302618302
2006-04-27,28.2013512010434
2006-04-28,26.3751062965166
2006-04-29,23.9644673327472
2006-04-30,25.5921072895336
2006-05-01,26.8885606688225
2006-05-02,29.2876329983733
2006-05-03,29.1139370526759
2006-05-04,28.7707621852796
2006-05-05,28.5930101111306
2006-05-06,29.2671109877709
2006-05-07,29.0151460734759
2006-05-08,29.3436910105615
2006-05-09,29.2026115592408
2006-05-10,28.990667649643
2006-05-11,28.8357222918749
2006-05-12,29.3032339716045
2006-05-13,30.1674059488524
2006-05-14,24.6311975135934
2006-05-15,24.3564078219722
2006-05-16,26.590377757676
2006-05-17,28.7934010901471
2006-05-18,26.9584766494726
2006-05-19,25.6030867519509
2006-05-20,27.6070267359003
2006-05-21,25.1392045860827
2006-05-22,24.6034591744219
2006-05-23,25.7191885208688
2006-05-24,26.2827744097962
2006-05-25,26.1990223813792
2006-05-26,28.0576472437023
2006-05-27,26.5679624754101
2006-05-28,27.3784980098934
2006-05-29,26.9798179981398
2006-05-30,25.0178789473771
2006-05-31,25.1920066837483
2006-06-01,24.8319282226122
2006-06-02,26.0604702525915
2006-06-03,26.5002840690464
2006-06-04,27.0508855455025
2006-06-05,27.1964601413874
2006-06-06,27.2844723568136
2006-06-07,28.5310097074398
2006-06-08,28.2124966924248
2006-06-09,27.4347845665342
2006-06-10,26.8548418899609
2006-06-11,27.0384593092517
2006-06-12,28.0316057333253
2006-06-13,28.1948400216587
2006-06-14,29.2775312942744
2006-06-15,28.6405212086223
2006-06-16,28.8901995744223
2006-06-17,29.5321190751993
2006-06-18,26.800863859953
2006-06-19,27.3061980493799
2006-06-20,27.6121840269758
2006-06-21,28.4056490282094
2006-06-22,27.9265922097443
[truncated: 3,479 more rows]
