# Supplementary material for: Ground and satellite based observation datasets for the Lower Mekong River Basin
Source: Data Brief. 2018 Nov 14;21:2020–7. doi: 10.1016/j.dib.2018.11.038 (PMC6258872; doi:10.1016/j.dib.2018.11.038)
Supplement: Supplementary file 6 — Daily streamflow time series data. [file mmc6.xlsx]

## Sheet: 010000
Station_Id	Date	m3_per_sec
010000	1985-01-01	1072.17
010000	1985-01-02	1030.29
010000	1985-01-03	1005.16
010000	1985-01-04	980.032
010000	1985-01-05	954.903
010000	1985-01-06	954.903
010000	1985-01-07	946.527
010000	1985-01-08	929.774
010000	1985-01-09	921.398
010000	1985-01-10	921.398
010000	1985-01-11	913.021
010000	1985-01-12	904.645
010000	1985-01-13	904.645
010000	1985-01-14	896.269
010000	1985-01-15	896.269
010000	1985-01-16	871.14
010000	1985-01-17	862.763
010000	1985-01-18	854.387
010000	1985-01-19	854.387
010000	1985-01-20	846.011
010000	1985-01-21	832.608
010000	1985-01-22	827.583
010000	1985-01-23	822.557
010000	1985-01-24	812.505
010000	1985-01-25	807.479
010000	1985-01-26	802.454
010000	1985-01-27	797.428
010000	1985-01-28	778.162
010000	1985-01-29	778.162
010000	1985-01-30	782.35
010000	1985-01-31	802.454
010000	1985-02-01	822.557
010000	1985-02-02	812.505
010000	1985-02-03	787.376
010000	1985-02-04	778.162
010000	1985-02-05	773.974
010000	1985-02-06	773.974
010000	1985-02-07	768.948
010000	1985-02-08	759.734
010000	1985-02-09	750.52
010000	1985-02-10	727.066
010000	1985-02-11	722.878
010000	1985-02-12	718.69
010000	1985-02-13	713.664
010000	1985-02-14	708.639
010000	1985-02-15	700.262
010000	1985-02-16	691.048
010000	1985-02-17	686.86
010000	1985-02-18	691.048
010000	1985-02-19	718.69
010000	1985-02-20	732.092
010000	1985-02-21	737.118
010000	1985-02-22	722.878
010000	1985-02-23	691.048
010000	1985-02-24	674.296
010000	1985-02-25	670.107
010000	1985-02-26	653.355
010000	1985-02-27	642.465
010000	1985-02-28	634.927
010000	1985-03-01	628.226
010000	1985-03-02	620.687
010000	1985-03-03	620.687
010000	1985-03-04	620.687
010000	1985-03-05	617.336
010000	1985-03-06	617.336
010000	1985-03-07	617.336
010000	1985-03-08	617.336
010000	1985-03-09	617.336
010000	1985-03-10	620.687
010000	1985-03-11	624.875
010000	1985-03-12	628.226
010000	1985-03-13	628.226
010000	1985-03-14	628.226
010000	1985-03-15	624.875
010000	1985-03-16	617.336
010000	1985-03-17	617.336
010000	1985-03-18	617.336
010000	1985-03-19	613.986
010000	1985-03-20	613.986
010000	1985-03-21	611.473
010000	1985-03-22	608.122
010000	1985-03-23	604.772
010000	1985-03-24	608.122
010000	1985-03-25	628.226
010000	1985-03-26	661.731
010000	1985-03-27	670.107
010000	1985-03-28	639.115
010000	1985-03-29	620.687
010000	1985-03-30	613.986
010000	1985-03-31	613.986
010000	1985-04-01	611.473
010000	1985-04-02	611.473
010000	1985-04-03	631.576
010000	1985-04-04	645.816
010000	1985-04-05	657.543
010000	1985-04-06	713.664
010000	1985-04-07	722.878
010000	1985-04-08	682.672
010000	1985-04-09	678.484
010000	1985-04-10	678.484
010000	1985-04-11	674.296
010000	1985-04-12	653.355
010000	1985-04-13	650.004
010000	1985-04-14	642.465
010000	1985-04-15	639.115
010000	1985-04-16	678.484
010000	1985-04-17	827.583
010000	1985-04-18	817.531
010000	1985-04-19	778.162
010000	1985-04-20	862.763
010000	1985-04-21	929.774
010000	1985-04-22	904.645
010000	1985-04-23	807.479
010000	1985-04-24	768.948
010000	1985-04-25	768.948
010000	1985-04-26	846.011
010000	1985-04-27	1021.91
010000	1985-04-28	1130.81
010000	1985-04-29	1055.42
010000	1985-04-30	996.785
010000	1985-05-01	980.032
010000	1985-05-02	971.656
010000	1985-05-03	954.903
010000	1985-05-04	946.527
010000	1985-05-05	929.774
010000	1985-05-06	871.14
010000	1985-05-07	832.608
010000	1985-05-08	812.505
010000	1985-05-09	832.608
010000	1985-05-10	854.387
010000	1985-05-11	871.14
010000	1985-05-12	904.645
010000	1985-05-13	913.021
010000	1985-05-14	921.398
010000	1985-05-15	904.645
010000	1985-05-16	871.14
010000	1985-05-17	871.14
010000	1985-05-18	837.634
010000	1985-05-19	879.516
010000	1985-05-20	954.903
010000	1985-05-21	1013.54
010000	1985-05-22	1088.92
010000	1985-05-23	1264.83
010000	1985-05-24	1348.59
010000	1985-05-25	1516.12
010000	1985-05-26	1876.3
010000	1985-05-27	1859.55
010000	1985-05-28	1759.03
010000	1985-05-29	1633.39
010000	1985-05-30	1558
010000	1985-05-31	1775.78
010000	1985-06-01	1834.42
010000	1985-06-02	1650.14
010000	1985-06-03	1474.24
010000	1985-06-04	1474.24
010000	1985-06-05	1541.25
010000	1985-06-06	1692.02
010000	1985-06-07	2094.09
010000	1985-06-08	2186.23
010000	1985-06-09	2110.84
010000	1985-06-10	2303.49
010000	1985-06-11	3057.36
010000	1985-06-12	2998.73
010000	1985-06-13	2747.44
010000	1985-06-14	2688.81
010000	1985-06-15	2797.7
010000	1985-06-16	3157.88
010000	1985-06-17	3308.66
010000	1985-06-18	3149.5
010000	1985-06-19	3015.48
010000	1985-06-20	3333.78
010000	1985-06-21	3685.59
010000	1985-06-22	4037.4
010000	1985-06-23	4288.69
010000	1985-06-24	4539.98
010000	1985-06-25	4380.83
010000	1985-06-26	4246.81
010000	1985-06-27	3953.63
010000	1985-06-28	3668.84
010000	1985-06-29	3518.06
010000	1985-06-30	3417.55
010000	1985-07-01	3308.66
010000	1985-07-02	3166.26
010000	1985-07-03	3074.12
010000	1985-07-04	3065.74
010000	1985-07-05	3074.12
010000	1985-07-06	3601.83
010000	1985-07-07	4070.9
010000	1985-07-08	4230.05
010000	1985-07-09	4539.98
010000	1985-07-10	4824.77
010000	1985-07-11	4958.79
010000	1985-07-12	4950.42
010000	1985-07-13	4405.96
010000	1985-07-14	4188.17
010000	1985-07-15	4154.67
010000	1985-07-16	4154.67
010000	1985-07-17	4523.22
010000	1985-07-18	4632.12
010000	1985-07-19	4104.41
010000	1985-07-20	3652.09
010000	1985-07-21	3417.55
010000	1985-07-22	3526.44
010000	1985-07-23	4029.02
010000	1985-07-24	3920.13
010000	1985-07-25	4154.67
010000	1985-07-26	4975.55
010000	1985-07-27	5788.05
010000	1985-07-28	6022.59
010000	1985-07-29	6282.26
010000	1985-07-30	6533.55
010000	1985-07-31	6441.41
010000	1985-08-01	6039.34
010000	1985-08-02	5754.55
010000	1985-08-03	5520.01
010000	1985-08-04	5561.89
010000	1985-08-05	5922.07
010000	1985-08-06	6056.1
010000	1985-08-07	5444.62
010000	1985-08-08	4774.51
010000	1985-08-09	4129.54
010000	1985-08-10	3827.99
010000	1985-08-11	3886.62
010000	1985-08-12	3744.22
010000	1985-08-13	3358.91
010000	1985-08-14	3199.76
010000	1985-08-15	3451.05
010000	1985-08-16	3635.33
010000	1985-08-17	4020.64
010000	1985-08-18	4632.12
010000	1985-08-19	5444.62
010000	1985-08-20	5260.34
010000	1985-08-21	5050.93
010000	1985-08-22	5478.13
010000	1985-08-23	6039.34
010000	1985-08-24	5662.41
010000	1985-08-25	5201.71
010000	1985-08-26	4707.5
010000	1985-08-27	4364.07
010000	1985-08-28	4950.42
010000	1985-08-29	6441.41
010000	1985-08-30	7488.45
010000	1985-08-31	8711.4
010000	1985-09-01	9130.21
010000	1985-09-02	7890.51
010000	1985-09-03	7287.42
010000	1985-09-04	7002.62
010000	1985-09-05	6567.05
010000	1985-09-06	6424.65
010000	1985-09-07	6441.41
010000	1985-09-08	5922.07
010000	1985-09-09	5796.43
010000	1985-09-10	6684.32
010000	1985-09-11	8543.87
010000	1985-09-12	9800.32
010000	1985-09-13	9381.5
010000	1985-09-14	8543.87
010000	1985-09-15	7991.03
010000	1985-09-16	7706.23
010000	1985-09-17	7304.17
010000	1985-09-18	6667.57
010000	1985-09-19	6056.1
010000	1985-09-20	5587.02
010000	1985-09-21	5293.85
010000	1985-09-22	4950.42
010000	1985-09-23	4774.51
010000	1985-09-24	4623.74
010000	1985-09-25	4556.73
010000	1985-09-26	4992.3
010000	1985-09-27	4556.73
010000	1985-09-28	4154.67
010000	1985-09-29	4121.16
010000	1985-09-30	4849.9
010000	1985-10-01	4866.65
010000	1985-10-02	4322.19
010000	1985-10-03	4188.17
010000	1985-10-04	4029.02
010000	1985-10-05	4405.96
010000	1985-10-06	4606.99
010000	1985-10-07	4204.92
010000	1985-10-08	3844.74
010000	1985-10-09	3593.45
010000	1985-10-10	3409.17
010000	1985-10-11	3300.28
010000	1985-10-12	3208.14
010000	1985-10-13	3116
010000	1985-10-14	3048.99
010000	1985-10-15	2981.98
010000	1985-10-16	2948.47
010000	1985-10-17	2881.46
010000	1985-10-18	2839.58
010000	1985-10-19	2898.21
010000	1985-10-20	3015.48
010000	1985-10-21	3074.12
010000	1985-10-22	3157.88
010000	1985-10-23	3559.95
010000	1985-10-24	3342.16
010000	1985-10-25	3007.11
010000	1985-10-26	2847.96
010000	1985-10-27	2797.7
010000	1985-10-28	2789.32
010000	1985-10-29	2764.19
010000	1985-10-30	2663.68
010000	1985-10-31	2563.16
010000	1985-11-01	2479.4
010000	1985-11-02	2504.53
010000	1985-11-03	2512.9
010000	1985-11-04	2429.14
010000	1985-11-05	2437.52
010000	1985-11-06	2353.75
010000	1985-11-07	2236.48
010000	1985-11-08	2169.47
010000	1985-11-09	2110.84
010000	1985-11-10	2110.84
010000	1985-11-11	2060.58
010000	1985-11-12	2035.45
010000	1985-11-13	2052.2
010000	1985-11-14	2177.85
010000	1985-11-15	2345.38
010000	1985-11-16	3467.81
010000	1985-11-17	5394.36
010000	1985-11-18	4866.65
010000	1985-11-19	4288.69
010000	1985-11-20	3308.66
010000	1985-11-21	3300.28
010000	1985-11-22	3559.95
010000	1985-11-23	3375.67
010000	1985-11-24	3065.74
010000	1985-11-25	2713.93
010000	1985-11-26	2546.41
010000	1985-11-27	2404.01
010000	1985-11-28	2295.12
010000	1985-11-29	2202.98
010000	1985-11-30	2135.97
010000	1985-12-01	2119.21
010000	1985-12-02	2068.96
010000	1985-12-03	1976.82
010000	1985-12-04	1943.31
010000	1985-12-05	1893.05
010000	1985-12-06	1826.04
010000	1985-12-07	1775.78
010000	1985-12-08	1733.9
010000	1985-12-09	1708.77
010000	1985-12-10	1666.89
010000	1985-12-11	1641.76
010000	1985-12-12	1608.26
010000	1985-12-13	1583.13
010000	1985-12-14	1541.25
010000	1985-12-15	1516.12
010000	1985-12-16	1499.37
010000	1985-12-17	1482.61
010000	1985-12-18	1482.61
010000	1985-12-19	1474.24
010000	1985-12-20	1457.48
010000	1985-12-21	1440.73
010000	1985-12-22	1415.6
010000	1985-12-23	1390.47
010000	1985-12-24	1382.1
010000	1985-12-25	1373.72
010000	1985-12-26	1348.59
010000	1985-12-27	1323.46
010000	1985-12-28	1306.71
010000	1985-12-29	1298.33
010000	1985-12-30	1289.96
010000	1985-12-31	1277.39
010000	1986-01-01	1264.83
010000	1986-01-02	1256.45
010000	1986-01-03	1239.7
010000	1986-01-04	1231.32
010000	1986-01-05	1214.57
010000	1986-01-06	1197.82
010000	1986-01-07	1189.44
010000	1986-01-08	1172.69
010000	1986-01-09	1164.31
010000	1986-01-10	1155.94
010000	1986-01-11	1139.18
010000	1986-01-12	1122.43
010000	1986-01-13	1114.05
010000	1986-01-14	1114.05
010000	1986-01-15	1105.68
010000	1986-01-16	1088.92
010000	1986-01-17	1072.17
010000	1986-01-18	1072.17
010000	1986-01-19	1063.8
010000	1986-01-20	1063.8
010000	1986-01-21	1055.42
010000	1986-01-22	1047.04
010000	1986-01-23	1038.67
010000	1986-01-24	1021.91
010000	1986-01-25	1013.54
010000	1986-01-26	996.785
010000	1986-01-27	988.408
010000	1986-01-28	980.032
010000	1986-01-29	971.656
010000	1986-01-30	971.656
010000	1986-01-31	963.279
010000	1986-02-01	954.903
010000	1986-02-02	946.527
010000	1986-02-03	929.774
010000	1986-02-04	929.774
010000	1986-02-05	921.398
010000	1986-02-06	921.398
010000	1986-02-07	913.021
010000	1986-02-08	904.645
010000	1986-02-09	896.269
010000	1986-02-10	887.892
010000	1986-02-11	879.516
010000	1986-02-12	871.14
010000	1986-02-13	854.387
010000	1986-02-14	854.387
010000	1986-02-15	846.011
010000	1986-02-16	837.634
010000	1986-02-17	827.583
010000	1986-02-18	817.531
010000	1986-02-19	812.505
010000	1986-02-20	802.454
010000	1986-02-21	797.428
010000	1986-02-22	792.402
010000	1986-02-23	782.35
010000	1986-02-24	778.162
010000	1986-02-25	773.974
010000	1986-02-26	768.948
010000	1986-02-27	763.922
010000	1986-02-28	759.734
010000	1986-03-01	755.546
010000	1986-03-02	763.922
010000	1986-03-03	773.974
010000	1986-03-04	782.35
010000	1986-03-05	787.376
010000	1986-03-06	792.402
010000	1986-03-07	802.454
010000	1986-03-08	797.428
010000	1986-03-09	792.402
010000	1986-03-10	787.376
010000	1986-03-11	773.974
010000	1986-03-12	759.734
010000	1986-03-13	741.306
010000	1986-03-14	732.092
010000	1986-03-15	722.878
010000	1986-03-16	718.69
010000	1986-03-17	708.639
010000	1986-03-18	704.45
010000	1986-03-19	700.262
010000	1986-03-20	691.048
010000	1986-03-21	686.86
010000	1986-03-22	695.236
010000	1986-03-23	704.45
010000	1986-03-24	686.86
010000	1986-03-25	678.484
010000	1986-03-26	670.107
010000	1986-03-27	665.919
010000	1986-03-28	650.004
010000	1986-03-29	645.816
010000	1986-03-30	642.465
010000	1986-03-31	642.465
010000	1986-04-01	642.465
010000	1986-04-02	642.465
010000	1986-04-03	642.465
010000	1986-04-04	642.465
010000	1986-04-05	645.816
010000	1986-04-06	674.296
010000	1986-04-07	691.048
010000	1986-04-08	704.45
010000	1986-04-09	708.639
010000	1986-04-10	708.639
010000	1986-04-11	713.664
010000	1986-04-12	722.878
010000	1986-04-13	732.092
010000	1986-04-14	708.639
010000	1986-04-15	700.262
010000	1986-04-16	708.639
010000	1986-04-17	727.066
010000	1986-04-18	763.922
010000	1986-04-19	817.531
010000	1986-04-20	854.387
010000	1986-04-21	904.645
010000	1986-04-22	971.656
010000	1986-04-23	1038.67
010000	1986-04-24	1105.68
010000	1986-04-25	1088.92
010000	1986-04-26	996.785
010000	1986-04-27	921.398
010000	1986-04-28	879.516
010000	1986-04-29	887.892
010000	1986-04-30	954.903
010000	1986-05-01	1047.04
010000	1986-05-02	1088.92
010000	1986-05-03	1072.17
010000	1986-05-04	1013.54
010000	1986-05-05	1155.94
010000	1986-05-06	1080.55
010000	1986-05-07	1047.04
010000	1986-05-08	1189.44
010000	1986-05-09	1256.45
010000	1986-05-10	1197.82
010000	1986-05-11	1214.57
010000	1986-05-12	1273.2
010000	1986-05-13	1306.71
010000	1986-05-14	1231.32
010000	1986-05-15	1114.05
010000	1986-05-16	1063.8
010000	1986-05-17	1030.29
010000	1986-05-18	1021.91
010000	1986-05-19	1097.3
010000	1986-05-20	1189.44
010000	1986-05-21	1206.19
010000	1986-05-22	1155.94
010000	1986-05-23	1197.82
010000	1986-05-24	1340.21
010000	1986-05-25	1432.35
010000	1986-05-26	1516.12
010000	1986-05-27	1457.48
010000	1986-05-28	1331.84
010000	1986-05-29	1289.96
010000	1986-05-30	1323.46
010000	1986-05-31	1373.72
010000	1986-06-01	1340.21
010000	1986-06-02	1231.32
010000	1986-06-03	1122.43
010000	1986-06-04	1030.29
010000	1986-06-05	1005.16
010000	1986-06-06	1055.42
010000	1986-06-07	1122.43
010000	1986-06-08	1139.18
010000	1986-06-09	1114.05
010000	1986-06-10	1097.3
010000	1986-06-11	1172.69
010000	1986-06-12	1197.82
010000	1986-06-13	1206.19
010000	1986-06-14	1340.21
010000	1986-06-15	1675.27
010000	1986-06-16	1742.28
010000	1986-06-17	1708.77
010000	1986-06-18	1658.52
010000	1986-06-19	1717.15
010000	1986-06-20	1742.28
010000	1986-06-21	2144.34
010000	1986-06-22	2311.87
010000	1986-06-23	2018.7
010000	1986-06-24	2387.26
010000	1986-06-25	2730.69
010000	1986-06-26	2554.78
010000	1986-06-27	2311.87
010000	1986-06-28	2018.7
010000	1986-06-29	1842.8
010000	1986-06-30	1641.76
010000	1986-07-01	1532.87
010000	1986-07-02	1415.6
010000	1986-07-03	1348.59
010000	1986-07-04	1340.21
010000	1986-07-05	1365.34
010000	1986-07-06	1382.1
010000	1986-07-07	1708.77
010000	1986-07-08	2378.88
010000	1986-07-09	2387.26
010000	1986-07-10	2345.38
010000	1986-07-11	2445.89
010000	1986-07-12	2521.28
010000	1986-07-13	2345.38
010000	1986-07-14	2043.83
010000	1986-07-15	1968.44
010000	1986-07-16	2194.6
010000	1986-07-17	2529.66
010000	1986-07-18	2588.29
010000	1986-07-19	2646.92
010000	1986-07-20	2839.58
010000	1986-07-21	3559.95
010000	1986-07-22	4933.67
010000	1986-07-23	5318.98
010000	1986-07-24	5302.22
010000	1986-07-25	5302.22
010000	1986-07-26	5963.96
010000	1986-07-27	7806.75
010000	1986-07-28	8878.92
010000	1986-07-29	9213.98
010000	1986-07-30	8711.4
010000	1986-07-31	8225.57
010000	1986-08-01	7940.77
010000	1986-08-02	7153.4
010000	1986-08-03	6056.1
010000	1986-08-04	5587.02
010000	1986-08-05	5243.59
010000	1986-08-06	4849.9
010000	1986-08-07	4447.84
010000	1986-08-08	4070.9
010000	1986-08-09	3786.11
010000	1986-08-10	3467.81
010000	1986-08-11	3124.38
010000	1986-08-12	2864.71
010000	1986-08-13	2672.05
010000	1986-08-14	3065.74
010000	1986-08-15	3023.86
010000	1986-08-16	2914.97
010000	1986-08-17	3576.7
010000	1986-08-18	3719.1
010000	1986-08-19	3266.77
010000	1986-08-20	2931.72
010000	1986-08-21	2831.2
010000	1986-08-22	3007.11
010000	1986-08-23	2923.34
010000	1986-08-24	3099.25
010000	1986-08-25	3191.39
010000	1986-08-26	3317.03
010000	1986-08-27	3710.72
010000	1986-08-28	3559.95
010000	1986-08-29	3300.28
010000	1986-08-30	3048.99
010000	1986-08-31	3124.38
010000	1986-09-01	3065.74
010000	1986-09-02	3099.25
010000	1986-09-03	3107.62
010000	1986-09-04	3392.42
010000	1986-09-05	3534.82
010000	1986-09-06	3886.62
010000	1986-09-07	4079.28
010000	1986-09-08	3920.13
010000	1986-09-09	3777.73
010000	1986-09-10	3827.99
010000	1986-09-11	3895
010000	1986-09-12	3920.13
010000	1986-09-13	3811.24
010000	1986-09-14	3727.47
010000	1986-09-15	3601.83
010000	1986-09-16	3451.05
010000	1986-09-17	3317.03
010000	1986-09-18	3216.52
010000	1986-09-19	3250.02
010000	1986-09-20	3526.44
010000	1986-09-21	3970.39
010000	1986-09-22	4121.16
010000	1986-09-23	3501.31
010000	1986-09-24	3157.88
010000	1986-09-25	2873.09
010000	1986-09-26	2646.92
010000	1986-09-27	2454.27
010000	1986-09-28	2337
010000	1986-09-29	2219.73
010000	1986-09-30	2194.6
010000	1986-10-01	2194.6
010000	1986-10-02	2303.49
010000	1986-10-03	2353.75
010000	1986-10-04	2303.49
010000	1986-10-05	2253.24
010000	1986-10-06	2269.99
010000	1986-10-07	2353.75
010000	1986-10-08	2630.17
010000	1986-10-09	2739.06
010000	1986-10-10	3107.62
010000	1986-10-11	4606.99
010000	1986-10-12	7237.16
010000	1986-10-13	8795.16
010000	1986-10-14	8543.87
010000	1986-10-15	6868.6
010000	1986-10-16	6131.48
010000	1986-10-17	4498.1
010000	1986-10-18	3886.62
010000	1986-10-19	3492.93
010000	1986-10-20	3300.28
010000	1986-10-21	3116
010000	1986-10-22	2956.85
010000	1986-10-23	2797.7
010000	1986-10-24	2680.43
010000	1986-10-25	2630.17
010000	1986-10-26	2680.43
010000	1986-10-27	2713.93
010000	1986-10-28	2713.93
010000	1986-10-29	2487.77
010000	1986-10-30	2303.49
010000	1986-10-31	2236.48
010000	1986-11-01	2211.35
010000	1986-11-02	2177.85
010000	1986-11-03	2144.34
010000	1986-11-04	2110.84
010000	1986-11-05	2085.71
010000	1986-11-06	2060.58
010000	1986-11-07	2060.58
010000	1986-11-08	2068.96
010000	1986-11-09	2102.46
010000	1986-11-10	2119.21
010000	1986-11-11	2152.72
010000	1986-11-12	2202.98
010000	1986-11-13	2387.26
010000	1986-11-14	2479.4
010000	1986-11-15	2328.62
010000	1986-11-16	2253.24
010000	1986-11-17	2119.21
010000	1986-11-18	2027.07
010000	1986-11-19	1951.69
010000	1986-11-20	1884.68
010000	1986-11-21	1826.04
010000	1986-11-22	1784.16
010000	1986-11-23	1742.28
010000	1986-11-24	1708.77
010000	1986-11-25	1717.15
010000	1986-11-26	1641.76
010000	1986-11-27	1658.52
010000	1986-11-28	1583.13
010000	1986-11-29	1574.75
010000	1986-11-30	1558
010000	1986-12-01	1541.25
010000	1986-12-02	1516.12
010000	1986-12-03	1490.99
010000	1986-12-04	1482.61
010000	1986-12-05	1465.86
010000	1986-12-06	1449.11
010000	1986-12-07	1432.35
010000	1986-12-08	1423.98
010000	1986-12-09	1415.6
010000	1986-12-10	1390.47
010000	1986-12-11	1373.72
010000	1986-12-12	1382.1
010000	1986-12-13	1407.23
010000	1986-12-14	1415.6
010000	1986-12-15	1398.85
010000	1986-12-16	1373.72
010000	1986-12-17	1348.59
010000	1986-12-18	1323.46
010000	1986-12-19	1306.71
010000	1986-12-20	1298.33
010000	1986-12-21	1289.96
010000	1986-12-22	1281.58
010000	1986-12-23	1256.45
010000	1986-12-24	1239.7
010000	1986-12-25	1248.07
010000	1986-12-26	1256.45
010000	1986-12-27	1231.32
010000	1986-12-28	1214.57
010000	1986-12-29	1197.82
010000	1986-12-30	1197.82
010000	1986-12-31	1306.71
010000	1987-01-01	1415.6
010000	1987-01-02	1549.62
010000	1987-01-03	1490.99
010000	1987-01-04	1348.59
010000	1987-01-05	1248.07
010000	1987-01-06	1197.82
010000	1987-01-07	1155.94
010000	1987-01-08	1147.56
010000	1987-01-09	1139.18
010000	1987-01-10	1130.81
010000	1987-01-11	1114.05
010000	1987-01-12	1097.3
010000	1987-01-13	1097.3
010000	1987-01-14	1088.92
010000	1987-01-15	1072.17
010000	1987-01-16	1072.17
010000	1987-01-17	1072.17
010000	1987-01-18	1055.42
010000	1987-01-19	1055.42
010000	1987-01-20	1038.67
010000	1987-01-21	1030.29
010000	1987-01-22	1013.54
010000	1987-01-23	996.785
010000	1987-01-24	996.785
010000	1987-01-25	980.032
010000	1987-01-26	980.032
010000	1987-01-27	1013.54
010000	1987-01-28	1038.67
010000	1987-01-29	1055.42
010000	1987-01-30	1072.17
010000	1987-01-31	1047.04
010000	1987-02-01	1013.54
010000	1987-02-02	996.785
010000	1987-02-03	1005.16
010000	1987-02-04	996.785
010000	1987-02-05	980.032
010000	1987-02-06	996.785
010000	1987-02-07	1055.42
010000	1987-02-08	1072.17
010000	1987-02-09	1080.55
010000	1987-02-10	1072.17
010000	1987-02-11	1021.91
010000	1987-02-12	996.785
010000	1987-02-13	980.032
010000	1987-02-14	954.903
010000	1987-02-15	946.527
010000	1987-02-16	929.774
010000	1987-02-17	921.398
010000	1987-02-18	913.021
010000	1987-02-19	904.645
010000	1987-02-20	896.269
010000	1987-02-21	887.892
010000	1987-02-22	879.516
010000	1987-02-23	871.14
010000	1987-02-24	871.14
010000	1987-02-25	862.763
010000	1987-02-26	854.387
010000	1987-02-27	846.011
010000	1987-02-28	846.011
010000	1987-03-01	837.634
010000	1987-03-02	832.608
010000	1987-03-03	871.14
010000	1987-03-04	946.527
010000	1987-03-05	971.656
010000	1987-03-06	971.656
010000	1987-03-07	929.774
010000	1987-03-08	887.892
010000	1987-03-09	862.763
010000	1987-03-10	837.634
010000	1987-03-11	822.557
010000	1987-03-12	807.479
010000	1987-03-13	792.402
010000	1987-03-14	787.376
010000	1987-03-15	797.428
010000	1987-03-16	807.479
010000	1987-03-17	812.505
010000	1987-03-18	817.531
010000	1987-03-19	802.454
010000	1987-03-20	787.376
010000	1987-03-21	778.162
010000	1987-03-22	768.948
010000	1987-03-23	768.948
010000	1987-03-24	768.948
010000	1987-03-25	763.922
010000	1987-03-26	745.494
010000	1987-03-27	741.306
010000	1987-03-28	737.118
010000	1987-03-29	732.092
010000	1987-03-30	727.066
010000	1987-03-31	727.066
010000	1987-04-01	750.52
010000	1987-04-02	768.948
010000	1987-04-03	778.162
010000	1987-04-04	768.948
010000	1987-04-05	763.922
010000	1987-04-06	768.948
010000	1987-04-07	759.734
010000	1987-04-08	759.734
010000	1987-04-09	787.376
010000	1987-04-10	871.14
010000	1987-04-11	871.14
010000	1987-04-12	871.14
010000	1987-04-13	871.14
010000	1987-04-14	904.645
010000	1987-04-15	913.021
010000	1987-04-16	929.774
010000	1987-04-17	971.656
010000	1987-04-18	1005.16
010000	1987-04-19	988.408
010000	1987-04-20	946.527
010000	1987-04-21	871.14
010000	1987-04-22	846.011
010000	1987-04-23	817.531
010000	1987-04-24	807.479
010000	1987-04-25	797.428
010000	1987-04-26	782.35
010000	1987-04-27	787.376
010000	1987-04-28	812.505
010000	1987-04-29	896.269
010000	1987-04-30	954.903
010000	1987-05-01	980.032
010000	1987-05-02	1047.04
010000	1987-05-03	1080.55
010000	1987-05-04	1038.67
010000	1987-05-05	1005.16
010000	1987-05-06	938.15
010000	1987-05-07	921.398
010000	1987-05-08	921.398
010000	1987-05-09	929.774
010000	1987-05-10	938.15
010000	1987-05-11	929.774
010000	1987-05-12	887.892
010000	1987-05-13	879.516
010000	1987-05-14	846.011
010000	1987-05-15	832.608
010000	1987-05-16	812.505
010000	1987-05-17	807.479
010000	1987-05-18	837.634
010000	1987-05-19	862.763
010000	1987-05-20	879.516
010000	1987-05-21	887.892
010000	1987-05-22	896.269
010000	1987-05-23	887.892
010000	1987-05-24	879.516
010000	1987-05-25	871.14
010000	1987-05-26	862.763
010000	1987-05-27	887.892
010000	1987-05-28	921.398
010000	1987-05-29	913.021
010000	1987-05-30	921.398
010000	1987-05-31	971.656
010000	1987-06-01	1047.04
010000	1987-06-02	1114.05
010000	1987-06-03	1139.18
010000	1987-06-04	1147.56
010000	1987-06-05	1172.69
010000	1987-06-06	1181.06
010000	1987-06-07	1222.95
010000	1987-06-08	1331.84
010000	1987-06-09	1373.72
010000	1987-06-10	1465.86
010000	1987-06-11	1633.39
010000	1987-06-12	1759.03
010000	1987-06-13	1742.28
010000	1987-06-14	1700.4
010000	1987-06-15	1717.15
010000	1987-06-16	1792.54
010000	1987-06-17	1859.55
010000	1987-06-18	2269.99
010000	1987-06-19	2529.66
010000	1987-06-20	2194.6
010000	1987-06-21	2035.45
010000	1987-06-22	1859.55
010000	1987-06-23	1675.27
010000	1987-06-24	1558
010000	1987-06-25	1541.25
010000	1987-06-26	1482.61
010000	1987-06-27	1390.47
010000	1987-06-28	1348.59
010000	1987-06-29	1365.34
010000	1987-06-30	1348.59
010000	1987-07-01	1331.84
010000	1987-07-02	1348.59
010000	1987-07-03	1390.47
010000	1987-07-04	1415.6
010000	1987-07-05	1516.12
010000	1987-07-06	1583.13
010000	1987-07-07	1733.9
010000	1987-07-08	2127.59
010000	1987-07-09	2337
010000	1987-07-10	2454.27
010000	1987-07-11	2462.64
010000	1987-07-12	2320.25
010000	1987-07-13	2286.74
010000	1987-07-14	2236.48
010000	1987-07-15	2052.2
010000	1987-07-16	2068.96
010000	1987-07-17	2177.85
010000	1987-07-18	2437.52
010000	1987-07-19	2630.17
010000	1987-07-20	2965.23
010000	1987-07-21	3116
010000	1987-07-22	2923.34
010000	1987-07-23	2747.44
010000	1987-07-24	2672.05
010000	1987-07-25	3132.75
010000	1987-07-26	3501.31
010000	1987-07-27	3559.95
010000	1987-07-28	3802.86
010000	1987-07-29	3652.09
010000	1987-07-30	3250.02
010000	1987-07-31	2923.34
010000	1987-08-01	2965.23
010000	1987-08-02	3886.62
010000	1987-08-03	4070.9
010000	1987-08-04	3710.72
010000	1987-08-05	3844.74
010000	1987-08-06	3978.76
010000	1987-08-07	3844.74
010000	1987-08-08	3652.09
010000	1987-08-09	3425.92
010000	1987-08-10	3652.09
010000	1987-08-11	4405.96
010000	1987-08-12	4431.08
010000	1987-08-13	5318.98
010000	1987-08-14	5645.65
010000	1987-08-15	5561.89
010000	1987-08-16	5302.22
010000	1987-08-17	4992.3
010000	1987-08-18	4774.51
010000	1987-08-19	4565.11
010000	1987-08-20	4447.84
010000	1987-08-21	4204.92
010000	1987-08-22	4079.28
010000	1987-08-23	4221.68
010000	1987-08-24	4732.63
010000	1987-08-25	5076.06
010000	1987-08-26	5218.46
010000	1987-08-27	5117.94
010000	1987-08-28	4908.54
010000	1987-08-29	4648.87
010000	1987-08-30	4322.19
010000	1987-08-31	3903.38
010000	1987-09-01	3626.96
010000	1987-09-02	3593.45
010000	1987-09-03	3886.62
010000	1987-09-04	3987.14
010000	1987-09-05	4104.41
010000	1987-09-06	4054.15
010000	1987-09-07	4154.67
010000	1987-09-08	4297.06
010000	1987-09-09	4154.67
010000	1987-09-10	4891.78
010000	1987-09-11	5695.91
010000	1987-09-12	5377.61
010000	1987-09-13	4975.55
010000	1987-09-14	4808.02
010000	1987-09-15	5201.71
010000	1987-09-16	5645.65
010000	1987-09-17	5394.36
010000	1987-09-18	4950.42
010000	1987-09-19	4581.86
010000	1987-09-20	4674
010000	1987-09-21	4975.55
010000	1987-09-22	5218.46
010000	1987-09-23	5662.41
010000	1987-09-24	5938.83
010000	1987-09-25	5578.64
010000	1987-09-26	5243.59
010000	1987-09-27	5193.33
010000	1987-09-28	5947.2
010000	1987-09-29	5695.91
010000	1987-09-30	5637.28
010000	1987-10-01	5963.96
010000	1987-10-02	5679.16
010000	1987-10-03	5151.45
010000	1987-10-04	4774.51
010000	1987-10-05	4405.96
010000	1987-10-06	4104.41
010000	1987-10-07	3869.87
010000	1987-10-08	3693.97
010000	1987-10-09	3710.72
010000	1987-10-10	3836.36
010000	1987-10-11	3660.46
010000	1987-10-12	3518.06
010000	1987-10-13	3384.04
010000	1987-10-14	3199.76
010000	1987-10-15	3057.36
010000	1987-10-16	2873.09
010000	1987-10-17	2755.82
010000	1987-10-18	2663.68
010000	1987-10-19	2579.91
010000	1987-10-20	2546.41
010000	1987-10-21	2504.53
010000	1987-10-22	2479.4
010000	1987-10-23	2454.27
010000	1987-10-24	2454.27
010000	1987-10-25	2437.52
010000	1987-10-26	2420.76
010000	1987-10-27	2378.88
010000	1987-10-28	2286.74
010000	1987-10-29	2253.24
010000	1987-10-30	2228.11
010000	1987-10-31	2194.6
010000	1987-11-01	2127.59
010000	1987-11-02	2077.33
010000	1987-11-03	2035.45
010000	1987-11-04	2027.07
010000	1987-11-05	2144.34
010000	1987-11-06	2186.23
010000	1987-11-07	2244.86
010000	1987-11-08	2814.45
010000	1987-11-09	2772.57
010000	1987-11-10	2496.15
010000	1987-11-11	2244.86
010000	1987-11-12	2102.46
010000	1987-11-13	2018.7
010000	1987-11-14	2027.07
010000	1987-11-15	2202.98
010000	1987-11-16	2177.85
010000	1987-11-17	2244.86
010000	1987-11-18	2554.78
010000	1987-11-19	2881.46
010000	1987-11-20	2739.06
010000	1987-11-21	2370.5
010000	1987-11-22	2194.6
010000	1987-11-23	2052.2
010000	1987-11-24	1951.69
010000	1987-11-25	1884.68
010000	1987-11-26	1826.04
010000	1987-11-27	1792.54
010000	1987-11-28	1750.66
010000	1987-11-29	1717.15
010000	1987-11-30	1675.27
010000	1987-12-01	1641.76
010000	1987-12-02	1599.88
010000	1987-12-03	1566.38
010000	1987-12-04	1541.25
010000	1987-12-05	1516.12
010000	1987-12-06	1482.61
010000	1987-12-07	1465.86
010000	1987-12-08	1449.11
010000	1987-12-09	1423.98
010000	1987-12-10	1407.23
010000	1987-12-11	1398.85
010000	1987-12-12	1390.47
010000	1987-12-13	1365.34
010000	1987-12-14	1340.21
010000	1987-12-15	1331.84
010000	1987-12-16	1323.46
010000	1987-12-17	1323.46
010000	1987-12-18	1331.84
010000	1987-12-19	1306.71
010000	1987-12-20	1289.96
010000	1987-12-21	1273.2
010000	1987-12-22	1264.83
010000	1987-12-23	1248.07
010000	1987-12-24	1214.57
010000	1987-12-25	1189.44
010000	1987-12-26	1172.69
010000	1987-12-27	1164.31
010000	1987-12-28	1155.94
010000	1987-12-29	1139.18
010000	1987-12-30	1130.81
010000	1987-12-31	1118.24
010000	1988-01-01	1105.68
010000	1988-01-02	1097.3
010000	1988-01-03	1080.55
010000	1988-01-04	1063.8
010000	1988-01-05	1063.8
010000	1988-01-06	1055.42
010000	1988-01-07	1047.04
010000	1988-01-08	1038.67
010000	1988-01-09	1047.04
010000	1988-01-10	1047.04
010000	1988-01-11	1038.67
010000	1988-01-12	1038.67
010000	1988-01-13	1021.91
010000	1988-01-14	1021.91
010000	1988-01-15	1013.54
010000	1988-01-16	1005.16
010000	1988-01-17	996.785
010000	1988-01-18	980.032
010000	1988-01-19	971.656
010000	1988-01-20	954.903
010000	1988-01-21	946.527
010000	1988-01-22	938.15
010000	1988-01-23	929.774
010000	1988-01-24	921.398
010000	1988-01-25	904.645
010000	1988-01-26	896.269
010000	1988-01-27	887.892
010000	1988-01-28	879.516
010000	1988-01-29	871.14
010000	1988-01-30	854.387
010000	1988-01-31	854.387
010000	1988-02-01	846.011
010000	1988-02-02	837.634
010000	1988-02-03	827.583
010000	1988-02-04	817.531
010000	1988-02-05	812.505
010000	1988-02-06	807.479
010000	1988-02-07	797.428
010000	1988-02-08	787.376
010000	1988-02-09	782.35
010000	1988-02-10	778.162
010000	1988-02-11	768.948
010000	1988-02-12	759.734
010000	1988-02-13	759.734
010000	1988-02-14	755.546
010000	1988-02-15	750.52
010000	1988-02-16	745.494
010000	1988-02-17	755.546
010000	1988-02-18	782.35
010000	1988-02-19	827.583
010000	1988-02-20	854.387
010000	1988-02-21	879.516
010000	1988-02-22	896.269
010000	1988-02-23	871.14
010000	1988-02-24	846.011
010000	1988-02-25	817.531
010000	1988-02-26	782.35
010000	1988-02-27	755.546
010000	1988-02-28	753.033
010000	1988-02-29	750.52
010000	1988-03-01	773.974
010000	1988-03-02	787.376
010000	1988-03-03	787.376
010000	1988-03-04	759.734
010000	1988-03-05	745.494
010000	1988-03-06	732.092
010000	1988-03-07	741.306
010000	1988-03-08	773.974
010000	1988-03-09	787.376
010000	1988-03-10	768.948
010000	1988-03-11	737.118
010000	1988-03-12	718.69
010000	1988-03-13	704.45
010000	1988-03-14	691.048
010000	1988-03-15	691.048
010000	1988-03-16	695.236
010000	1988-03-17	691.048
010000	1988-03-18	686.86
010000	1988-03-19	718.69
010000	1988-03-20	887.892
010000	1988-03-21	971.656
010000	1988-03-22	887.892
010000	1988-03-23	812.505
010000	1988-03-24	773.974
010000	1988-03-25	827.583
010000	1988-03-26	946.527
010000	1988-03-27	946.527
010000	1988-03-28	896.269
010000	1988-03-29	827.583
010000	1988-03-30	787.376
010000	1988-03-31	768.948
010000	1988-04-01	755.546
010000	1988-04-02	737.118
010000	1988-04-03	745.494
010000	1988-04-04	737.118
010000	1988-04-05	727.066
010000	1988-04-06	718.69
010000	1988-04-07	708.639
010000	1988-04-08	700.262
010000	1988-04-09	713.664
010000	1988-04-10	727.066
010000	1988-04-11	704.45
010000	1988-04-12	708.639
010000	1988-04-13	722.878
010000	1988-04-14	773.974
010000	1988-04-15	802.454
010000	1988-04-16	822.557
010000	1988-04-17	862.763
010000	1988-04-18	1005.16
010000	1988-04-19	1021.91
010000	1988-04-20	996.785
010000	1988-04-21	980.032
010000	1988-04-22	971.656
010000	1988-04-23	946.527
010000	1988-04-24	921.398
010000	1988-04-25	904.645
010000	1988-04-26	904.645
010000	1988-04-27	963.279
010000	1988-04-28	1038.67
010000	1988-04-29	1038.67
010000	1988-04-30	1030.29
010000	1988-05-01	1013.54
010000	1988-05-02	971.656
010000	1988-05-03	938.15
010000	1988-05-04	929.774
010000	1988-05-05	954.903
010000	1988-05-06	1038.67
010000	1988-05-07	1097.3
010000	1988-05-08	1273.2
010000	1988-05-09	1331.84
010000	1988-05-10	1331.84
010000	1988-05-11	1415.6
010000	1988-05-12	1440.73
010000	1988-05-13	1398.85
010000	1988-05-14	1382.1
010000	1988-05-15	1415.6
010000	1988-05-16	1457.48
010000	1988-05-17	1574.75
010000	1988-05-18	1675.27
010000	1988-05-19	1666.89
010000	1988-05-20	1633.39
010000	1988-05-21	1859.55
010000	1988-05-22	1826.04
010000	1988-05-23	1524.49
010000	1988-05-24	1423.98
010000	1988-05-25	1516.12
010000	1988-05-26	1616.63
010000	1988-05-27	1775.78
010000	1988-05-28	1901.43
010000	1988-05-29	1725.53
010000	1988-05-30	1558
010000	1988-05-31	1516.12
010000	1988-06-01	1541.25
010000	1988-06-02	1700.4
010000	1988-06-03	1784.16
010000	1988-06-04	1851.17
010000	1988-06-05	1851.17
010000	1988-06-06	1842.8
010000	1988-06-07	1901.43
010000	1988-06-08	1867.92
010000	1988-06-09	1792.54
010000	1988-06-10	1759.03
010000	1988-06-11	1683.64
010000	1988-06-12	1675.27
010000	1988-06-13	1683.64
010000	1988-06-14	1625.01
010000	1988-06-15	1599.88
010000	1988-06-16	1616.63
010000	1988-06-17	1658.52
010000	1988-06-18	1683.64
010000	1988-06-19	1683.64
010000	1988-06-20	1725.53
010000	1988-06-21	1800.91
010000	1988-06-22	1876.3
010000	1988-06-23	2010.32
010000	1988-06-24	2194.6
010000	1988-06-25	2412.39
010000	1988-06-26	2362.13
010000	1988-06-27	2295.12
010000	1988-06-28	2286.74
010000	1988-06-29	2135.97
010000	1988-06-30	2052.2
010000	1988-07-01	2060.58
010000	1988-07-02	2219.73
010000	1988-07-03	2454.27
010000	1988-07-04	2437.52
010000	1988-07-05	2487.77
010000	1988-07-06	2554.78
010000	1988-07-07	2630.17
010000	1988-07-08	2588.29
010000	1988-07-09	2605.04
010000	1988-07-10	2713.93
010000	1988-07-11	2739.06
010000	1988-07-12	2621.8
010000	1988-07-13	2487.77
010000	1988-07-14	2471.02
010000	1988-07-15	2663.68
010000	1988-07-16	2873.09
010000	1988-07-17	2831.2
010000	1988-07-18	2655.3
010000	1988-07-19	2538.03
010000	1988-07-20	2529.66
010000	1988-07-21	2412.39
010000	1988-07-22	2387.26
010000	1988-07-23	2621.8
010000	1988-07-24	3132.75
010000	1988-07-25	3275.15
010000	1988-07-26	3233.27
010000	1988-07-27	3199.76
010000	1988-07-28	3166.26
010000	1988-07-29	3099.25
010000	1988-07-30	3191.39
010000	1988-07-31	3652.09
010000	1988-08-01	4179.79
010000	1988-08-02	3920.13
010000	1988-08-03	3786.11
010000	1988-08-04	3869.87
010000	1988-08-05	3576.7
010000	1988-08-06	3283.53
010000	1988-08-07	3300.28
010000	1988-08-08	3920.13
010000	1988-08-09	4539.98
010000	1988-08-10	5235.21
010000	1988-08-11	4933.67
010000	1988-08-12	5092.82
010000	1988-08-13	4581.86
010000	1988-08-14	4020.64
010000	1988-08-15	4255.18
010000	1988-08-16	5109.57
010000	1988-08-17	5293.85
010000	1988-08-18	5134.7
010000	1988-08-19	4916.91
010000	1988-08-20	5017.43
010000	1988-08-21	4849.9
010000	1988-08-22	4447.84
010000	1988-08-23	4246.81
010000	1988-08-24	4037.4
010000	1988-08-25	4338.95
010000	1988-08-26	5193.33
010000	1988-08-27	5545.14
010000	1988-08-28	5360.86
010000	1988-08-29	5134.7
010000	1988-08-30	4732.63
010000	1988-08-31	4472.97
010000	1988-09-01	4447.84
010000	1988-09-02	4472.97
010000	1988-09-03	4539.98
010000	1988-09-04	4380.83
010000	1988-09-05	4020.64
010000	1988-09-06	3987.14
010000	1988-09-07	4313.82
010000	1988-09-08	4933.67
010000	1988-09-09	5034.18
010000	1988-09-10	5134.7
010000	1988-09-11	4950.42
010000	1988-09-12	4565.11
010000	1988-09-13	4322.19
010000	1988-09-14	4447.84
010000	1988-09-15	4665.62
010000	1988-09-16	5134.7
010000	1988-09-17	5201.71
010000	1988-09-18	4707.5
010000	1988-09-19	4188.17
010000	1988-09-20	3752.6
010000	1988-09-21	3417.55
010000	1988-09-22	3132.75
010000	1988-09-23	2956.85
010000	1988-09-24	2856.33
010000	1988-09-25	2831.2
010000	1988-09-26	2713.93
010000	1988-09-27	2655.3
010000	1988-09-28	2588.29
010000	1988-09-29	2672.05
010000	1988-09-30	2797.7
010000	1988-10-01	2797.7
010000	1988-10-02	2856.33
010000	1988-10-03	2898.21
010000	1988-10-04	2898.21
010000	1988-10-05	2965.23
010000	1988-10-06	2956.85
010000	1988-10-07	2898.21
010000	1988-10-08	2898.21
010000	1988-10-09	2965.23
010000	1988-10-10	3157.88
010000	1988-10-11	3241.64
010000	1988-10-12	3124.38
010000	1988-10-13	2806.07
010000	1988-10-14	2613.42
010000	1988-10-15	2512.9
010000	1988-10-16	2512.9
010000	1988-10-17	2596.67
010000	1988-10-18	2764.19
010000	1988-10-19	2747.44
010000	1988-10-20	2730.69
010000	1988-10-21	2688.81
010000	1988-10-22	2697.18
010000	1988-10-23	2814.45
010000	1988-10-24	2864.71
010000	1988-10-25	2806.07
010000	1988-10-26	2554.78
010000	1988-10-27	2353.75
010000	1988-10-28	2228.11
010000	1988-10-29	2110.84
010000	1988-10-30	2018.7
010000	1988-10-31	1943.31
010000	1988-11-01	1867.92
010000	1988-11-02	1826.04
010000	1988-11-03	1784.16
010000	1988-11-04	1742.28
010000	1988-11-05	1708.77
010000	1988-11-06	1675.27
010000	1988-11-07	1650.14
010000	1988-11-08	1650.14
010000	1988-11-09	1633.39
010000	1988-11-10	1608.26
010000	1988-11-11	1591.5
010000	1988-11-12	1574.75
010000	1988-11-13	1549.62
010000	1988-11-14	1516.12
010000	1988-11-15	1482.61
010000	1988-11-16	1457.48
010000	1988-11-17	1449.11
010000	1988-11-18	1449.11
010000	1988-11-19	1457.48
010000	1988-11-20	1507.74
010000	1988-11-21	1583.13
010000	1988-11-22	1750.66
010000	1988-11-23	1775.78
010000	1988-11-24	1641.76
010000	1988-11-25	1566.38
010000	1988-11-26	1499.37
010000	1988-11-27	1465.86
010000	1988-11-28	1449.11
010000	1988-11-29	1423.98
010000	1988-11-30	1415.6
010000	1988-12-01	1457.48
010000	1988-12-02	1465.86
010000	1988-12-03	1398.85
010000	1988-12-04	1373.72
010000	1988-12-05	1382.1
010000	1988-12-06	1382.1
010000	1988-12-07	1331.84
010000	1988-12-08	1298.33
010000	1988-12-09	1264.83
010000	1988-12-10	1239.7
010000	1988-12-11	1231.32
010000	1988-12-12	1214.57
010000	1988-12-13	1189.44
010000	1988-12-14	1189.44
010000	1988-12-15	1172.69
010000	1988-12-16	1172.69
010000	1988-12-17	1155.94
010000	1988-12-18	1139.18
010000	1988-12-19	1122.43
010000	1988-12-20	1097.3
010000	1988-12-21	1088.92
010000	1988-12-22	1072.17
010000	1988-12-23	1072.17
010000	1988-12-24	1072.17
010000	1988-12-25	1047.04
010000	1988-12-26	1038.67
010000	1988-12-27	1021.91
010000	1988-12-28	1005.16
010000	1988-12-29	996.785
010000	1988-12-30	988.408
010000	1988-12-31	984.22
010000	1989-01-01	980.032
010000	1989-01-02	971.656
010000	1989-01-03	971.656
010000	1989-01-04	963.279
010000	1989-01-05	963.279
010000	1989-01-06	980.032
010000	1989-01-07	971.656
010000	1989-01-08	946.527
010000	1989-01-09	938.15
010000	1989-01-10	929.774
010000	1989-01-11	921.398
010000	1989-01-12	904.645
010000	1989-01-13	896.269
010000	1989-01-14	887.892
010000	1989-01-15	879.516
010000	1989-01-16	862.763
010000	1989-01-17	854.387
010000	1989-01-18	862.763
010000	1989-01-19	862.763
010000	1989-01-20	854.387
010000	1989-01-21	846.011
010000	1989-01-22	832.608
010000	1989-01-23	817.531
010000	1989-01-24	802.454
010000	1989-01-25	807.479
010000	1989-01-26	812.505
010000	1989-01-27	812.505
010000	1989-01-28	802.454
010000	1989-01-29	787.376
010000	1989-01-30	782.35
010000	1989-01-31	773.974
010000	1989-02-01	755.546
010000	1989-02-02	750.52
010000	1989-02-03	750.52
010000	1989-02-04	750.52
010000	1989-02-05	750.52
010000	1989-02-06	750.52
010000	1989-02-07	750.52
010000	1989-02-08	750.52
010000	1989-02-09	750.52
010000	1989-02-10	745.494
010000	1989-02-11	741.306
010000	1989-02-12	741.306
010000	1989-02-13	750.52
010000	1989-02-14	750.52
010000	1989-02-15	737.118
010000	1989-02-16	713.664
010000	1989-02-17	713.664
010000	1989-02-18	713.664
010000	1989-02-19	713.664
010000	1989-02-20	727.066
010000	1989-02-21	718.69
010000	1989-02-22	704.45
010000	1989-02-23	695.236
010000	1989-02-24	686.86
010000	1989-02-25	682.672
010000	1989-02-26	686.86
010000	1989-02-27	718.69
010000	1989-02-28	718.69
010000	1989-03-01	691.048
010000	1989-03-02	682.672
010000	1989-03-03	670.107
010000	1989-03-04	657.543
010000	1989-03-05	650.004
010000	1989-03-06	653.355
010000	1989-03-07	653.355
010000	1989-03-08	661.731
010000	1989-03-09	661.731
010000	1989-03-10	665.919
010000	1989-03-11	682.672
010000	1989-03-12	686.86
010000	1989-03-13	695.236
010000	1989-03-14	686.86
010000	1989-03-15	678.484
010000	1989-03-16	674.296
010000	1989-03-17	665.919
010000	1989-03-18	661.731
010000	1989-03-19	653.355
010000	1989-03-20	645.816
010000	1989-03-21	639.115
010000	1989-03-22	634.927
010000	1989-03-23	653.355
010000	1989-03-24	686.86
010000	1989-03-25	686.86
010000	1989-03-26	691.048
010000	1989-03-27	686.86
010000	1989-03-28	686.86
010000	1989-03-29	695.236
010000	1989-03-30	708.639
010000	1989-03-31	695.236
010000	1989-04-01	708.639
010000	1989-04-02	727.066
010000	1989-04-03	727.066
010000	1989-04-04	732.092
010000	1989-04-05	722.878
010000	1989-04-06	682.672
010000	1989-04-07	670.107
010000	1989-04-08	670.107
010000	1989-04-09	670.107
010000	1989-04-10	653.355
010000	1989-04-11	628.226
010000	1989-04-12	617.336
010000	1989-04-13	613.986
010000	1989-04-14	611.473
010000	1989-04-15	608.122
010000	1989-04-16	628.226
010000	1989-04-17	670.107
010000	1989-04-18	695.236
010000	1989-04-19	682.672
010000	1989-04-20	650.004
010000	1989-04-21	639.115
010000	1989-04-22	634.927
010000	1989-04-23	682.672
010000	1989-04-24	732.092
010000	1989-04-25	718.69
010000	1989-04-26	732.092
010000	1989-04-27	704.45
010000	1989-04-28	722.878
010000	1989-04-29	732.092
010000	1989-04-30	759.734
010000	1989-05-01	832.608
010000	1989-05-02	782.35
010000	1989-05-03	773.974
010000	1989-05-04	807.479
010000	1989-05-05	871.14
010000	1989-05-06	827.583
010000	1989-05-07	778.162
010000	1989-05-08	750.52
010000	1989-05-09	745.494
010000	1989-05-10	787.376
010000	1989-05-11	832.608
010000	1989-05-12	904.645
010000	1989-05-13	971.656
010000	1989-05-14	1130.81
010000	1989-05-15	1231.32
010000	1989-05-16	1315.09
010000	1989-05-17	1398.85
010000	1989-05-18	1449.11
010000	1989-05-19	1315.09
010000	1989-05-20	1231.32
010000	1989-05-21	1114.05
010000	1989-05-22	1013.54
010000	1989-05-23	996.785
010000	1989-05-24	1021.91
010000	1989-05-25	971.656
010000	1989-05-26	963.279
010000	1989-05-27	988.408
010000	1989-05-28	1080.55
010000	1989-05-29	1147.56
010000	1989-05-30	1306.71
010000	1989-05-31	1432.35
010000	1989-06-01	1440.73
010000	1989-06-02	1507.74
010000	1989-06-03	1666.89
010000	1989-06-04	1817.67
010000	1989-06-05	1918.18
010000	1989-06-06	1985.19
010000	1989-06-07	1976.82
010000	1989-06-08	1817.67
010000	1989-06-09	1775.78
010000	1989-06-10	1683.64
010000	1989-06-11	1675.27
010000	1989-06-12	1516.12
010000	1989-06-13	1541.25
010000	1989-06-14	1549.62
010000	1989-06-15	1532.87
010000	1989-06-16	1532.87
010000	1989-06-17	1440.73
010000	1989-06-18	1423.98
010000	1989-06-19	1398.85
010000	1989-06-20	1373.72
010000	1989-06-21	1440.73
010000	1989-06-22	1507.74
010000	1989-06-23	1775.78
010000	1989-06-24	2378.88
010000	1989-06-25	2320.25
010000	1989-06-26	2094.09
010000	1989-06-27	1926.56
010000	1989-06-28	1976.82
010000	1989-06-29	2094.09
010000	1989-06-30	2169.47
010000	1989-07-01	2261.61
010000	1989-07-02	2295.12
010000	1989-07-03	2345.38
010000	1989-07-04	2655.3
010000	1989-07-05	3048.99
010000	1989-07-06	3601.83
010000	1989-07-07	3811.24
010000	1989-07-08	3518.06
010000	1989-07-09	3275.15
010000	1989-07-10	3082.49
010000	1989-07-11	2873.09
010000	1989-07-12	2739.06
010000	1989-07-13	2998.73
010000	1989-07-14	3786.11
010000	1989-07-15	4137.91
010000	1989-07-16	3987.14
010000	1989-07-17	3836.36
010000	1989-07-18	3492.93
010000	1989-07-19	3048.99
010000	1989-07-20	2663.68
010000	1989-07-21	2496.15
010000	1989-07-22	2462.64
010000	1989-07-23	2554.78
010000	1989-07-24	2529.66
010000	1989-07-25	2755.82
010000	1989-07-26	3342.16
010000	1989-07-27	3149.5
010000	1989-07-28	2965.23
010000	1989-07-29	2596.67
010000	1989-07-30	2546.41
010000	1989-07-31	3082.49
010000	1989-08-01	4808.02
010000	1989-08-02	5645.65
010000	1989-08-03	5302.22
010000	1989-08-04	4724.26
010000	1989-08-05	4288.69
010000	1989-08-06	4204.92
010000	1989-08-07	3953.63
010000	1989-08-08	3501.31
010000	1989-08-09	3342.16
010000	1989-08-10	3250.02
010000	1989-08-11	3392.42
010000	1989-08-12	3484.56
010000	1989-08-13	3216.52
010000	1989-08-14	3576.7
010000	1989-08-15	4824.77
010000	1989-08-16	5888.57
010000	1989-08-17	5017.43
010000	1989-08-18	4456.21
010000	1989-08-19	3987.14
010000	1989-08-20	3518.06
010000	1989-08-21	3266.77
010000	1989-08-22	4037.4
010000	1989-08-23	4179.79
010000	1989-08-24	3945.26
010000	1989-08-25	3861.49
010000	1989-08-26	3668.84
010000	1989-08-27	3451.05
010000	1989-08-28	3275.15
010000	1989-08-29	3116
010000	1989-08-30	3283.53
010000	1989-08-31	3266.77
010000	1989-09-01	3392.42
010000	1989-09-02	3484.56
010000	1989-09-03	3241.64
010000	1989-09-04	3048.99
010000	1989-09-05	3007.11
010000	1989-09-06	3124.38
010000	1989-09-07	3333.78
010000	1989-09-08	3710.72
010000	1989-09-09	3727.47
010000	1989-09-10	3660.46
010000	1989-09-11	3534.82
010000	1989-09-12	3350.54
010000	1989-09-13	3199.76
010000	1989-09-14	3099.25
010000	1989-09-15	3174.63
010000	1989-09-16	3082.49
010000	1989-09-17	3057.36
010000	1989-09-18	3099.25
010000	1989-09-19	3166.26
010000	1989-09-20	3132.75
010000	1989-09-21	3275.15
010000	1989-09-22	3425.92
010000	1989-09-23	3593.45
010000	1989-09-24	3693.97
010000	1989-09-25	3685.59
010000	1989-09-26	3978.76
010000	1989-09-27	4221.68
010000	1989-09-28	4271.93
010000	1989-09-29	4079.28
010000	1989-09-30	3844.74
010000	1989-10-01	3593.45
010000	1989-10-02	3534.82
010000	1989-10-03	4104.41
010000	1989-10-04	3693.97
010000	1989-10-05	3392.42
010000	1989-10-06	3317.03
010000	1989-10-07	3275.15
010000	1989-10-08	3358.91
010000	1989-10-09	3308.66
010000	1989-10-10	3358.91
010000	1989-10-11	3869.87
010000	1989-10-12	4456.21
010000	1989-10-13	5293.85
010000	1989-10-14	5637.28
010000	1989-10-15	5034.18
010000	1989-10-16	4523.22
010000	1989-10-17	4297.06
010000	1989-10-18	4431.08
010000	1989-10-19	4539.98
010000	1989-10-20	4950.42
010000	1989-10-21	5117.94
010000	1989-10-22	5578.64
010000	1989-10-23	6357.64
010000	1989-10-24	5980.71
010000	1989-10-25	5092.82
010000	1989-10-26	4297.06
010000	1989-10-27	3827.99
010000	1989-10-28	3601.83
010000	1989-10-29	3417.55
010000	1989-10-30	3241.64
010000	1989-10-31	3074.12
010000	1989-11-01	2881.46
010000	1989-11-02	2713.93
010000	1989-11-03	2646.92
010000	1989-11-04	2646.92
010000	1989-11-05	2663.68
010000	1989-11-06	2496.15
010000	1989-11-07	2395.63
010000	1989-11-08	2295.12
010000	1989-11-09	2244.86
010000	1989-11-10	2202.98
010000	1989-11-11	2152.72
010000	1989-11-12	2127.59
010000	1989-11-13	2085.71
010000	1989-11-14	2043.83
010000	1989-11-15	2018.7
010000	1989-11-16	1976.82
010000	1989-11-17	1960.06
010000	1989-11-18	1934.93
010000	1989-11-19	1918.18
010000	1989-11-20	1918.18
010000	1989-11-21	1876.3
010000	1989-11-22	1834.42
010000	1989-11-23	1809.29
010000	1989-11-24	1792.54
010000	1989-11-25	1784.16
010000	1989-11-26	1725.53
010000	1989-11-27	1708.77
010000	1989-11-28	1683.64
010000	1989-11-29	1650.14
010000	1989-11-30	1641.76
010000	1989-12-01	1599.88
010000	1989-12-02	1566.38
010000	1989-12-03	1566.38
010000	1989-12-04	1549.62
010000	1989-12-05	1541.25
010000	1989-12-06	1516.12
010000	1989-12-07	1490.99
010000	1989-12-08	1457.48
010000	1989-12-09	1432.35
010000	1989-12-10	1390.47
010000	1989-12-11	1365.34
010000	1989-12-12	1340.21
010000	1989-12-13	1331.84
010000	1989-12-14	1315.09
010000	1989-12-15	1306.71
010000	1989-12-16	1298.33
010000	1989-12-17	1298.33
010000	1989-12-18	1315.09
010000	1989-12-19	1340.21
010000	1989-12-20	1415.6
010000	1989-12-21	1390.47
010000	1989-12-22	1306.71
010000	1989-12-23	1273.2
010000	1989-12-24	1256.45
010000	1989-12-25	1231.32
010000	1989-12-26	1214.57
010000	1989-12-27	1206.19
010000	1989-12-28	1189.44
010000	1989-12-29	1189.44
010000	1989-12-30	1181.06
010000	1989-12-31	1181.06
010000	1990-01-01	1181.06
010000	1990-01-02	1172.69
010000	1990-01-03	1155.94
010000	1990-01-04	1139.18
010000	1990-01-05	1139.18
010000	1990-01-06	1114.05
010000	1990-01-07	1088.92
010000	1990-01-08	1072.17
010000	1990-01-09	1055.42
010000	1990-01-10	1055.42
010000	1990-01-11	1038.67
010000	1990-01-12	1030.29
010000	1990-01-13	1021.91
010000	1990-01-14	1038.67
010000	1990-01-15	1021.91
010000	1990-01-16	996.785
010000	1990-01-17	988.408
010000	1990-01-18	980.032
010000	1990-01-19	980.032
010000	1990-01-20	971.656
010000	1990-01-21	971.656
010000	1990-01-22	971.656
010000	1990-01-23	971.656
010000	1990-01-24	963.279
010000	1990-01-25	963.279
010000	1990-01-26	954.903
010000	1990-01-27	954.903
010000	1990-01-28	954.903
010000	1990-01-29	954.903
010000	1990-01-30	954.903
010000	1990-01-31	954.903
010000	1990-02-01	946.527
010000	1990-02-02	929.774
010000	1990-02-03	921.398
010000	1990-02-04	913.021
010000	1990-02-05	904.645
010000	1990-02-06	896.269
010000	1990-02-07	896.269
010000	1990-02-08	887.892
010000	1990-02-09	879.516
010000	1990-02-10	871.14
010000	1990-02-11	871.14
010000	1990-02-12	862.763
010000	1990-02-13	862.763
010000	1990-02-14	854.387
010000	1990-02-15	846.011
010000	1990-02-16	846.011
010000	1990-02-17	837.634
010000	1990-02-18	832.608
010000	1990-02-19	854.387
010000	1990-02-20	879.516
010000	1990-02-21	896.269
010000	1990-02-22	896.269
010000	1990-02-23	904.645
010000	1990-02-24	921.398
010000	1990-02-25	929.774
010000	1990-02-26	946.527
010000	1990-02-27	946.527
010000	1990-02-28	913.021
010000	1990-03-01	879.516
010000	1990-03-02	871.14
010000	1990-03-03	854.387
010000	1990-03-04	846.011
010000	1990-03-05	837.634
010000	1990-03-06	846.011
010000	1990-03-07	871.14
010000	1990-03-08	904.645
010000	1990-03-09	921.398
010000	1990-03-10	904.645
010000	1990-03-11	921.398
010000	1990-03-12	963.279
010000	1990-03-13	971.656
010000	1990-03-14	929.774
010000	1990-03-15	896.269
010000	1990-03-16	854.387
010000	1990-03-17	854.387
010000	1990-03-18	871.14
010000	1990-03-19	862.763
010000	1990-03-20	837.634
010000	1990-03-21	837.634
010000	1990-03-22	797.428
010000	1990-03-23	768.948
010000	1990-03-24	755.546
010000	1990-03-25	750.52
010000	1990-03-26	750.52
010000	1990-03-27	737.118
010000	1990-03-28	732.092
010000	1990-03-29	750.52
010000	1990-03-30	768.948
010000	1990-03-31	787.376
010000	1990-04-01	827.583
010000	1990-04-02	827.583
010000	1990-04-03	812.505
010000	1990-04-04	797.428
010000	1990-04-05	778.162
010000	1990-04-06	782.35
010000	1990-04-07	792.402
010000	1990-04-08	817.531
010000	1990-04-09	837.634
010000	1990-04-10	822.557
010000	1990-04-11	797.428
010000	1990-04-12	778.162
010000	1990-04-13	755.546
010000	1990-04-14	750.52
010000	1990-04-15	768.948
010000	1990-04-16	778.162
010000	1990-04-17	763.922
010000	1990-04-18	759.734
010000	1990-04-19	787.376
010000	1990-04-20	988.408
010000	1990-04-21	1038.67
010000	1990-04-22	971.656
010000	1990-04-23	871.14
010000	1990-04-24	787.376
010000	1990-04-25	768.948
010000	1990-04-26	879.516
010000	1990-04-27	913.021
010000	1990-04-28	929.774
010000	1990-04-29	971.656
010000	1990-04-30	988.408
010000	1990-05-01	996.785
010000	1990-05-02	1021.91
010000	1990-05-03	1072.17
010000	1990-05-04	1072.17
010000	1990-05-05	1189.44
010000	1990-05-06	1289.96
010000	1990-05-07	1306.71
010000	1990-05-08	1231.32
010000	1990-05-09	1155.94
010000	1990-05-10	1097.3
010000	1990-05-11	1038.67
010000	1990-05-12	1005.16
010000	1990-05-13	971.656
010000	1990-05-14	996.785
010000	1990-05-15	1063.8
010000	1990-05-16	1256.45
010000	1990-05-17	1457.48
010000	1990-05-18	1641.76
010000	1990-05-19	2814.45
010000	1990-05-20	2563.16
010000	1990-05-21	2001.95
010000	1990-05-22	1742.28
010000	1990-05-23	1599.88
010000	1990-05-24	1616.63
010000	1990-05-25	1784.16
010000	1990-05-26	2219.73
010000	1990-05-27	2563.16
010000	1990-05-28	2705.56
010000	1990-05-29	2856.33
010000	1990-05-30	2914.97
010000	1990-05-31	2847.96
010000	1990-06-01	2856.33
010000	1990-06-02	2931.72
010000	1990-06-03	2806.07
010000	1990-06-04	3116
010000	1990-06-05	3811.24
010000	1990-06-06	4472.97
010000	1990-06-07	3501.31
010000	1990-06-08	3166.26
010000	1990-06-09	2847.96
010000	1990-06-10	2747.44
010000	1990-06-11	2806.07
010000	1990-06-12	2973.6
010000	1990-06-13	3065.74
010000	1990-06-14	3191.39
010000	1990-06-15	3107.62
010000	1990-06-16	2839.58
010000	1990-06-17	2705.56
010000	1990-06-18	2864.71
010000	1990-06-19	2948.47
010000	1990-06-20	2973.6
010000	1990-06-21	3015.48
010000	1990-06-22	3166.26
[truncated: 6,401 more rows]

## Sheet: 010501
Station_Id	Date	m3_per_sec
010501	1960-01-01	1250
010501	1960-01-02	1180
010501	1960-01-03	1170
010501	1960-01-04	1170
010501	1960-01-05	1150
010501	1960-01-06	1140
010501	1960-01-07	1110
010501	1960-01-08	1100
010501	1960-01-09	1100
010501	1960-01-10	1100
010501	1960-01-11	1080
010501	1960-01-12	1060
010501	1960-01-13	1050
010501	1960-01-14	1050
010501	1960-01-15	1040
010501	1960-01-16	1040
010501	1960-01-17	1041
010501	1960-01-18	1041
010501	1960-01-19	1020
010501	1960-01-20	1000
010501	1960-01-21	1000
010501	1960-01-22	997
010501	1960-01-23	992
010501	1960-01-24	992
010501	1960-01-25	1000
010501	1960-01-26	1050
010501	1960-01-27	1140
010501	1960-01-28	1275
010501	1960-01-29	1360
010501	1960-01-30	1340
010501	1960-01-31	1290
010501	1960-02-01	1190
010501	1960-02-02	1100
010501	1960-02-03	1052
010501	1960-02-04	1020
010501	1960-02-05	1000
010501	1960-02-06	992
010501	1960-02-07	952
010501	1960-02-08	985
010501	1960-02-09	971
010501	1960-02-10	952
010501	1960-02-11	940
010501	1960-02-12	934
010501	1960-02-13	928
010501	1960-02-14	918
010501	1960-02-15	918
010501	1960-02-16	918
010501	1960-02-17	928
010501	1960-02-18	928
010501	1960-02-19	876
010501	1960-02-20	870
010501	1960-02-21	870
010501	1960-02-22	870
010501	1960-02-23	870
010501	1960-02-24	863
010501	1960-02-25	863
010501	1960-02-26	863
010501	1960-02-27	863
010501	1960-02-28	855
010501	1960-02-29	846
010501	1960-03-01	807
010501	1960-03-02	800
010501	1960-03-03	800
010501	1960-03-04	800
010501	1960-03-05	802
010501	1960-03-06	830
010501	1960-03-07	825
010501	1960-03-08	790
010501	1960-03-09	785
010501	1960-03-10	790
010501	1960-03-11	780
010501	1960-03-12	774
010501	1960-03-13	777
010501	1960-03-14	767
010501	1960-03-15	760
010501	1960-03-16	754
010501	1960-03-17	744
010501	1960-03-18	743
010501	1960-03-19	728
010501	1960-03-20	714
010501	1960-03-21	706
010501	1960-03-22	694
010501	1960-03-23	679
010501	1960-03-24	679
010501	1960-03-25	679
010501	1960-03-26	674
010501	1960-03-27	670
010501	1960-03-28	659
010501	1960-03-29	659
010501	1960-03-30	667
010501	1960-03-31	668
010501	1960-04-01	652
010501	1960-04-02	630
010501	1960-04-03	623
010501	1960-04-04	630
010501	1960-04-05	635
010501	1960-04-06	634
010501	1960-04-07	635
010501	1960-04-08	670
010501	1960-04-09	674
010501	1960-04-10	679
010501	1960-04-11	686
010501	1960-04-12	706
010501	1960-04-13	694
010501	1960-04-14	700
010501	1960-04-15	658
010501	1960-04-16	656
010501	1960-04-17	635
010501	1960-04-18	667
010501	1960-04-19	659
010501	1960-04-20	656
010501	1960-04-21	621
010501	1960-04-22	617
010501	1960-04-23	619
010501	1960-04-24	658
010501	1960-04-25	711
010501	1960-04-26	715
010501	1960-04-27	728
010501	1960-04-28	728
010501	1960-04-29	694
010501	1960-04-30	627
010501	1960-05-01	590
010501	1960-05-02	574
010501	1960-05-03	574
010501	1960-05-04	595
010501	1960-05-05	616
010501	1960-05-06	632
010501	1960-05-07	627
010501	1960-05-08	605
010501	1960-05-09	590
010501	1960-05-10	616
010501	1960-05-11	621
010501	1960-05-12	627
010501	1960-05-13	621
010501	1960-05-14	674
010501	1960-05-15	685
010501	1960-05-16	685
010501	1960-05-17	674
010501	1960-05-18	669
010501	1960-05-19	658
010501	1960-05-20	690
010501	1960-05-21	780
010501	1960-05-22	966
010501	1960-05-23	1000
010501	1960-05-24	982
010501	1960-05-25	892
010501	1960-05-26	876
010501	1960-05-27	1010
010501	1960-05-28	982
010501	1960-05-29	1060
010501	1960-05-30	1060
010501	1960-05-31	1080
010501	1960-06-01	1090
010501	1960-06-02	1050
010501	1960-06-03	1010
010501	1960-06-04	1080
010501	1960-06-05	1280
010501	1960-06-06	1460
010501	1960-06-07	1460
010501	1960-06-08	1470
010501	1960-06-09	1490
010501	1960-06-10	1680
010501	1960-06-11	2070
010501	1960-06-12	2500
010501	1960-06-13	2830
010501	1960-06-14	2900
010501	1960-06-15	2970
010501	1960-06-16	2960
010501	1960-06-17	2930
010501	1960-06-18	2850
010501	1960-06-19	2750
010501	1960-06-20	2650
010501	1960-06-21	1490
010501	1960-06-22	2340
010501	1960-06-23	2220
010501	1960-06-24	2120
010501	1960-06-25	1990
010501	1960-06-26	1910
010501	1960-06-27	1920
010501	1960-06-28	2050
010501	1960-06-29	2260
010501	1960-06-30	2390
010501	1960-07-01	2370
010501	1960-07-02	3060
010501	1960-07-03	3680
010501	1960-07-04	3870
010501	1960-07-05	3990
010501	1960-07-06	3930
010501	1960-07-07	3620
010501	1960-07-08	3300
010501	1960-07-09	3010
010501	1960-07-10	2760
010501	1960-07-11	2840
010501	1960-07-12	3200
010501	1960-07-13	3930
010501	1960-07-14	4150
010501	1960-07-15	3810
010501	1960-07-16	3320
010501	1960-07-17	3060
010501	1960-07-18	3010
010501	1960-07-19	3150
010501	1960-07-20	3120
010501	1960-07-21	3260
010501	1960-07-22	3940
010501	1960-07-23	6870
010501	1960-07-24	6980
010501	1960-07-25	7550
010501	1960-07-26	7910
010501	1960-07-27	7130
010501	1960-07-28	6810
010501	1960-07-29	6870
010501	1960-07-30	7030
010501	1960-07-31	7320
010501	1960-08-01	7860
010501	1960-08-02	8490
010501	1960-08-03	8560
010501	1960-08-04	7950
010501	1960-08-05	7570
010501	1960-08-06	7350
010501	1960-08-07	7820
010501	1960-08-08	9030
010501	1960-08-09	10400
010501	1960-08-10	10700
010501	1960-08-11	9500
010501	1960-08-12	7820
010501	1960-08-13	6690
010501	1960-08-14	6720
010501	1960-08-15	7790
010501	1960-08-16	9230
010501	1960-08-17	10400
010501	1960-08-18	9620
010501	1960-08-19	8560
010501	1960-08-20	7820
010501	1960-08-21	7210
010501	1960-08-22	6380
010501	1960-08-23	5720
010501	1960-08-24	5280
010501	1960-08-25	5040
010501	1960-08-26	5010
010501	1960-08-27	5120
010501	1960-08-28	5140
010501	1960-08-29	5350
010501	1960-08-30	6840
010501	1960-08-31	7970
010501	1960-09-01	8070
010501	1960-09-02	8130
010501	1960-09-03	8290
010501	1960-09-04	8940
010501	1960-09-05	8790
010501	1960-09-06	8110
010501	1960-09-07	7480
010501	1960-09-08	6940
010501	1960-09-09	6810
010501	1960-09-10	6550
010501	1960-09-11	6210
010501	1960-09-12	5920
010501	1960-09-13	5800
010501	1960-09-14	5960
010501	1960-09-15	6310
010501	1960-09-16	6480
010501	1960-09-17	6300
010501	1960-09-18	5880
010501	1960-09-19	5940
010501	1960-09-20	6140
010501	1960-09-21	5940
010501	1960-09-22	5540
010501	1960-09-23	5250
010501	1960-09-24	5030
010501	1960-09-25	4800
010501	1960-09-26	4600
010501	1960-09-27	4350
010501	1960-09-28	4230
010501	1960-09-29	4410
010501	1960-09-30	4530
010501	1960-10-01	4370
010501	1960-10-02	4220
010501	1960-10-03	3960
010501	1960-10-04	3770
010501	1960-10-05	3620
010501	1960-10-06	3410
010501	1960-10-07	3240
010501	1960-10-08	3100
010501	1960-10-09	3050
010501	1960-10-10	3030
010501	1960-10-11	2970
010501	1960-10-12	2940
010501	1960-10-13	2900
010501	1960-10-14	2890
010501	1960-10-15	2890
010501	1960-10-16	2840
010501	1960-10-17	2850
010501	1960-10-18	2810
010501	1960-10-19	2690
010501	1960-10-20	2710
010501	1960-10-21	2790
010501	1960-10-22	2990
010501	1960-10-23	2910
010501	1960-10-24	2720
010501	1960-10-25	2590
010501	1960-10-26	2510
010501	1960-10-27	2470
010501	1960-10-28	2430
010501	1960-10-29	2370
010501	1960-10-30	2360
010501	1960-10-31	2290
010501	1960-11-01	2230
010501	1960-11-02	2180
010501	1960-11-03	2130
010501	1960-11-04	2100
010501	1960-11-05	2090
010501	1960-11-06	2150
010501	1960-11-07	2170
010501	1960-11-08	2100
010501	1960-11-09	2080
010501	1960-11-10	2040
010501	1960-11-11	1970
010501	1960-11-12	1920
010501	1960-11-13	1870
010501	1960-11-14	1830
010501	1960-11-15	1780
010501	1960-11-16	1760
010501	1960-11-17	1720
010501	1960-11-18	1690
010501	1960-11-19	1660
010501	1960-11-20	1620
010501	1960-11-21	1610
010501	1960-11-22	1610
010501	1960-11-23	1590
010501	1960-11-24	1560
010501	1960-11-25	1530
010501	1960-11-26	1500
010501	1960-11-27	1470
010501	1960-11-28	1450
010501	1960-11-29	1450
010501	1960-11-30	1500
010501	1960-12-01	1620
010501	1960-12-02	1890
010501	1960-12-03	2120
010501	1960-12-04	1990
010501	1960-12-05	1730
010501	1960-12-06	1560
010501	1960-12-07	1480
010501	1960-12-08	1420
010501	1960-12-09	1380
010501	1960-12-10	1350
010501	1960-12-11	1310
010501	1960-12-12	1290
010501	1960-12-13	1270
010501	1960-12-14	1260
010501	1960-12-15	1240
010501	1960-12-16	1230
010501	1960-12-17	1220
010501	1960-12-18	1200
010501	1960-12-19	1170
010501	1960-12-20	1150
010501	1960-12-21	1140
010501	1960-12-22	1120
010501	1960-12-23	1120
010501	1960-12-24	1130
010501	1960-12-25	1120
010501	1960-12-26	1110
010501	1960-12-27	1100
010501	1960-12-28	1090
010501	1960-12-29	1080
010501	1960-12-30	1060
010501	1960-12-31	1050
010501	1961-01-01	1040
010501	1961-01-02	1030
010501	1961-01-03	1020
010501	1961-01-04	1000
010501	1961-01-05	998
010501	1961-01-06	992
010501	1961-01-07	987
010501	1961-01-08	987
010501	1961-01-09	992
010501	1961-01-10	987
010501	1961-01-11	982
010501	1961-01-12	966
010501	1961-01-13	955
010501	1961-01-14	945
010501	1961-01-15	934
010501	1961-01-16	923
010501	1961-01-17	918
010501	1961-01-18	918
010501	1961-01-19	913
010501	1961-01-20	913
010501	1961-01-21	907
010501	1961-01-22	907
010501	1961-01-23	897
010501	1961-01-24	886
010501	1961-01-25	881
010501	1961-01-26	870
010501	1961-01-27	865
010501	1961-01-28	860
010501	1961-01-29	854
010501	1961-01-30	844
010501	1961-01-31	828
010501	1961-02-01	817
010501	1961-02-02	807
010501	1961-02-03	807
010501	1961-02-04	807
010501	1961-02-05	812
010501	1961-02-06	823
010501	1961-02-07	870
010501	1961-02-08	976
010501	1961-02-09	992
010501	1961-02-10	934
010501	1961-02-11	876
010501	1961-02-12	839
010501	1961-02-13	823
010501	1961-02-14	807
010501	1961-02-15	796
010501	1961-02-16	791
010501	1961-02-17	786
010501	1961-02-18	780
010501	1961-02-19	780
010501	1961-02-20	775
010501	1961-02-21	764
010501	1961-02-22	748
010501	1961-02-23	727
010501	1961-02-24	711
010501	1961-02-25	701
010501	1961-02-26	690
010501	1961-02-27	680
010501	1961-02-28	674
010501	1961-03-01	680
010501	1961-03-02	680
010501	1961-03-03	674
010501	1961-03-04	674
010501	1961-03-05	680
010501	1961-03-06	680
010501	1961-03-07	680
010501	1961-03-08	701
010501	1961-03-09	722
010501	1961-03-10	727
010501	1961-03-11	722
010501	1961-03-12	727
010501	1961-03-13	764
010501	1961-03-14	770
010501	1961-03-15	738
010501	1961-03-16	722
010501	1961-03-17	711
010501	1961-03-18	701
010501	1961-03-19	696
010501	1961-03-20	722
010501	1961-03-21	722
010501	1961-03-22	717
010501	1961-03-23	748
010501	1961-03-24	801
010501	1961-03-25	886
010501	1961-03-26	960
010501	1961-03-27	939
010501	1961-03-28	923
010501	1961-03-29	929
010501	1961-03-30	929
010501	1961-03-31	982
010501	1961-04-01	987
010501	1961-04-02	1060
010501	1961-04-03	1040
010501	1961-04-04	982
010501	1961-04-05	934
010501	1961-04-06	892
010501	1961-04-07	860
010501	1961-04-08	828
010501	1961-04-09	801
010501	1961-04-10	828
010501	1961-04-11	886
010501	1961-04-12	881
010501	1961-04-13	870
010501	1961-04-14	913
010501	1961-04-15	865
010501	1961-04-16	839
010501	1961-04-17	807
010501	1961-04-18	860
010501	1961-04-19	913
010501	1961-04-20	902
010501	1961-04-21	982
010501	1961-04-22	1050
010501	1961-04-23	1040
010501	1961-04-24	1020
010501	1961-04-25	1010
010501	1961-04-26	1020
010501	1961-04-27	1060
010501	1961-04-28	1130
010501	1961-04-29	1160
010501	1961-04-30	1210
010501	1961-05-01	1300
010501	1961-05-02	1290
010501	1961-05-03	1230
010501	1961-05-04	1170
010501	1961-05-05	1120
010501	1961-05-06	1110
010501	1961-05-07	1150
010501	1961-05-08	1160
010501	1961-05-09	1110
010501	1961-05-10	1030
010501	1961-05-11	998
010501	1961-05-12	1010
010501	1961-05-13	1050
010501	1961-05-14	1090
010501	1961-05-15	1120
010501	1961-05-16	1310
010501	1961-05-17	1330
010501	1961-05-18	1210
010501	1961-05-19	1150
010501	1961-05-20	1100
010501	1961-05-21	1080
010501	1961-05-22	1150
010501	1961-05-23	1220
010501	1961-05-24	1290
010501	1961-05-25	1390
010501	1961-05-26	1500
010501	1961-05-27	1470
010501	1961-05-28	1490
010501	1961-05-29	1570
010501	1961-05-30	1670
010501	1961-05-31	1850
010501	1961-06-01	2180
010501	1961-06-02	2240
010501	1961-06-03	2360
010501	1961-06-04	2540
010501	1961-06-05	2780
010501	1961-06-06	2820
010501	1961-06-07	2580
010501	1961-06-08	2390
010501	1961-06-09	2250
010501	1961-06-10	2270
010501	1961-06-11	2380
010501	1961-06-12	2450
010501	1961-06-13	2910
010501	1961-06-14	3600
010501	1961-06-15	3510
010501	1961-06-16	3440
010501	1961-06-17	3710
010501	1961-06-18	4130
010501	1961-06-19	3780
010501	1961-06-20	3530
010501	1961-06-21	3190
010501	1961-06-22	2780
010501	1961-06-23	2430
010501	1961-06-24	2200
010501	1961-06-25	2060
010501	1961-06-26	1960
010501	1961-06-27	1870
010501	1961-06-28	1870
010501	1961-06-29	1800
010501	1961-06-30	1880
010501	1961-07-01	2070
010501	1961-07-02	2240
010501	1961-07-03	2230
010501	1961-07-04	2150
010501	1961-07-05	2230
010501	1961-07-06	2400
010501	1961-07-07	2500
010501	1961-07-08	2940
010501	1961-07-09	3470
010501	1961-07-10	3680
010501	1961-07-11	4090
010501	1961-07-12	5250
010501	1961-07-13	5840
010501	1961-07-14	5680
010501	1961-07-15	5220
010501	1961-07-16	5640
010501	1961-07-17	6600
010501	1961-07-18	7390
010501	1961-07-19	7530
010501	1961-07-20	7320
010501	1961-07-21	6590
010501	1961-07-22	4660
010501	1961-07-23	4550
010501	1961-07-24	4050
010501	1961-07-25	3670
010501	1961-07-26	3280
010501	1961-07-27	3060
010501	1961-07-28	2930
010501	1961-07-29	3000
010501	1961-07-30	3330
010501	1961-07-31	3940
010501	1961-08-01	4900
010501	1961-08-02	6430
010501	1961-08-03	7060
010501	1961-08-04	6520
010501	1961-08-05	5960
010501	1961-08-06	5890
010501	1961-08-07	7130
010501	1961-08-08	9440
010501	1961-08-09	10500
010501	1961-08-10	10300
010501	1961-08-11	10100
010501	1961-08-12	9750
010501	1961-08-13	9320
010501	1961-08-14	9150
010501	1961-08-15	8940
010501	1961-08-16	8540
010501	1961-08-17	7950
010501	1961-08-18	7180
010501	1961-08-19	6600
010501	1961-08-20	6890
010501	1961-08-21	7730
010501	1961-08-22	8630
010501	1961-08-23	9150
010501	1961-08-24	9350
010501	1961-08-25	9330
010501	1961-08-26	8790
010501	1961-08-27	8070
010501	1961-08-28	7680
010501	1961-08-29	7270
010501	1961-08-30	6960
010501	1961-08-31	8060
010501	1961-09-01	8810
010501	1961-09-02	8580
010501	1961-09-03	7890
010501	1961-09-04	7430
010501	1961-09-05	7410
010501	1961-09-06	7250
010501	1961-09-07	7430
010501	1961-09-08	7110
010501	1961-09-09	6480
010501	1961-09-10	5910
010501	1961-09-11	5410
010501	1961-09-12	5200
010501	1961-09-13	5030
010501	1961-09-14	4930
010501	1961-09-15	4710
010501	1961-09-16	4430
010501	1961-09-17	4220
010501	1961-09-18	4140
010501	1961-09-19	4280
010501	1961-09-20	4300
010501	1961-09-21	4560
010501	1961-09-22	5160
010501	1961-09-23	5570
010501	1961-09-24	6040
010501	1961-09-25	6350
010501	1961-09-26	6140
010501	1961-09-27	5970
010501	1961-09-28	5830
010501	1961-09-29	5840
010501	1961-09-30	5680
010501	1961-10-01	5750
010501	1961-10-02	5760
010501	1961-10-03	5250
010501	1961-10-04	4930
010501	1961-10-05	4870
010501	1961-10-06	4690
010501	1961-10-07	4470
010501	1961-10-08	4390
010501	1961-10-09	4550
010501	1961-10-10	4760
010501	1961-10-11	4820
010501	1961-10-12	4660
010501	1961-10-13	4490
010501	1961-10-14	4680
010501	1961-10-15	4380
010501	1961-10-16	4020
010501	1961-10-17	3810
010501	1961-10-18	3620
010501	1961-10-19	3510
010501	1961-10-20	3460
010501	1961-10-21	3340
010501	1961-10-22	3260
010501	1961-10-23	3410
010501	1961-10-24	3500
010501	1961-10-25	3680
010501	1961-10-26	3710
010501	1961-10-27	3670
010501	1961-10-28	3840
010501	1961-10-29	3710
010501	1961-10-30	3480
010501	1961-10-31	3240
010501	1961-11-01	3050
010501	1961-11-02	2890
010501	1961-11-03	2780
010501	1961-11-04	2690
010501	1961-11-05	2590
010501	1961-11-06	2530
010501	1961-11-07	2520
010501	1961-11-08	2470
010501	1961-11-09	2410
010501	1961-11-10	2390
010501	1961-11-11	2430
010501	1961-11-12	2600
010501	1961-11-13	2560
010501	1961-11-14	2380
010501	1961-11-15	2300
010501	1961-11-16	2280
010501	1961-11-17	2280
010501	1961-11-18	2220
010501	1961-11-19	2120
010501	1961-11-20	2030
010501	1961-11-21	1980
010501	1961-11-22	1920
010501	1961-11-23	1880
010501	1961-11-24	1870
010501	1961-11-25	1870
010501	1961-11-26	1940
010501	1961-11-27	2250
010501	1961-11-28	3300
010501	1961-11-29	3230
010501	1961-11-30	2510
010501	1961-12-01	2170
010501	1961-12-02	2010
010501	1961-12-03	1910
010501	1961-12-04	1840
010501	1961-12-05	1780
010501	1961-12-06	1740
010501	1961-12-07	1720
010501	1961-12-08	1700
010501	1961-12-09	1680
010501	1961-12-10	1670
010501	1961-12-11	1670
010501	1961-12-12	1670
010501	1961-12-13	1640
010501	1961-12-14	1580
010501	1961-12-15	1540
010501	1961-12-16	1520
010501	1961-12-17	1510
010501	1961-12-18	1590
010501	1961-12-19	1610
010501	1961-12-20	1540
010501	1961-12-21	1470
010501	1961-12-22	1440
010501	1961-12-23	1420
010501	1961-12-24	1420
010501	1961-12-25	1410
010501	1961-12-26	1380
010501	1961-12-27	1370
010501	1961-12-28	1350
010501	1961-12-29	1350
010501	1961-12-30	1370
010501	1961-12-31	1420
010501	1962-01-01	1440
010501	1962-01-02	1440
010501	1962-01-03	1350
010501	1962-01-04	1270
010501	1962-01-05	1220
010501	1962-01-06	1180
010501	1962-01-07	1160
010501	1962-01-08	1150
010501	1962-01-09	1140
010501	1962-01-10	1140
010501	1962-01-11	1120
010501	1962-01-12	1110
010501	1962-01-13	1110
010501	1962-01-14	1090
010501	1962-01-15	1090
010501	1962-01-16	1080
010501	1962-01-17	1060
010501	1962-01-18	1050
010501	1962-01-19	1040
010501	1962-01-20	1030
010501	1962-01-21	1030
010501	1962-01-22	1030
010501	1962-01-23	1030
010501	1962-01-24	1020
010501	1962-01-25	1020
010501	1962-01-26	1010
010501	1962-01-27	998
010501	1962-01-28	982
010501	1962-01-29	971
010501	1962-01-30	966
010501	1962-01-31	966
010501	1962-02-01	987
010501	1962-02-02	1030
010501	1962-02-03	1060
010501	1962-02-04	1020
010501	1962-02-05	987
010501	1962-02-06	971
010501	1962-02-07	960
010501	1962-02-08	950
010501	1962-02-09	945
010501	1962-02-10	934
010501	1962-02-11	918
010501	1962-02-12	907
010501	1962-02-13	897
010501	1962-02-14	907
010501	1962-02-15	918
010501	1962-02-16	902
010501	1962-02-17	881
010501	1962-02-18	876
010501	1962-02-19	870
010501	1962-02-20	865
010501	1962-02-21	860
010501	1962-02-22	849
010501	1962-02-23	860
010501	1962-02-24	886
010501	1962-02-25	897
010501	1962-02-26	886
010501	1962-02-27	870
010501	1962-02-28	854
010501	1962-03-01	839
010501	1962-03-02	823
010501	1962-03-03	812
010501	1962-03-04	807
010501	1962-03-05	817
010501	1962-03-06	823
010501	1962-03-07	849
010501	1962-03-08	849
010501	1962-03-09	807
010501	1962-03-10	775
010501	1962-03-11	759
010501	1962-03-12	754
010501	1962-03-13	754
010501	1962-03-14	743
010501	1962-03-15	727
010501	1962-03-16	711
010501	1962-03-17	701
010501	1962-03-18	690
010501	1962-03-19	685
010501	1962-03-20	669
010501	1962-03-21	669
010501	1962-03-22	664
010501	1962-03-23	658
010501	1962-03-24	653
010501	1962-03-25	648
010501	1962-03-26	637
010501	1962-03-27	637
010501	1962-03-28	653
010501	1962-03-29	664
010501	1962-03-30	664
010501	1962-03-31	664
010501	1962-04-01	653
010501	1962-04-02	642
010501	1962-04-03	642
010501	1962-04-04	642
010501	1962-04-05	648
010501	1962-04-06	658
010501	1962-04-07	680
010501	1962-04-08	722
010501	1962-04-09	775
010501	1962-04-10	812
010501	1962-04-11	775
010501	1962-04-12	754
010501	1962-04-13	733
010501	1962-04-14	727
010501	1962-04-15	727
010501	1962-04-16	733
010501	1962-04-17	759
010501	1962-04-18	791
010501	1962-04-19	801
010501	1962-04-20	807
010501	1962-04-21	833
010501	1962-04-22	881
010501	1962-04-23	923
010501	1962-04-24	939
010501	1962-04-25	971
010501	1962-04-26	998
010501	1962-04-27	945
010501	1962-04-28	897
010501	1962-04-29	950
010501	1962-04-30	1060
010501	1962-05-01	1160
010501	1962-05-02	1250
010501	1962-05-03	1280
010501	1962-05-04	1270
010501	1962-05-05	1300
010501	1962-05-06	1320
010501	1962-05-07	1230
010501	1962-05-08	1150
010501	1962-05-09	1100
010501	1962-05-10	1060
010501	1962-05-11	1080
010501	1962-05-12	1040
010501	1962-05-13	1030
010501	1962-05-14	1020
010501	1962-05-15	1020
010501	1962-05-16	1010
010501	1962-05-17	998
010501	1962-05-18	966
010501	1962-05-19	976
010501	1962-05-20	1010
010501	1962-05-21	1110
010501	1962-05-22	1100
010501	1962-05-23	1020
010501	1962-05-24	1050
010501	1962-05-25	1170
010501	1962-05-26	1310
010501	1962-05-27	1680
010501	1962-05-28	1980
010501	1962-05-29	1880
010501	1962-05-30	1680
010501	1962-05-31	1560
010501	1962-06-01	1490
010501	1962-06-02	1400
010501	1962-06-03	1350
010501	1962-06-04	1370
010501	1962-06-05	1370
010501	1962-06-06	1370
010501	1962-06-07	1490
010501	1962-06-08	1570
010501	1962-06-09	1780
010501	1962-06-10	2290
010501	1962-06-11	3390
010501	1962-06-12	4840
010501	1962-06-13	5160
010501	1962-06-14	5200
010501	1962-06-15	4850
010501	1962-06-16	4500
010501	1962-06-17	4370
010501	1962-06-18	3810
010501	1962-06-19	3400
010501	1962-06-20	3780
010501	1962-06-21	4020
010501	1962-06-22	4440
010501	1962-06-23	4840
010501	1962-06-24	4880
010501	1962-06-25	4450
010501	1962-06-26	3930
010501	1962-06-27	3710
010501	1962-06-28	4080
010501	1962-06-29	3980
010501	1962-06-30	4150
010501	1962-07-01	4110
010501	1962-07-02	4450
010501	1962-07-03	4680
010501	1962-07-04	5110
010501	1962-07-05	5360
010501	1962-07-06	5160
010501	1962-07-07	5090
010501	1962-07-08	4850
010501	1962-07-09	4470
010501	1962-07-10	4080
010501	1962-07-11	3870
010501	1962-07-12	3810
010501	1962-07-13	4450
010501	1962-07-14	4490
010501	1962-07-15	4190
010501	1962-07-16	3840
010501	1962-07-17	3720
010501	1962-07-18	3850
010501	1962-07-19	3720
010501	1962-07-20	3570
010501	1962-07-21	3390
010501	1962-07-22	3200
010501	1962-07-23	3160
010501	1962-07-24	3170
010501	1962-07-25	3280
010501	1962-07-26	3400
010501	1962-07-27	3850
010501	1962-07-28	4080
010501	1962-07-29	4450
010501	1962-07-30	4490
010501	1962-07-31	4380
010501	1962-08-01	4320
010501	1962-08-02	5120
010501	1962-08-03	5940
010501	1962-08-04	5840
010501	1962-08-05	6010
010501	1962-08-06	6210
010501	1962-08-07	6450
010501	1962-08-08	6420
010501	1962-08-09	6300
010501	1962-08-10	6790
010501	1962-08-11	7660
010501	1962-08-12	9150
010501	1962-08-13	10200
010501	1962-08-14	11100
010501	1962-08-15	11600
010501	1962-08-16	11300
010501	1962-08-17	10600
010501	1962-08-18	10400
010501	1962-08-19	10900
010501	1962-08-20	11400
010501	1962-08-21	11700
010501	1962-08-22	11700
010501	1962-08-23	11500
010501	1962-08-24	10500
010501	1962-08-25	9780
010501	1962-08-26	9080
010501	1962-08-27	9050
010501	1962-08-28	9050
010501	1962-08-29	8830
010501	1962-08-30	8650
010501	1962-08-31	8810
010501	1962-09-01	8900
010501	1962-09-02	8720
010501	1962-09-03	8090
010501	1962-09-04	7340
010501	1962-09-05	6870
010501	1962-09-06	6520
010501	1962-09-07	6110
010501	1962-09-08	5940
010501	1962-09-09	6040
010501	1962-09-10	6280
010501	1962-09-11	6180
010501	1962-09-12	5830
010501	1962-09-13	5540
010501	1962-09-14	5320
010501	1962-09-15	5140
010501	1962-09-16	4880
010501	1962-09-17	4680
010501	1962-09-18	4660
010501	1962-09-19	4500
010501	1962-09-20	4720
010501	1962-09-21	4610
010501	1962-09-22	4530
010501	1962-09-23	4530
010501	1962-09-24	4740
010501	1962-09-25	4870
010501	1962-09-26	4900
010501	1962-09-27	4790
010501	1962-09-28	4740
010501	1962-09-29	4720
010501	1962-09-30	4380
010501	1962-10-01	4140
010501	1962-10-02	3990
010501	1962-10-03	3840
010501	1962-10-04	3640
010501	1962-10-05	3530
010501	1962-10-06	3550
010501	1962-10-07	3620
010501	1962-10-08	3620
010501	1962-10-09	3530
010501	1962-10-10	3550
010501	1962-10-11	3570
010501	1962-10-12	3610
010501	1962-10-13	3740
010501	1962-10-14	3900
010501	1962-10-15	3900
010501	1962-10-16	3850
010501	1962-10-17	3770
010501	1962-10-18	3620
010501	1962-10-19	3500
010501	1962-10-20	3570
010501	1962-10-21	3780
010501	1962-10-22	3670
010501	1962-10-23	3480
010501	1962-10-24	3240
010501	1962-10-25	3020
010501	1962-10-26	2850
010501	1962-10-27	2700
010501	1962-10-28	2580
010501	1962-10-29	2480
010501	1962-10-30	2400
010501	1962-10-31	2360
010501	1962-11-01	2370
010501	1962-11-02	2420
010501	1962-11-03	2600
010501	1962-11-04	2790
010501	1962-11-05	2990
010501	1962-11-06	2700
010501	1962-11-07	2420
010501	1962-11-08	2290
010501	1962-11-09	2210
010501	1962-11-10	2140
010501	1962-11-11	2060
010501	1962-11-12	1990
010501	1962-11-13	1940
010501	1962-11-14	1910
010501	1962-11-15	1870
010501	1962-11-16	1830
010501	1962-11-17	1780
010501	1962-11-18	1730
010501	1962-11-19	1690
010501	1962-11-20	1670
010501	1962-11-21	1640
010501	1962-11-22	1630
010501	1962-11-23	1600
010501	1962-11-24	1570
010501	1962-11-25	1540
010501	1962-11-26	1530
010501	1962-11-27	1500
010501	1962-11-28	1470
010501	1962-11-29	1460
010501	1962-11-30	1440
010501	1962-12-01	1420
010501	1962-12-02	1400
010501	1962-12-03	1380
010501	1962-12-04	1350
010501	1962-12-05	1330
010501	1962-12-06	1330
010501	1962-12-07	1310
010501	1962-12-08	1300
010501	1962-12-09	1260
010501	1962-12-10	1250
010501	1962-12-11	1230
010501	1962-12-12	1230
010501	1962-12-13	1220
010501	1962-12-14	1200
010501	1962-12-15	1200
010501	1962-12-16	1200
010501	1962-12-17	1200
010501	1962-12-18	1180
010501	1962-12-19	1170
010501	1962-12-20	1140
010501	1962-12-21	1120
010501	1962-12-22	1120
010501	1962-12-23	1110
010501	1962-12-24	1090
010501	1962-12-25	1090
010501	1962-12-26	1070
010501	1962-12-27	1060
010501	1962-12-28	1050
010501	1962-12-29	1030
010501	1962-12-30	1030
010501	1962-12-31	1015
010501	1963-01-01	1000
010501	1963-01-02	992
010501	1963-01-03	992
010501	1963-01-04	982
010501	1963-01-05	976
010501	1963-01-06	966
010501	1963-01-07	955
010501	1963-01-08	945
010501	1963-01-09	934
010501	1963-01-10	934
010501	1963-01-11	934
010501	1963-01-12	923
010501	1963-01-13	913
010501	1963-01-14	902
010501	1963-01-15	897
010501	1963-01-16	897
010501	1963-01-17	892
010501	1963-01-18	892
010501	1963-01-19	892
010501	1963-01-20	886
010501	1963-01-21	881
010501	1963-01-22	860
010501	1963-01-23	854
010501	1963-01-24	844
010501	1963-01-25	839
010501	1963-01-26	844
010501	1963-01-27	849
010501	1963-01-28	844
010501	1963-01-29	839
010501	1963-01-30	849
010501	1963-01-31	860
010501	1963-02-01	849
010501	1963-02-02	839
010501	1963-02-03	823
010501	1963-02-04	812
010501	1963-02-05	796
010501	1963-02-06	786
010501	1963-02-07	775
010501	1963-02-08	770
010501	1963-02-09	754
010501	1963-02-10	738
010501	1963-02-11	733
010501	1963-02-12	727
010501	1963-02-13	717
010501	1963-02-14	711
010501	1963-02-15	717
010501	1963-02-16	711
010501	1963-02-17	711
010501	1963-02-18	701
010501	1963-02-19	701
010501	1963-02-20	696
010501	1963-02-21	685
010501	1963-02-22	674
010501	1963-02-23	669
010501	1963-02-24	669
010501	1963-02-25	674
010501	1963-02-26	669
010501	1963-02-27	658
010501	1963-02-28	658
010501	1963-03-01	653
010501	1963-03-02	653
010501	1963-03-03	658
010501	1963-03-04	664
010501	1963-03-05	674
010501	1963-03-06	658
010501	1963-03-07	648
010501	1963-03-08	674
010501	1963-03-09	696
010501	1963-03-10	722
010501	1963-03-11	754
010501	1963-03-12	722
010501	1963-03-13	685
010501	1963-03-14	658
010501	1963-03-15	637
010501	1963-03-16	632
010501	1963-03-17	674
010501	1963-03-18	711
010501	1963-03-19	706
010501	1963-03-20	674
010501	1963-03-21	648
010501	1963-03-22	637
010501	1963-03-23	642
010501	1963-03-24	648
010501	1963-03-25	632
010501	1963-03-26	605
010501	1963-03-27	590
010501	1963-03-28	579
010501	1963-03-29	574
010501	1963-03-30	574
010501	1963-03-31	579
010501	1963-04-01	600
010501	1963-04-02	616
010501	1963-04-03	605
010501	1963-04-04	605
010501	1963-04-05	605
010501	1963-04-06	600
010501	1963-04-07	600
010501	1963-04-08	600
010501	1963-04-09	611
010501	1963-04-10	627
010501	1963-04-11	648
010501	1963-04-12	669
010501	1963-04-13	674
010501	1963-04-14	680
010501	1963-04-15	685
010501	1963-04-16	664
010501	1963-04-17	637
010501	1963-04-18	616
010501	1963-04-19	616
010501	1963-04-20	627
010501	1963-04-21	621
010501	1963-04-22	616
010501	1963-04-23	627
010501	1963-04-24	674
010501	1963-04-25	733
010501	1963-04-26	743
010501	1963-04-27	706
010501	1963-04-28	674
010501	1963-04-29	648
010501	1963-04-30	627
010501	1963-05-01	627
010501	1963-05-02	611
010501	1963-05-03	611
010501	1963-05-04	616
010501	1963-05-05	621
010501	1963-05-06	664
010501	1963-05-07	717
010501	1963-05-08	727
010501	1963-05-09	780
010501	1963-05-10	828
010501	1963-05-11	823
010501	1963-05-12	786
010501	1963-05-13	759
010501	1963-05-14	738
010501	1963-05-15	748
010501	1963-05-16	764
010501	1963-05-17	807
010501	1963-05-18	823
010501	1963-05-19	828
010501	1963-05-20	876
010501	1963-05-21	876
010501	1963-05-22	881
010501	1963-05-23	892
010501	1963-05-24	870
010501	1963-05-25	892
010501	1963-05-26	865
010501	1963-05-27	833
010501	1963-05-28	796
010501	1963-05-29	764
010501	1963-05-30	764
010501	1963-05-31	786
010501	1963-06-01	807
010501	1963-06-02	854
010501	1963-06-03	1000
010501	1963-06-04	1010
010501	1963-06-05	982
010501	1963-06-06	913
010501	1963-06-07	839
010501	1963-06-08	817
010501	1963-06-09	881
010501	1963-06-10	934
010501	1963-06-11	945
010501	1963-06-12	1020
010501	1963-06-13	1280
010501	1963-06-14	1560
010501	1963-06-15	1920
010501	1963-06-16	2430
010501	1963-06-17	2800
010501	1963-06-18	2880
010501	1963-06-19	3000
010501	1963-06-20	2930
010501	1963-06-21	2690
010501	1963-06-22	2510
010501	1963-06-23	2420
010501	1963-06-24	2710
010501	1963-06-25	3100
010501	1963-06-26	3240
010501	1963-06-27	3230
010501	1963-06-28	3470
010501	1963-06-29	3840
010501	1963-06-30	4260
010501	1963-07-01	4440
010501	1963-07-02	4140
010501	1963-07-03	3790
010501	1963-07-04	3550
010501	1963-07-05	3510
010501	1963-07-06	3690
010501	1963-07-07	4630
010501	1963-07-08	5120
010501	1963-07-09	4800
010501	1963-07-10	4300
010501	1963-07-11	4070
010501	1963-07-12	4140
010501	1963-07-13	4530
010501	1963-07-14	5520
010501	1963-07-15	6530
010501	1963-07-16	6180
010501	1963-07-17	5840
010501	1963-07-18	5200
010501	1963-07-19	4550
010501	1963-07-20	4440
010501	1963-07-21	4720
010501	1963-07-22	5940
010501	1963-07-23	6760
010501	1963-07-24	7640
010501	1963-07-25	7460
010501	1963-07-26	7660
010501	1963-07-27	7080
010501	1963-07-28	6430
010501	1963-07-29	6400
010501	1963-07-30	6430
010501	1963-07-31	6210
010501	1963-08-01	5840
010501	1963-08-02	5890
010501	1963-08-03	6600
010501	1963-08-04	9150
010501	1963-08-05	8690
010501	1963-08-06	8250
010501	1963-08-07	7710
010501	1963-08-08	8490
010501	1963-08-09	9480
010501	1963-08-10	9230
010501	1963-08-11	8420
010501	1963-08-12	8200
010501	1963-08-13	8040
010501	1963-08-14	7840
010501	1963-08-15	7460
010501	1963-08-16	8510
010501	1963-08-17	6040
010501	1963-08-18	5830
010501	1963-08-19	6500
010501	1963-08-20	6480
010501	1963-08-21	7610
010501	1963-08-22	8450
010501	1963-08-23	8090
010501	1963-08-24	7950
010501	1963-08-25	8020
010501	1963-08-26	7710
010501	1963-08-27	7230
010501	1963-08-28	7770
010501	1963-08-29	8020
010501	1963-08-30	7520
010501	1963-08-31	6890
010501	1963-09-01	6620
010501	1963-09-02	6130
010501	1963-09-03	5810
010501	1963-09-04	5520
010501	1963-09-05	5120
010501	1963-09-06	4850
010501	1963-09-07	4690
010501	1963-09-08	4630
010501	1963-09-09	4610
010501	1963-09-10	4580
010501	1963-09-11	4740
010501	1963-09-12	4900
010501	1963-09-13	4850
010501	1963-09-14	4790
010501	1963-09-15	4520
010501	1963-09-16	4240
010501	1963-09-17	3990
010501	1963-09-18	3840
010501	1963-09-19	3860
010501	1963-09-20	4060
010501	1963-09-21	4280
010501	1963-09-22	4420
010501	1963-09-23	4410
010501	1963-09-24	4260
010501	1963-09-25	4140
010501	1963-09-26	4020
010501	1963-09-27	3920
010501	1963-09-28	4000
010501	1963-09-29	4080
010501	1963-09-30	3900
010501	1963-10-01	3690
010501	1963-10-02	3570
010501	1963-10-03	3460
010501	1963-10-04	3370
010501	1963-10-05	3290
010501	1963-10-06	3250
010501	1963-10-07	3170
010501	1963-10-08	3230
010501	1963-10-09	3360
010501	1963-10-10	3500
010501	1963-10-11	4170
010501	1963-10-12	5120
010501	1963-10-13	4950
010501	1963-10-14	4420
010501	1963-10-15	3930
010501	1963-10-16	3570
010501	1963-10-17	3340
010501	1963-10-18	3320
010501	1963-10-19	3330
010501	1963-10-20	3280
010501	1963-10-21	3190
010501	1963-10-22	3230
010501	1963-10-23	3160
010501	1963-10-24	3050
010501	1963-10-25	2970
010501	1963-10-26	3060
010501	1963-10-27	3930
010501	1963-10-28	6010
010501	1963-10-29	7590
010501	1963-10-30	7790
010501	1963-10-31	6550
010501	1963-11-01	5380
010501	1963-11-02	4770
010501	1963-11-03	4690
010501	1963-11-04	4160
010501	1963-11-05	3690
010501	1963-11-06	3540
010501	1963-11-07	4110
010501	1963-11-08	5090
010501	1963-11-09	4870
010501	1963-11-10	4320
010501	1963-11-11	3670
010501	1963-11-12	3740
010501	1963-11-13	3930
010501	1963-11-14	3880
010501	1963-11-15	3550
010501	1963-11-16	3190
010501	1963-11-17	2970
010501	1963-11-18	2820
010501	1963-11-19	2660
010501	1963-11-20	2540
010501	1963-11-21	2440
010501	1963-11-22	2360
010501	1963-11-23	2290
010501	1963-11-24	2240
010501	1963-11-25	2180
010501	1963-11-26	2110
010501	1963-11-27	2060
010501	1963-11-28	2010
010501	1963-11-29	1970
010501	1963-11-30	1950
010501	1963-12-01	1910
010501	1963-12-02	1860
010501	1963-12-03	1820
010501	1963-12-04	1780
010501	1963-12-05	1730
010501	1963-12-06	1720
010501	1963-12-07	1690
010501	1963-12-08	1670
010501	1963-12-09	1640
010501	1963-12-10	1610
010501	1963-12-11	1570
010501	1963-12-12	1560
010501	1963-12-13	1550
010501	1963-12-14	1540
010501	1963-12-15	1560
010501	1963-12-16	1570
010501	1963-12-17	1530
010501	1963-12-18	1480
010501	1963-12-19	1440
010501	1963-12-20	1420
010501	1963-12-21	1400
010501	1963-12-22	1380
010501	1963-12-23	1370
010501	1963-12-24	1360
010501	1963-12-25	1350
010501	1963-12-26	1320
010501	1963-12-27	1300
010501	1963-12-28	1280
010501	1963-12-29	1260
010501	1963-12-30	1250
010501	1963-12-31	1240
010501	1964-01-01	1230
010501	1964-01-02	1220
010501	1964-01-03	1210
010501	1964-01-04	1180
010501	1964-01-05	1170
010501	1964-01-06	1150
010501	1964-01-07	1150
010501	1964-01-08	1140
010501	1964-01-09	1140
010501	1964-01-10	1110
010501	1964-01-11	1100
010501	1964-01-12	1090
010501	1964-01-13	1080
010501	1964-01-14	1070
010501	1964-01-15	1060
010501	1964-01-16	1050
010501	1964-01-17	1050
010501	1964-01-18	1050
010501	1964-01-19	1050
010501	1964-01-20	1040
010501	1964-01-21	1030
010501	1964-01-22	1030
010501	1964-01-23	1020
010501	1964-01-24	1010
010501	1964-01-25	998
010501	1964-01-26	982
010501	1964-01-27	976
010501	1964-01-28	966
010501	1964-01-29	955
010501	1964-01-30	955
010501	1964-01-31	955
010501	1964-02-01	945
010501	1964-02-02	945
010501	1964-02-03	934
010501	1964-02-04	929
010501	1964-02-05	913
010501	1964-02-06	902
010501	1964-02-07	892
010501	1964-02-08	892
010501	1964-02-09	897
010501	1964-02-10	902
010501	1964-02-11	902
010501	1964-02-12	892
010501	1964-02-13	886
010501	1964-02-14	870
010501	1964-02-15	865
010501	1964-02-16	860
010501	1964-02-17	854
010501	1964-02-18	844
010501	1964-02-19	839
010501	1964-02-20	833
010501	1964-02-21	828
010501	1964-02-22	817
010501	1964-02-23	817
010501	1964-02-24	807
010501	1964-02-25	807
010501	1964-02-26	839
010501	1964-02-27	844
010501	1964-02-28	907.5
010501	1964-02-29	971
010501	1964-03-01	1000
010501	1964-03-02	1010
010501	1964-03-03	971
010501	1964-03-04	918
010501	1964-03-05	881
010501	1964-03-06	844
010501	1964-03-07	817
010501	1964-03-08	796
010501	1964-03-09	786
010501	1964-03-10	780
010501	1964-03-11	775
010501	1964-03-12	764
010501	1964-03-13	754
010501	1964-03-14	754
010501	1964-03-15	775
010501	1964-03-16	802
010501	1964-03-17	823
010501	1964-03-18	812
010501	1964-03-19	786
010501	1964-03-20	775
010501	1964-03-21	764
010501	1964-03-22	754
010501	1964-03-23	754
010501	1964-03-24	738
010501	1964-03-25	727
010501	1964-03-26	738
010501	1964-03-27	748
010501	1964-03-28	775
010501	1964-03-29	802
010501	1964-03-30	823
010501	1964-03-31	812
010501	1964-04-01	802
010501	1964-04-02	786
010501	1964-04-03	780
010501	1964-04-04	764
010501	1964-04-05	754
010501	1964-04-06	764
010501	1964-04-07	775
010501	1964-04-08	764
010501	1964-04-09	770
010501	1964-04-10	828
010501	1964-04-11	881
010501	1964-04-12	886
010501	1964-04-13	886
010501	1964-04-14	934
010501	1964-04-15	1100
010501	1964-04-16	1060
010501	1964-04-17	1010
010501	1964-04-18	982
010501	1964-04-19	976
010501	1964-04-20	998
010501	1964-04-21	1030
010501	1964-04-22	1040
010501	1964-04-23	1050
010501	1964-04-24	1070
010501	1964-04-25	1050
010501	1964-04-26	1040
010501	1964-04-27	1020
010501	1964-04-28	982
010501	1964-04-29	955
010501	1964-04-30	939
010501	1964-05-01	950
010501	1964-05-02	945
010501	1964-05-03	976
010501	1964-05-04	998
010501	1964-05-05	1050
010501	1964-05-06	1200
010501	1964-05-07	1350
010501	1964-05-08	1440
010501	1964-05-09	1460
010501	1964-05-10	1490
010501	1964-05-11	1520
010501	1964-05-12	1570
010501	1964-05-13	1970
010501	1964-05-14	2090
010501	1964-05-15	1780
010501	1964-05-16	1600
010501	1964-05-17	1600
010501	1964-05-18	1580
010501	1964-05-19	1560
010501	1964-05-20	1520
010501	1964-05-21	1470
010501	1964-05-22	1420
010501	1964-05-23	1320
010501	1964-05-24	1280
010501	1964-05-25	1290
010501	1964-05-26	1290
010501	1964-05-27	1300
010501	1964-05-28	1270
010501	1964-05-29	1240
010501	1964-05-30	1230
010501	1964-05-31	1230
010501	1964-06-01	1260
010501	1964-06-02	1290
010501	1964-06-03	1350
010501	1964-06-04	1390
010501	1964-06-05	1390
010501	1964-06-06	1680
010501	1964-06-07	2010
010501	1964-06-08	1980
010501	1964-06-09	1960
010501	1964-06-10	1870
010501	1964-06-11	1660
010501	1964-06-12	1620
010501	1964-06-13	1620
010501	1964-06-14	1600
010501	1964-06-15	1650
010501	1964-06-16	1890
010501	1964-06-17	1940
010501	1964-06-18	2010
010501	1964-06-19	2120
010501	1964-06-20	2110
010501	1964-06-21	2060
010501	1964-06-22	2230
010501	1964-06-23	2460
010501	1964-06-24	2760
010501	1964-06-25	3460
010501	1964-06-26	3860
010501	1964-06-27	3570
010501	1964-06-28	3360
010501	1964-06-29	3020
010501	1964-06-30	3000
010501	1964-07-01	3190
010501	1964-07-02	3160
010501	1964-07-03	3070
010501	1964-07-04	3810
010501	1964-07-05	7800
010501	1964-07-06	9300
010501	1964-07-07	9370
010501	1964-07-08	9190
010501	1964-07-09	9100
010501	1964-07-10	9170
010501	1964-07-11	8880
010501	1964-07-12	8040
010501	1964-07-13	7280
010501	1964-07-14	6640
010501	1964-07-15	6210
010501	1964-07-16	6090
010501	1964-07-17	5520
010501	1964-07-18	5400
010501	1964-07-19	5590
010501	1964-07-20	5350
010501	1964-07-21	5040
010501	1964-07-22	4900
010501	1964-07-23	5360
010501	1964-07-24	5620
010501	1964-07-25	5280
010501	1964-07-26	4950
010501	1964-07-27	4820
010501	1964-07-28	5160
010501	1964-07-29	6590
010501	1964-07-30	7660
010501	1964-07-31	8330
010501	1964-08-01	7970
010501	1964-08-02	7200
010501	1964-08-03	6330
010501	1964-08-04	6010
010501	1964-08-05	6280
010501	1964-08-06	7160
010501	1964-08-07	7770
010501	1964-08-08	7750
010501	1964-08-09	8000
010501	1964-08-10	7640
010501	1964-08-11	7180
010501	1964-08-12	6650
010501	1964-08-13	6360
010501	1964-08-14	7300
010501	1964-08-15	8430
010501	1964-08-16	8560
010501	1964-08-17	8380
010501	1964-08-18	7770
010501	1964-08-19	7100
010501	1964-08-20	7250
010501	1964-08-21	7910
010501	1964-08-22	8020
010501	1964-08-23	8600
010501	1964-08-24	8420
010501	1964-08-25	7970
010501	1964-08-26	8130
010501	1964-08-27	7770
010501	1964-08-28	6960
010501	1964-08-29	6210
010501	1964-08-30	5650
010501	1964-08-31	5410
010501	1964-09-01	5360
010501	1964-09-02	5520
010501	1964-09-03	5570
010501	1964-09-04	5750
010501	1964-09-05	6250
010501	1964-09-06	6350
010501	1964-09-07	6430
010501	1964-09-08	7270
010501	1964-09-09	7980
010501	1964-09-10	8020
010501	1964-09-11	7800
010501	1964-09-12	7700
010501	1964-09-13	7590
010501	1964-09-14	7660
010501	1964-09-15	7710
010501	1964-09-16	7640
010501	1964-09-17	7130
010501	1964-09-18	6880
010501	1964-09-19	6670
010501	1964-09-20	6760
010501	1964-09-21	6860
010501	1964-09-22	6790
010501	1964-09-23	6720
010501	1964-09-24	6840
010501	1964-09-25	6620
010501	1964-09-26	6060
010501	1964-09-27	5680
010501	1964-09-28	5440
010501	1964-09-29	5200
010501	1964-09-30	5010
010501	1964-10-01	4760
010501	1964-10-02	4550
010501	1964-10-03	4410
010501	1964-10-04	4320
010501	1964-10-05	4440
010501	1964-10-06	4790
010501	1964-10-07	5140
010501	1964-10-08	5830
010501	1964-10-09	6260
010501	1964-10-10	6310
010501	1964-10-11	6350
010501	1964-10-12	6140
010501	1964-10-13	5720
010501	1964-10-14	5400
010501	1964-10-15	5080
010501	1964-10-16	4880
010501	1964-10-17	4600
010501	1964-10-18	4340
010501	1964-10-19	4290
010501	1964-10-20	4100
010501	1964-10-21	3960
010501	1964-10-22	3800
010501	1964-10-23	3640
010501	1964-10-24	3530
010501	1964-10-25	3480
010501	1964-10-26	3410
010501	1964-10-27	3280
010501	1964-10-28	3150
010501	1964-10-29	3060
010501	1964-10-30	3050
010501	1964-10-31	3020
010501	1964-11-01	3020
010501	1964-11-02	3070
010501	1964-11-03	3020
010501	1964-11-04	2810
010501	1964-11-05	2680
010501	1964-11-06	2610
010501	1964-11-07	2580
010501	1964-11-08	2510
010501	1964-11-09	2450
010501	1964-11-10	2380
010501	1964-11-11	2320
010501	1964-11-12	2270
010501	1964-11-13	2210
010501	1964-11-14	2150
010501	1964-11-15	2100
010501	1964-11-16	2050
010501	1964-11-17	1990
010501	1964-11-18	1960
010501	1964-11-19	1930
010501	1964-11-20	1920
010501	1964-11-21	1930
010501	1964-11-22	2160
010501	1964-11-23	3150
010501	1964-11-24	3320
010501	1964-11-25	2900
010501	1964-11-26	2480
010501	1964-11-27	2200
010501	1964-11-28	2110
010501	1964-11-29	2090
010501	1964-11-30	2270
010501	1964-12-01	2060
010501	1964-12-02	1940
010501	1964-12-03	1860
010501	1964-12-04	1850
010501	1964-12-05	1840
010501	1964-12-06	1810
010501	1964-12-07	1770
010501	1964-12-08	1720
010501	1964-12-09	1670
010501	1964-12-10	1630
010501	1964-12-11	1600
010501	1964-12-12	1570
010501	1964-12-13	1540
010501	1964-12-14	1520
010501	1964-12-15	1490
010501	1964-12-16	1470
010501	1964-12-17	1460
010501	1964-12-18	1450
010501	1964-12-19	1510
010501	1964-12-20	1520
010501	1964-12-21	1470
010501	1964-12-22	1450
010501	1964-12-23	1400
010501	1964-12-24	1370
010501	1964-12-25	1350
010501	1964-12-26	1320
010501	1964-12-27	1300
010501	1964-12-28	1320
010501	1964-12-29	1320
010501	1964-12-30	1310
010501	1964-12-31	1290
010501	1965-01-01	1270
010501	1965-01-02	1260
010501	1965-01-03	1240
010501	1965-01-04	1220
010501	1965-01-05	1210
010501	1965-01-06	1180
010501	1965-01-07	1170
010501	1965-01-08	1170
010501	1965-01-09	1150
010501	1965-01-10	1140
010501	1965-01-11	1130
010501	1965-01-12	1120
010501	1965-01-13	1140
010501	1965-01-14	1140
010501	1965-01-15	1130
010501	1965-01-16	1130
010501	1965-01-17	1170
010501	1965-01-18	1240
010501	1965-01-19	1240
010501	1965-01-20	1150
010501	1965-01-21	1110
010501	1965-01-22	1080
010501	1965-01-23	1110
010501	1965-01-24	1040
010501	1965-01-25	1030
010501	1965-01-26	1020
010501	1965-01-27	1020
010501	1965-01-28	1010
010501	1965-01-29	1010
010501	1965-01-30	998
010501	1965-01-31	992
010501	1965-02-01	982
010501	1965-02-02	971
010501	1965-02-03	971
010501	1965-02-04	987
010501	1965-02-05	998
010501	1965-02-06	992
010501	1965-02-07	992
010501	1965-02-08	992
010501	1965-02-09	992
010501	1965-02-10	998
010501	1965-02-11	1010
010501	1965-02-12	1030
010501	1965-02-13	1040
010501	1965-02-14	1020
010501	1965-02-15	976
010501	1965-02-16	950
010501	1965-02-17	934
010501	1965-02-18	918
010501	1965-02-19	902
010501	1965-02-20	892
010501	1965-02-21	876
010501	1965-02-22	860
010501	1965-02-23	849
010501	1965-02-24	839
010501	1965-02-25	828
010501	1965-02-26	823
010501	1965-02-27	812
010501	1965-02-28	807
010501	1965-03-01	801
010501	1965-03-02	796
010501	1965-03-03	791
010501	1965-03-04	786
010501	1965-03-05	775
010501	1965-03-06	764
010501	1965-03-07	754
010501	1965-03-08	748
010501	1965-03-09	743
010501	1965-03-10	743
010501	1965-03-11	738
010501	1965-03-12	727
010501	1965-03-13	722
010501	1965-03-14	711
010501	1965-03-15	711
010501	1965-03-16	711
010501	1965-03-17	706
010501	1965-03-18	706
010501	1965-03-19	717
010501	1965-03-20	738
010501	1965-03-21	748
010501	1965-03-22	733
010501	1965-03-23	711
010501	1965-03-24	701
010501	1965-03-25	696
010501	1965-03-26	696
010501	1965-03-27	690
010501	1965-03-28	685
010501	1965-03-29	685
010501	1965-03-30	696
010501	1965-03-31	701
010501	1965-04-01	680
010501	1965-04-02	669
010501	1965-04-03	664
010501	1965-04-04	674
010501	1965-04-05	658
010501	1965-04-06	658
010501	1965-04-07	658
010501	1965-04-08	648
010501	1965-04-09	648
010501	1965-04-10	648
010501	1965-04-11	648
010501	1965-04-12	642
010501	1965-04-13	658
010501	1965-04-14	711
010501	1965-04-15	791
010501	1965-04-16	833
010501	1965-04-17	812
010501	1965-04-18	823
010501	1965-04-19	817
010501	1965-04-20	801
010501	1965-04-21	801
010501	1965-04-22	786
010501	1965-04-23	770
010501	1965-04-24	780
010501	1965-04-25	770
010501	1965-04-26	764
010501	1965-04-27	748
010501	1965-04-28	743
010501	1965-04-29	738
010501	1965-04-30	733
010501	1965-05-01	733
010501	1965-05-02	738
010501	1965-05-03	764
010501	1965-05-04	733
010501	1965-05-05	733
010501	1965-05-06	807
010501	1965-05-07	929
010501	1965-05-08	987
010501	1965-05-09	992
010501	1965-05-10	971
010501	1965-05-11	886
010501	1965-05-12	817
010501	1965-05-13	796
010501	1965-05-14	796
010501	1965-05-15	796
010501	1965-05-16	791
010501	1965-05-17	786
010501	1965-05-18	886
010501	1965-05-19	992
010501	1965-05-20	955
010501	1965-05-21	960
010501	1965-05-22	976
010501	1965-05-23	955
010501	1965-05-24	945
010501	1965-05-25	945
010501	1965-05-26	955
010501	1965-05-27	960
010501	1965-05-28	982
010501	1965-05-29	1010
010501	1965-05-30	1130
010501	1965-05-31	1480
010501	1965-06-01	1580
010501	1965-06-02	1600
010501	1965-06-03	1600
010501	1965-06-04	1590
010501	1965-06-05	1520
010501	1965-06-06	1560
010501	1965-06-07	1530
010501	1965-06-08	1700
010501	1965-06-09	1810
010501	1965-06-10	1870
010501	1965-06-11	2010
010501	1965-06-12	2060
010501	1965-06-13	2090
010501	1965-06-14	1820
010501	1965-06-15	1980
010501	1965-06-16	2500
010501	1965-06-17	3290
010501	1965-06-18	3470
010501	1965-06-19	3190
010501	1965-06-20	3170
010501	1965-06-21	3290
[truncated: 18,821 more rows]

## Sheet: 011201
Station_Id	Date	m3_per_sec
011201	1939-01-01	2322
011201	1939-01-02	2303
011201	1939-01-03	2284
011201	1939-01-04	2275
011201	1939-01-05	2237
011201	1939-01-06	2209
011201	1939-01-07	2200
011201	1939-01-08	2181
011201	1939-01-09	2162
011201	1939-01-10	2153
011201	1939-01-11	2115
011201	1939-01-12	2096
011201	1939-01-13	2068
011201	1939-01-14	2040
011201	1939-01-15	2049
011201	1939-01-16	2040
011201	1939-01-17	2030
011201	1939-01-18	2012
011201	1939-01-19	2002
011201	1939-01-20	1974
011201	1939-01-21	1974
011201	1939-01-22	2030
011201	1939-01-23	2087
011201	1939-01-24	2077
011201	1939-01-25	2068
011201	1939-01-26	2040
011201	1939-01-27	2030
011201	1939-01-28	2030
011201	1939-01-29	1955
011201	1939-01-30	1908
011201	1939-01-31	1871
011201	1939-02-01	1833
011201	1939-02-02	1805
011201	1939-02-03	1777
011201	1939-02-04	1739
011201	1939-02-05	1739
011201	1939-02-06	1730
011201	1939-02-07	1701
011201	1939-02-08	1683
011201	1939-02-09	1673
011201	1939-02-10	1654
011201	1939-02-11	1617
011201	1939-02-12	1626
011201	1939-02-13	1626
011201	1939-02-14	1607
011201	1939-02-15	1589
011201	1939-02-16	1560
011201	1939-02-17	1551
011201	1939-02-18	1542
011201	1939-02-19	1532
011201	1939-02-20	1523
011201	1939-02-21	1495
011201	1939-02-22	1485
011201	1939-02-23	1476
011201	1939-02-24	1466
011201	1939-02-25	1457
011201	1939-02-26	1444
011201	1939-02-27	1435
011201	1939-02-28	1425
011201	1939-03-01	1416
011201	1939-03-02	1406
011201	1939-03-03	1397
011201	1939-03-04	1397
011201	1939-03-05	1387
011201	1939-03-06	1378
011201	1939-03-07	1378
011201	1939-03-08	1368
011201	1939-03-09	1368
011201	1939-03-10	1359
011201	1939-03-11	1349
011201	1939-03-12	1340
011201	1939-03-13	1340
011201	1939-03-14	1330
011201	1939-03-15	1340
011201	1939-03-16	1378
011201	1939-03-17	1387
011201	1939-03-18	1387
011201	1939-03-19	1387
011201	1939-03-20	1378
011201	1939-03-21	1454
011201	1939-03-22	1501
011201	1939-03-23	1606
011201	1939-03-24	1682
011201	1939-03-25	1701
011201	1939-03-26	1672
011201	1939-03-27	1682
011201	1939-03-28	1568
011201	1939-03-29	1504
011201	1939-03-30	1455
011201	1939-03-31	1377
011201	1939-04-01	1368
011201	1939-04-02	1358
011201	1939-04-03	1358
011201	1939-04-04	1348.3
011201	1939-04-05	1329
011201	1939-04-06	1329
011201	1939-04-07	1339
011201	1939-04-08	1339
011201	1939-04-09	1348.3
011201	1939-04-10	1348.3
011201	1939-04-11	1358
011201	1939-04-12	1407
011201	1939-04-13	1484.1
011201	1939-04-14	1455
011201	1939-04-15	1736.3
011201	1939-04-16	1639.3
011201	1939-04-17	1601
011201	1939-04-18	1562
011201	1939-04-19	1513.2
011201	1939-04-20	1533
011201	1939-04-21	1542.3
011201	1939-04-22	1571.4
011201	1939-04-23	1969.1
011201	1939-04-24	1998.2
011201	1939-04-25	2066.1
011201	1939-04-26	1950
011201	1939-04-27	1892
011201	1939-04-28	1814
011201	1939-04-29	1717
011201	1939-04-30	1727
011201	1939-05-01	1765.4
011201	1939-05-02	1680
011201	1939-05-03	1860
011201	1939-05-04	2000
011201	1939-05-05	2060
011201	1939-05-06	1830
011201	1939-05-07	1670
011201	1939-05-08	1580
011201	1939-05-09	1490
011201	1939-05-10	1410
011201	1939-05-11	1350
011201	1939-05-12	1320
011201	1939-05-13	1440
011201	1939-05-14	1640
011201	1939-05-15	1870
011201	1939-05-16	1850
011201	1939-05-17	1800
011201	1939-05-18	1760
011201	1939-05-19	1730
011201	1939-05-20	1700
011201	1939-05-21	1680
011201	1939-05-22	1710
011201	1939-05-23	1960
011201	1939-05-24	2920
011201	1939-05-25	3240
011201	1939-05-26	2950
011201	1939-05-27	2880
011201	1939-05-28	2480
011201	1939-05-29	2320
011201	1939-05-30	2530
011201	1939-05-31	2720
011201	1939-06-01	2800
011201	1939-06-02	3320
011201	1939-06-03	3300
011201	1939-06-04	3300
011201	1939-06-05	3600
011201	1939-06-06	3900
011201	1939-06-07	3840
011201	1939-06-08	4150
011201	1939-06-09	5000
011201	1939-06-10	5650
011201	1939-06-11	5400
011201	1939-06-12	4920
011201	1939-06-13	5700
011201	1939-06-14	6450
011201	1939-06-15	6950
011201	1939-06-16	7200
011201	1939-06-17	6800
011201	1939-06-18	6000
011201	1939-06-19	5580
011201	1939-06-20	5120
011201	1939-06-21	5540
011201	1939-06-22	6000
011201	1939-06-23	5700
011201	1939-06-24	5280
011201	1939-06-25	5760
011201	1939-06-26	6500
011201	1939-06-27	6400
011201	1939-06-28	5870
011201	1939-06-29	5450
011201	1939-06-30	5060
011201	1939-07-01	4800
011201	1939-07-02	5600
011201	1939-07-03	7200
011201	1939-07-04	6400
011201	1939-07-05	5800
011201	1939-07-06	5470
011201	1939-07-07	6200
011201	1939-07-08	7190
011201	1939-07-09	7200
011201	1939-07-10	7020
011201	1939-07-11	7220
011201	1939-07-12	7210
011201	1939-07-13	7120
011201	1939-07-14	7160
011201	1939-07-15	7600
011201	1939-07-16	7550
011201	1939-07-17	8640
011201	1939-07-18	10200
011201	1939-07-19	10100
011201	1939-07-20	11200
011201	1939-07-21	15200
011201	1939-07-22	17600
011201	1939-07-23	14700
011201	1939-07-24	13200
011201	1939-07-25	13400
011201	1939-07-26	14400
011201	1939-07-27	12700
011201	1939-07-28	11300
011201	1939-07-29	10800
011201	1939-07-30	10600
011201	1939-07-31	10600
011201	1939-08-01	10900
011201	1939-08-02	12900
011201	1939-08-03	13500
011201	1939-08-04	11900
011201	1939-08-05	11400
011201	1939-08-06	11200
011201	1939-08-07	10600
011201	1939-08-08	10800
011201	1939-08-09	11000
011201	1939-08-10	11900
011201	1939-08-11	13200
011201	1939-08-12	14100
011201	1939-08-13	14000
011201	1939-08-14	14400
011201	1939-08-15	15400
011201	1939-08-16	16100
011201	1939-08-17	15500
011201	1939-08-18	15100
011201	1939-08-19	15900
011201	1939-08-20	16600
011201	1939-08-21	16500
011201	1939-08-22	15700
011201	1939-08-23	15000
011201	1939-08-24	15600
011201	1939-08-25	15800
011201	1939-08-26	14500
011201	1939-08-27	13000
011201	1939-08-28	11500
011201	1939-08-29	10700
011201	1939-08-30	10200
011201	1939-08-31	10400
011201	1939-09-01	9800
011201	1939-09-02	8800
011201	1939-09-03	8500
011201	1939-09-04	10500
011201	1939-09-05	9100
011201	1939-09-06	8540
011201	1939-09-07	7900
011201	1939-09-08	6700
011201	1939-09-09	6200
011201	1939-09-10	9120
011201	1939-09-11	9540
011201	1939-09-12	9400
011201	1939-09-13	11200
011201	1939-09-14	12300
011201	1939-09-15	11500
011201	1939-09-16	10800
011201	1939-09-17	9850
011201	1939-09-18	9000
011201	1939-09-19	10500
011201	1939-09-20	10000
011201	1939-09-21	9450
011201	1939-09-22	8800
011201	1939-09-23	8330
011201	1939-09-24	7750
011201	1939-09-25	7200
011201	1939-09-26	8080
011201	1939-09-27	9400
011201	1939-09-28	10800
011201	1939-09-29	11500
011201	1939-09-30	10900
011201	1939-10-01	10700
011201	1939-10-02	10200
011201	1939-10-03	9840
011201	1939-10-04	9700
011201	1939-10-05	8980
011201	1939-10-06	8170
011201	1939-10-07	7700
011201	1939-10-08	8390
011201	1939-10-09	8000
011201	1939-10-10	7590
011201	1939-10-11	7280
011201	1939-10-12	7000
011201	1939-10-13	6680
011201	1939-10-14	6330
011201	1939-10-15	5750
011201	1939-10-16	5700
011201	1939-10-17	5700
011201	1939-10-18	5670
011201	1939-10-19	5450
011201	1939-10-20	5230
011201	1939-10-21	5000
011201	1939-10-22	4850
011201	1939-10-23	4700
011201	1939-10-24	4580
011201	1939-10-25	4340
011201	1939-10-26	4310
011201	1939-10-27	4220
011201	1939-10-28	4290
011201	1939-10-29	4300
011201	1939-10-30	4200
011201	1939-10-31	4150
011201	1939-11-01	4250
011201	1939-11-02	4230
011201	1939-11-03	4220
011201	1939-11-04	4210
011201	1939-11-05	4200
011201	1939-11-06	4080
011201	1939-11-07	4000
011201	1939-11-08	3860
011201	1939-11-09	3780
011201	1939-11-10	3740
011201	1939-11-11	3700
011201	1939-11-12	3670
011201	1939-11-13	3550
011201	1939-11-14	3420
011201	1939-11-15	3350
011201	1939-11-16	3250
011201	1939-11-17	3160
011201	1939-11-18	3100
011201	1939-11-19	3000
011201	1939-11-20	3710
011201	1939-11-21	4220
011201	1939-11-22	3980
011201	1939-11-23	3750
011201	1939-11-24	3540
011201	1939-11-25	3320
011201	1939-11-26	3200
011201	1939-11-27	3050
011201	1939-11-28	2920
011201	1939-11-29	2950
011201	1939-11-30	3050
011201	1939-12-01	3115
011201	1939-12-02	3026
011201	1939-12-03	3026
011201	1939-12-04	3293
011201	1939-12-05	3284.1
011201	1939-12-06	3088.3
011201	1939-12-07	2990.4
011201	1939-12-08	2857
011201	1939-12-09	2812.4
011201	1939-12-10	2795
011201	1939-12-11	2750.1
011201	1939-12-12	2715
011201	1939-12-13	2590
011201	1939-12-14	2528
011201	1939-12-15	2456.4
011201	1939-12-16	2412
011201	1939-12-17	2367.4
011201	1939-12-18	2314
011201	1939-12-19	2287.3
011201	1939-12-20	2243
011201	1939-12-21	2234
011201	1939-12-22	2234
011201	1939-12-23	2216.1
011201	1939-12-24	2198.3
011201	1939-12-25	2172
011201	1939-12-26	2163
011201	1939-12-27	2127.1
011201	1939-12-28	2092
011201	1939-12-29	2190.2
011201	1939-12-30	2153
011201	1939-12-31	2124.4
011201	1940-01-01	NA
011201	1940-01-02	NA
011201	1940-01-03	NA
011201	1940-01-04	NA
011201	1940-01-05	NA
011201	1940-01-06	NA
011201	1940-01-07	NA
011201	1940-01-08	NA
011201	1940-01-09	NA
011201	1940-01-10	NA
011201	1940-01-11	NA
011201	1940-01-12	NA
011201	1940-01-13	NA
011201	1940-01-14	NA
011201	1940-01-15	NA
011201	1940-01-16	NA
011201	1940-01-17	NA
011201	1940-01-18	NA
011201	1940-01-19	NA
011201	1940-01-20	NA
011201	1940-01-21	NA
011201	1940-01-22	NA
011201	1940-01-23	NA
011201	1940-01-24	NA
011201	1940-01-25	NA
011201	1940-01-26	NA
011201	1940-01-27	NA
011201	1940-01-28	NA
011201	1940-01-29	NA
011201	1940-01-30	NA
011201	1940-01-31	NA
011201	1940-02-01	NA
011201	1940-02-02	NA
011201	1940-02-03	NA
011201	1940-02-04	NA
011201	1940-02-05	NA
011201	1940-02-06	NA
011201	1940-02-07	NA
011201	1940-02-08	NA
011201	1940-02-09	NA
011201	1940-02-10	NA
011201	1940-02-11	NA
011201	1940-02-12	NA
011201	1940-02-13	NA
011201	1940-02-14	NA
011201	1940-02-15	NA
011201	1940-02-16	NA
011201	1940-02-17	NA
011201	1940-02-18	NA
011201	1940-02-19	NA
011201	1940-02-20	NA
011201	1940-02-21	NA
011201	1940-02-22	NA
011201	1940-02-23	NA
011201	1940-02-24	NA
011201	1940-02-25	NA
011201	1940-02-26	NA
011201	1940-02-27	NA
011201	1940-02-28	NA
011201	1940-02-29	NA
011201	1940-03-01	NA
011201	1940-03-02	NA
011201	1940-03-03	NA
011201	1940-03-04	NA
011201	1940-03-05	NA
011201	1940-03-06	NA
011201	1940-03-07	NA
011201	1940-03-08	NA
011201	1940-03-09	NA
011201	1940-03-10	NA
011201	1940-03-11	NA
011201	1940-03-12	NA
011201	1940-03-13	NA
011201	1940-03-14	NA
011201	1940-03-15	NA
011201	1940-03-16	NA
011201	1940-03-17	NA
011201	1940-03-18	NA
011201	1940-03-19	NA
011201	1940-03-20	NA
011201	1940-03-21	NA
011201	1940-03-22	NA
011201	1940-03-23	NA
011201	1940-03-24	NA
011201	1940-03-25	NA
011201	1940-03-26	NA
011201	1940-03-27	NA
011201	1940-03-28	NA
011201	1940-03-29	NA
011201	1940-03-30	NA
011201	1940-03-31	NA
011201	1940-04-01	NA
011201	1940-04-02	NA
011201	1940-04-03	NA
011201	1940-04-04	NA
011201	1940-04-05	NA
011201	1940-04-06	NA
011201	1940-04-07	NA
011201	1940-04-08	NA
011201	1940-04-09	NA
011201	1940-04-10	NA
011201	1940-04-11	NA
011201	1940-04-12	NA
011201	1940-04-13	NA
011201	1940-04-14	NA
011201	1940-04-15	NA
011201	1940-04-16	NA
011201	1940-04-17	NA
011201	1940-04-18	NA
011201	1940-04-19	NA
011201	1940-04-20	NA
011201	1940-04-21	NA
011201	1940-04-22	NA
011201	1940-04-23	NA
011201	1940-04-24	NA
011201	1940-04-25	NA
011201	1940-04-26	NA
011201	1940-04-27	NA
011201	1940-04-28	NA
011201	1940-04-29	NA
011201	1940-04-30	NA
011201	1940-05-01	NA
011201	1940-05-02	NA
011201	1940-05-03	NA
011201	1940-05-04	NA
011201	1940-05-05	NA
011201	1940-05-06	NA
011201	1940-05-07	NA
011201	1940-05-08	NA
011201	1940-05-09	NA
011201	1940-05-10	NA
011201	1940-05-11	NA
011201	1940-05-12	NA
011201	1940-05-13	NA
011201	1940-05-14	NA
011201	1940-05-15	NA
011201	1940-05-16	NA
011201	1940-05-17	NA
011201	1940-05-18	NA
011201	1940-05-19	NA
011201	1940-05-20	NA
011201	1940-05-21	NA
011201	1940-05-22	NA
011201	1940-05-23	NA
011201	1940-05-24	NA
011201	1940-05-25	NA
011201	1940-05-26	NA
011201	1940-05-27	NA
011201	1940-05-28	NA
011201	1940-05-29	NA
011201	1940-05-30	NA
011201	1940-05-31	NA
011201	1940-06-01	NA
011201	1940-06-02	NA
011201	1940-06-03	NA
011201	1940-06-04	NA
011201	1940-06-05	NA
011201	1940-06-06	NA
011201	1940-06-07	NA
011201	1940-06-08	NA
011201	1940-06-09	NA
011201	1940-06-10	NA
011201	1940-06-11	NA
011201	1940-06-12	NA
011201	1940-06-13	NA
011201	1940-06-14	NA
011201	1940-06-15	NA
011201	1940-06-16	NA
011201	1940-06-17	NA
011201	1940-06-18	NA
011201	1940-06-19	NA
011201	1940-06-20	NA
011201	1940-06-21	NA
011201	1940-06-22	NA
011201	1940-06-23	NA
011201	1940-06-24	NA
011201	1940-06-25	NA
011201	1940-06-26	NA
011201	1940-06-27	NA
011201	1940-06-28	NA
011201	1940-06-29	NA
011201	1940-06-30	NA
011201	1940-07-01	NA
011201	1940-07-02	NA
011201	1940-07-03	NA
011201	1940-07-04	NA
011201	1940-07-05	NA
011201	1940-07-06	NA
011201	1940-07-07	NA
011201	1940-07-08	NA
011201	1940-07-09	NA
011201	1940-07-10	NA
011201	1940-07-11	NA
011201	1940-07-12	NA
011201	1940-07-13	NA
011201	1940-07-14	NA
011201	1940-07-15	NA
011201	1940-07-16	NA
011201	1940-07-17	NA
011201	1940-07-18	NA
011201	1940-07-19	NA
011201	1940-07-20	NA
011201	1940-07-21	NA
011201	1940-07-22	NA
011201	1940-07-23	NA
011201	1940-07-24	NA
011201	1940-07-25	NA
011201	1940-07-26	NA
011201	1940-07-27	NA
011201	1940-07-28	NA
011201	1940-07-29	NA
011201	1940-07-30	NA
011201	1940-07-31	NA
011201	1940-08-01	NA
011201	1940-08-02	NA
011201	1940-08-03	NA
011201	1940-08-04	NA
011201	1940-08-05	NA
011201	1940-08-06	NA
011201	1940-08-07	NA
011201	1940-08-08	NA
011201	1940-08-09	NA
011201	1940-08-10	NA
011201	1940-08-11	NA
011201	1940-08-12	NA
011201	1940-08-13	NA
011201	1940-08-14	NA
011201	1940-08-15	NA
011201	1940-08-16	NA
011201	1940-08-17	NA
011201	1940-08-18	NA
011201	1940-08-19	NA
011201	1940-08-20	NA
011201	1940-08-21	NA
011201	1940-08-22	NA
011201	1940-08-23	NA
011201	1940-08-24	NA
011201	1940-08-25	NA
011201	1940-08-26	NA
011201	1940-08-27	NA
011201	1940-08-28	NA
011201	1940-08-29	NA
011201	1940-08-30	NA
011201	1940-08-31	NA
011201	1940-09-01	NA
011201	1940-09-02	NA
011201	1940-09-03	NA
011201	1940-09-04	NA
011201	1940-09-05	NA
011201	1940-09-06	NA
011201	1940-09-07	NA
011201	1940-09-08	NA
011201	1940-09-09	NA
011201	1940-09-10	NA
011201	1940-09-11	NA
011201	1940-09-12	NA
011201	1940-09-13	NA
011201	1940-09-14	NA
011201	1940-09-15	NA
011201	1940-09-16	NA
011201	1940-09-17	NA
011201	1940-09-18	NA
011201	1940-09-19	NA
011201	1940-09-20	NA
011201	1940-09-21	NA
011201	1940-09-22	NA
011201	1940-09-23	NA
011201	1940-09-24	NA
011201	1940-09-25	NA
011201	1940-09-26	NA
011201	1940-09-27	NA
011201	1940-09-28	NA
011201	1940-09-29	NA
011201	1940-09-30	NA
011201	1940-10-01	NA
011201	1940-10-02	NA
011201	1940-10-03	NA
011201	1940-10-04	NA
011201	1940-10-05	NA
011201	1940-10-06	NA
011201	1940-10-07	NA
011201	1940-10-08	NA
011201	1940-10-09	NA
011201	1940-10-10	NA
011201	1940-10-11	NA
011201	1940-10-12	NA
011201	1940-10-13	NA
011201	1940-10-14	NA
011201	1940-10-15	NA
011201	1940-10-16	NA
011201	1940-10-17	NA
011201	1940-10-18	NA
011201	1940-10-19	NA
011201	1940-10-20	NA
011201	1940-10-21	NA
011201	1940-10-22	NA
011201	1940-10-23	NA
011201	1940-10-24	NA
011201	1940-10-25	NA
011201	1940-10-26	NA
011201	1940-10-27	NA
011201	1940-10-28	NA
011201	1940-10-29	NA
011201	1940-10-30	NA
011201	1940-10-31	NA
011201	1940-11-01	NA
011201	1940-11-02	NA
011201	1940-11-03	NA
011201	1940-11-04	NA
011201	1940-11-05	NA
011201	1940-11-06	NA
011201	1940-11-07	NA
011201	1940-11-08	NA
011201	1940-11-09	NA
011201	1940-11-10	NA
011201	1940-11-11	NA
011201	1940-11-12	NA
011201	1940-11-13	NA
011201	1940-11-14	NA
011201	1940-11-15	NA
011201	1940-11-16	NA
011201	1940-11-17	NA
011201	1940-11-18	NA
011201	1940-11-19	NA
011201	1940-11-20	NA
011201	1940-11-21	NA
011201	1940-11-22	NA
011201	1940-11-23	NA
011201	1940-11-24	NA
011201	1940-11-25	NA
011201	1940-11-26	NA
011201	1940-11-27	NA
011201	1940-11-28	NA
011201	1940-11-29	NA
011201	1940-11-30	NA
011201	1940-12-01	NA
011201	1940-12-02	NA
011201	1940-12-03	NA
011201	1940-12-04	NA
011201	1940-12-05	NA
011201	1940-12-06	NA
011201	1940-12-07	NA
011201	1940-12-08	NA
011201	1940-12-09	NA
011201	1940-12-10	NA
011201	1940-12-11	NA
011201	1940-12-12	NA
011201	1940-12-13	NA
011201	1940-12-14	NA
011201	1940-12-15	NA
011201	1940-12-16	NA
011201	1940-12-17	NA
011201	1940-12-18	NA
011201	1940-12-19	NA
011201	1940-12-20	NA
011201	1940-12-21	NA
011201	1940-12-22	NA
011201	1940-12-23	NA
011201	1940-12-24	NA
011201	1940-12-25	NA
011201	1940-12-26	NA
011201	1940-12-27	NA
011201	1940-12-28	NA
011201	1940-12-29	NA
011201	1940-12-30	NA
011201	1940-12-31	NA
011201	1941-01-01	NA
011201	1941-01-02	NA
011201	1941-01-03	NA
011201	1941-01-04	NA
011201	1941-01-05	NA
011201	1941-01-06	NA
011201	1941-01-07	NA
011201	1941-01-08	NA
011201	1941-01-09	NA
011201	1941-01-10	NA
011201	1941-01-11	NA
011201	1941-01-12	NA
011201	1941-01-13	NA
011201	1941-01-14	NA
011201	1941-01-15	NA
011201	1941-01-16	NA
011201	1941-01-17	NA
011201	1941-01-18	NA
011201	1941-01-19	NA
011201	1941-01-20	NA
011201	1941-01-21	NA
011201	1941-01-22	NA
011201	1941-01-23	NA
011201	1941-01-24	NA
011201	1941-01-25	NA
011201	1941-01-26	NA
011201	1941-01-27	NA
011201	1941-01-28	NA
011201	1941-01-29	NA
011201	1941-01-30	NA
011201	1941-01-31	NA
011201	1941-02-01	NA
011201	1941-02-02	NA
011201	1941-02-03	NA
011201	1941-02-04	NA
011201	1941-02-05	NA
011201	1941-02-06	NA
011201	1941-02-07	NA
011201	1941-02-08	NA
011201	1941-02-09	NA
011201	1941-02-10	NA
011201	1941-02-11	NA
011201	1941-02-12	NA
011201	1941-02-13	NA
011201	1941-02-14	NA
011201	1941-02-15	NA
011201	1941-02-16	NA
011201	1941-02-17	NA
011201	1941-02-18	NA
011201	1941-02-19	NA
011201	1941-02-20	NA
011201	1941-02-21	NA
011201	1941-02-22	NA
011201	1941-02-23	NA
011201	1941-02-24	NA
011201	1941-02-25	NA
011201	1941-02-26	NA
011201	1941-02-27	NA
011201	1941-02-28	NA
011201	1941-03-01	NA
011201	1941-03-02	NA
011201	1941-03-03	NA
011201	1941-03-04	NA
011201	1941-03-05	NA
011201	1941-03-06	NA
011201	1941-03-07	NA
011201	1941-03-08	NA
011201	1941-03-09	NA
011201	1941-03-10	NA
011201	1941-03-11	NA
011201	1941-03-12	NA
011201	1941-03-13	NA
011201	1941-03-14	NA
011201	1941-03-15	NA
011201	1941-03-16	NA
011201	1941-03-17	NA
011201	1941-03-18	NA
011201	1941-03-19	NA
011201	1941-03-20	NA
011201	1941-03-21	NA
011201	1941-03-22	NA
011201	1941-03-23	NA
011201	1941-03-24	NA
011201	1941-03-25	NA
011201	1941-03-26	NA
011201	1941-03-27	NA
011201	1941-03-28	NA
011201	1941-03-29	NA
011201	1941-03-30	NA
011201	1941-03-31	NA
011201	1941-04-01	NA
011201	1941-04-02	NA
011201	1941-04-03	NA
011201	1941-04-04	NA
011201	1941-04-05	NA
011201	1941-04-06	NA
011201	1941-04-07	NA
011201	1941-04-08	NA
011201	1941-04-09	NA
011201	1941-04-10	NA
011201	1941-04-11	NA
011201	1941-04-12	NA
011201	1941-04-13	NA
011201	1941-04-14	NA
011201	1941-04-15	NA
011201	1941-04-16	NA
011201	1941-04-17	NA
011201	1941-04-18	NA
011201	1941-04-19	NA
011201	1941-04-20	NA
011201	1941-04-21	NA
011201	1941-04-22	NA
011201	1941-04-23	NA
011201	1941-04-24	NA
011201	1941-04-25	NA
011201	1941-04-26	NA
011201	1941-04-27	NA
011201	1941-04-28	NA
011201	1941-04-29	NA
011201	1941-04-30	NA
011201	1941-05-01	NA
011201	1941-05-02	NA
011201	1941-05-03	NA
011201	1941-05-04	NA
011201	1941-05-05	NA
011201	1941-05-06	NA
011201	1941-05-07	NA
011201	1941-05-08	NA
011201	1941-05-09	NA
011201	1941-05-10	NA
011201	1941-05-11	NA
011201	1941-05-12	NA
011201	1941-05-13	NA
011201	1941-05-14	NA
011201	1941-05-15	NA
011201	1941-05-16	NA
011201	1941-05-17	NA
011201	1941-05-18	NA
011201	1941-05-19	NA
011201	1941-05-20	NA
011201	1941-05-21	NA
011201	1941-05-22	NA
011201	1941-05-23	NA
011201	1941-05-24	NA
011201	1941-05-25	NA
011201	1941-05-26	NA
011201	1941-05-27	NA
011201	1941-05-28	NA
011201	1941-05-29	NA
011201	1941-05-30	NA
011201	1941-05-31	NA
011201	1941-06-01	NA
011201	1941-06-02	NA
011201	1941-06-03	NA
011201	1941-06-04	NA
011201	1941-06-05	NA
011201	1941-06-06	NA
011201	1941-06-07	NA
011201	1941-06-08	NA
011201	1941-06-09	NA
011201	1941-06-10	NA
011201	1941-06-11	NA
011201	1941-06-12	NA
011201	1941-06-13	NA
011201	1941-06-14	NA
011201	1941-06-15	NA
011201	1941-06-16	NA
011201	1941-06-17	NA
011201	1941-06-18	NA
011201	1941-06-19	NA
011201	1941-06-20	NA
011201	1941-06-21	NA
011201	1941-06-22	NA
011201	1941-06-23	NA
011201	1941-06-24	NA
011201	1941-06-25	NA
011201	1941-06-26	NA
011201	1941-06-27	NA
011201	1941-06-28	NA
011201	1941-06-29	NA
011201	1941-06-30	NA
011201	1941-07-01	NA
011201	1941-07-02	NA
011201	1941-07-03	NA
011201	1941-07-04	NA
011201	1941-07-05	NA
011201	1941-07-06	NA
011201	1941-07-07	NA
011201	1941-07-08	NA
011201	1941-07-09	NA
011201	1941-07-10	NA
011201	1941-07-11	NA
011201	1941-07-12	NA
011201	1941-07-13	NA
011201	1941-07-14	NA
011201	1941-07-15	NA
011201	1941-07-16	NA
011201	1941-07-17	NA
011201	1941-07-18	NA
011201	1941-07-19	NA
011201	1941-07-20	NA
011201	1941-07-21	NA
011201	1941-07-22	NA
011201	1941-07-23	NA
011201	1941-07-24	NA
011201	1941-07-25	NA
011201	1941-07-26	NA
011201	1941-07-27	NA
011201	1941-07-28	NA
011201	1941-07-29	NA
011201	1941-07-30	NA
011201	1941-07-31	NA
011201	1941-08-01	NA
011201	1941-08-02	NA
011201	1941-08-03	NA
011201	1941-08-04	NA
011201	1941-08-05	NA
011201	1941-08-06	NA
011201	1941-08-07	NA
011201	1941-08-08	NA
011201	1941-08-09	NA
011201	1941-08-10	NA
011201	1941-08-11	NA
011201	1941-08-12	NA
011201	1941-08-13	NA
011201	1941-08-14	NA
011201	1941-08-15	NA
011201	1941-08-16	NA
011201	1941-08-17	NA
011201	1941-08-18	NA
011201	1941-08-19	NA
011201	1941-08-20	NA
011201	1941-08-21	NA
011201	1941-08-22	NA
011201	1941-08-23	NA
011201	1941-08-24	NA
011201	1941-08-25	NA
011201	1941-08-26	NA
011201	1941-08-27	NA
011201	1941-08-28	NA
011201	1941-08-29	NA
011201	1941-08-30	NA
011201	1941-08-31	NA
011201	1941-09-01	NA
011201	1941-09-02	NA
011201	1941-09-03	NA
011201	1941-09-04	NA
011201	1941-09-05	NA
011201	1941-09-06	NA
011201	1941-09-07	NA
011201	1941-09-08	NA
011201	1941-09-09	NA
011201	1941-09-10	NA
011201	1941-09-11	NA
011201	1941-09-12	NA
011201	1941-09-13	NA
011201	1941-09-14	NA
011201	1941-09-15	NA
011201	1941-09-16	NA
011201	1941-09-17	NA
011201	1941-09-18	NA
011201	1941-09-19	NA
011201	1941-09-20	NA
011201	1941-09-21	NA
011201	1941-09-22	NA
011201	1941-09-23	NA
011201	1941-09-24	NA
011201	1941-09-25	NA
011201	1941-09-26	NA
011201	1941-09-27	NA
011201	1941-09-28	NA
011201	1941-09-29	NA
011201	1941-09-30	NA
011201	1941-10-01	NA
011201	1941-10-02	NA
011201	1941-10-03	NA
011201	1941-10-04	NA
011201	1941-10-05	NA
011201	1941-10-06	NA
011201	1941-10-07	NA
011201	1941-10-08	NA
011201	1941-10-09	NA
011201	1941-10-10	NA
011201	1941-10-11	NA
011201	1941-10-12	NA
011201	1941-10-13	NA
011201	1941-10-14	NA
011201	1941-10-15	NA
011201	1941-10-16	NA
011201	1941-10-17	NA
011201	1941-10-18	NA
011201	1941-10-19	NA
011201	1941-10-20	NA
011201	1941-10-21	NA
011201	1941-10-22	NA
011201	1941-10-23	NA
011201	1941-10-24	NA
011201	1941-10-25	NA
011201	1941-10-26	NA
011201	1941-10-27	NA
011201	1941-10-28	NA
011201	1941-10-29	NA
011201	1941-10-30	NA
011201	1941-10-31	NA
011201	1941-11-01	NA
011201	1941-11-02	NA
011201	1941-11-03	NA
011201	1941-11-04	NA
011201	1941-11-05	NA
011201	1941-11-06	NA
011201	1941-11-07	NA
011201	1941-11-08	NA
011201	1941-11-09	NA
011201	1941-11-10	NA
011201	1941-11-11	NA
011201	1941-11-12	NA
011201	1941-11-13	NA
011201	1941-11-14	NA
011201	1941-11-15	NA
011201	1941-11-16	NA
011201	1941-11-17	NA
011201	1941-11-18	NA
011201	1941-11-19	NA
011201	1941-11-20	NA
011201	1941-11-21	NA
011201	1941-11-22	NA
011201	1941-11-23	NA
011201	1941-11-24	NA
011201	1941-11-25	NA
011201	1941-11-26	NA
011201	1941-11-27	NA
011201	1941-11-28	NA
011201	1941-11-29	NA
011201	1941-11-30	NA
011201	1941-12-01	NA
011201	1941-12-02	NA
011201	1941-12-03	NA
011201	1941-12-04	NA
011201	1941-12-05	NA
011201	1941-12-06	NA
011201	1941-12-07	NA
011201	1941-12-08	NA
011201	1941-12-09	NA
011201	1941-12-10	NA
011201	1941-12-11	NA
011201	1941-12-12	NA
011201	1941-12-13	NA
011201	1941-12-14	NA
011201	1941-12-15	NA
011201	1941-12-16	NA
011201	1941-12-17	NA
011201	1941-12-18	NA
011201	1941-12-19	NA
011201	1941-12-20	NA
011201	1941-12-21	NA
011201	1941-12-22	NA
011201	1941-12-23	NA
011201	1941-12-24	NA
011201	1941-12-25	NA
011201	1941-12-26	NA
011201	1941-12-27	NA
011201	1941-12-28	NA
011201	1941-12-29	NA
011201	1941-12-30	NA
011201	1941-12-31	NA
011201	1942-01-01	NA
011201	1942-01-02	NA
011201	1942-01-03	NA
011201	1942-01-04	NA
011201	1942-01-05	NA
011201	1942-01-06	NA
011201	1942-01-07	NA
011201	1942-01-08	NA
011201	1942-01-09	NA
011201	1942-01-10	NA
011201	1942-01-11	NA
011201	1942-01-12	NA
011201	1942-01-13	NA
011201	1942-01-14	NA
011201	1942-01-15	NA
011201	1942-01-16	NA
011201	1942-01-17	NA
011201	1942-01-18	NA
011201	1942-01-19	NA
011201	1942-01-20	NA
011201	1942-01-21	NA
011201	1942-01-22	NA
011201	1942-01-23	NA
011201	1942-01-24	NA
011201	1942-01-25	NA
011201	1942-01-26	NA
011201	1942-01-27	NA
011201	1942-01-28	NA
011201	1942-01-29	NA
011201	1942-01-30	NA
011201	1942-01-31	NA
011201	1942-02-01	NA
011201	1942-02-02	NA
011201	1942-02-03	NA
011201	1942-02-04	NA
011201	1942-02-05	NA
011201	1942-02-06	NA
011201	1942-02-07	NA
011201	1942-02-08	NA
011201	1942-02-09	NA
011201	1942-02-10	NA
011201	1942-02-11	NA
011201	1942-02-12	NA
011201	1942-02-13	NA
011201	1942-02-14	NA
011201	1942-02-15	NA
011201	1942-02-16	NA
011201	1942-02-17	NA
011201	1942-02-18	NA
011201	1942-02-19	NA
011201	1942-02-20	NA
011201	1942-02-21	NA
011201	1942-02-22	NA
011201	1942-02-23	NA
011201	1942-02-24	NA
011201	1942-02-25	NA
011201	1942-02-26	NA
011201	1942-02-27	NA
011201	1942-02-28	NA
011201	1942-03-01	NA
011201	1942-03-02	NA
011201	1942-03-03	NA
011201	1942-03-04	NA
011201	1942-03-05	NA
011201	1942-03-06	NA
011201	1942-03-07	NA
011201	1942-03-08	NA
011201	1942-03-09	NA
011201	1942-03-10	NA
011201	1942-03-11	NA
011201	1942-03-12	NA
011201	1942-03-13	NA
011201	1942-03-14	NA
011201	1942-03-15	NA
011201	1942-03-16	NA
011201	1942-03-17	NA
011201	1942-03-18	NA
011201	1942-03-19	NA
011201	1942-03-20	NA
011201	1942-03-21	NA
011201	1942-03-22	NA
011201	1942-03-23	NA
011201	1942-03-24	NA
011201	1942-03-25	NA
011201	1942-03-26	NA
011201	1942-03-27	NA
011201	1942-03-28	NA
011201	1942-03-29	NA
011201	1942-03-30	NA
011201	1942-03-31	NA
011201	1942-04-01	NA
011201	1942-04-02	NA
011201	1942-04-03	NA
011201	1942-04-04	NA
011201	1942-04-05	NA
011201	1942-04-06	NA
011201	1942-04-07	NA
011201	1942-04-08	NA
011201	1942-04-09	NA
011201	1942-04-10	NA
011201	1942-04-11	NA
011201	1942-04-12	NA
011201	1942-04-13	NA
011201	1942-04-14	NA
011201	1942-04-15	NA
011201	1942-04-16	NA
011201	1942-04-17	NA
011201	1942-04-18	NA
011201	1942-04-19	NA
011201	1942-04-20	NA
011201	1942-04-21	NA
011201	1942-04-22	NA
011201	1942-04-23	NA
011201	1942-04-24	NA
011201	1942-04-25	NA
011201	1942-04-26	NA
011201	1942-04-27	NA
011201	1942-04-28	NA
011201	1942-04-29	NA
011201	1942-04-30	NA
011201	1942-05-01	NA
011201	1942-05-02	NA
011201	1942-05-03	NA
011201	1942-05-04	NA
011201	1942-05-05	NA
011201	1942-05-06	NA
011201	1942-05-07	NA
011201	1942-05-08	NA
011201	1942-05-09	NA
011201	1942-05-10	NA
011201	1942-05-11	NA
011201	1942-05-12	NA
011201	1942-05-13	NA
011201	1942-05-14	NA
011201	1942-05-15	NA
011201	1942-05-16	NA
011201	1942-05-17	NA
011201	1942-05-18	NA
011201	1942-05-19	NA
011201	1942-05-20	NA
011201	1942-05-21	NA
011201	1942-05-22	NA
011201	1942-05-23	NA
011201	1942-05-24	NA
011201	1942-05-25	NA
011201	1942-05-26	NA
011201	1942-05-27	NA
011201	1942-05-28	NA
011201	1942-05-29	NA
011201	1942-05-30	NA
011201	1942-05-31	NA
011201	1942-06-01	NA
011201	1942-06-02	NA
011201	1942-06-03	NA
011201	1942-06-04	NA
011201	1942-06-05	NA
011201	1942-06-06	NA
011201	1942-06-07	NA
011201	1942-06-08	NA
011201	1942-06-09	NA
011201	1942-06-10	NA
011201	1942-06-11	NA
011201	1942-06-12	NA
011201	1942-06-13	NA
011201	1942-06-14	NA
011201	1942-06-15	NA
011201	1942-06-16	NA
011201	1942-06-17	NA
011201	1942-06-18	NA
011201	1942-06-19	NA
011201	1942-06-20	NA
011201	1942-06-21	NA
011201	1942-06-22	NA
011201	1942-06-23	NA
011201	1942-06-24	NA
011201	1942-06-25	NA
011201	1942-06-26	NA
011201	1942-06-27	NA
011201	1942-06-28	NA
011201	1942-06-29	NA
011201	1942-06-30	NA
011201	1942-07-01	NA
011201	1942-07-02	NA
011201	1942-07-03	NA
011201	1942-07-04	NA
011201	1942-07-05	NA
011201	1942-07-06	NA
011201	1942-07-07	NA
011201	1942-07-08	NA
011201	1942-07-09	NA
011201	1942-07-10	NA
011201	1942-07-11	NA
011201	1942-07-12	NA
011201	1942-07-13	NA
011201	1942-07-14	NA
011201	1942-07-15	NA
011201	1942-07-16	NA
011201	1942-07-17	NA
011201	1942-07-18	NA
011201	1942-07-19	NA
011201	1942-07-20	NA
011201	1942-07-21	NA
011201	1942-07-22	NA
011201	1942-07-23	NA
011201	1942-07-24	NA
011201	1942-07-25	NA
011201	1942-07-26	NA
011201	1942-07-27	NA
011201	1942-07-28	NA
011201	1942-07-29	NA
011201	1942-07-30	NA
011201	1942-07-31	NA
011201	1942-08-01	NA
011201	1942-08-02	NA
011201	1942-08-03	NA
011201	1942-08-04	NA
011201	1942-08-05	NA
011201	1942-08-06	NA
011201	1942-08-07	NA
011201	1942-08-08	NA
011201	1942-08-09	NA
011201	1942-08-10	NA
011201	1942-08-11	NA
011201	1942-08-12	NA
011201	1942-08-13	NA
011201	1942-08-14	NA
011201	1942-08-15	NA
011201	1942-08-16	NA
011201	1942-08-17	NA
011201	1942-08-18	NA
011201	1942-08-19	NA
011201	1942-08-20	NA
011201	1942-08-21	NA
011201	1942-08-22	NA
011201	1942-08-23	NA
011201	1942-08-24	NA
011201	1942-08-25	NA
011201	1942-08-26	NA
011201	1942-08-27	NA
011201	1942-08-28	NA
011201	1942-08-29	NA
011201	1942-08-30	NA
011201	1942-08-31	NA
011201	1942-09-01	NA
011201	1942-09-02	NA
011201	1942-09-03	NA
011201	1942-09-04	NA
011201	1942-09-05	NA
011201	1942-09-06	NA
011201	1942-09-07	NA
011201	1942-09-08	NA
011201	1942-09-09	NA
011201	1942-09-10	NA
011201	1942-09-11	NA
011201	1942-09-12	NA
011201	1942-09-13	NA
011201	1942-09-14	NA
011201	1942-09-15	NA
011201	1942-09-16	NA
011201	1942-09-17	NA
011201	1942-09-18	NA
011201	1942-09-19	NA
011201	1942-09-20	NA
011201	1942-09-21	NA
011201	1942-09-22	NA
011201	1942-09-23	NA
011201	1942-09-24	NA
011201	1942-09-25	NA
011201	1942-09-26	NA
011201	1942-09-27	NA
011201	1942-09-28	NA
011201	1942-09-29	NA
011201	1942-09-30	NA
011201	1942-10-01	NA
011201	1942-10-02	NA
011201	1942-10-03	NA
011201	1942-10-04	NA
011201	1942-10-05	NA
011201	1942-10-06	NA
011201	1942-10-07	NA
011201	1942-10-08	NA
011201	1942-10-09	NA
011201	1942-10-10	NA
011201	1942-10-11	NA
011201	1942-10-12	NA
011201	1942-10-13	NA
011201	1942-10-14	NA
011201	1942-10-15	NA
011201	1942-10-16	NA
011201	1942-10-17	NA
011201	1942-10-18	NA
011201	1942-10-19	NA
011201	1942-10-20	NA
011201	1942-10-21	NA
011201	1942-10-22	NA
011201	1942-10-23	NA
011201	1942-10-24	NA
011201	1942-10-25	NA
011201	1942-10-26	NA
011201	1942-10-27	NA
011201	1942-10-28	NA
011201	1942-10-29	NA
011201	1942-10-30	NA
011201	1942-10-31	NA
011201	1942-11-01	NA
011201	1942-11-02	NA
011201	1942-11-03	NA
011201	1942-11-04	NA
011201	1942-11-05	NA
011201	1942-11-06	NA
011201	1942-11-07	NA
011201	1942-11-08	NA
011201	1942-11-09	NA
011201	1942-11-10	NA
011201	1942-11-11	NA
011201	1942-11-12	NA
011201	1942-11-13	NA
011201	1942-11-14	NA
011201	1942-11-15	NA
011201	1942-11-16	NA
011201	1942-11-17	NA
011201	1942-11-18	NA
011201	1942-11-19	NA
011201	1942-11-20	NA
011201	1942-11-21	NA
011201	1942-11-22	NA
011201	1942-11-23	NA
011201	1942-11-24	NA
011201	1942-11-25	NA
011201	1942-11-26	NA
011201	1942-11-27	NA
011201	1942-11-28	NA
011201	1942-11-29	NA
011201	1942-11-30	NA
011201	1942-12-01	NA
011201	1942-12-02	NA
011201	1942-12-03	NA
011201	1942-12-04	NA
011201	1942-12-05	NA
011201	1942-12-06	NA
011201	1942-12-07	NA
011201	1942-12-08	NA
011201	1942-12-09	NA
011201	1942-12-10	NA
011201	1942-12-11	NA
011201	1942-12-12	NA
011201	1942-12-13	NA
011201	1942-12-14	NA
011201	1942-12-15	NA
011201	1942-12-16	NA
011201	1942-12-17	NA
011201	1942-12-18	NA
011201	1942-12-19	NA
011201	1942-12-20	NA
011201	1942-12-21	NA
011201	1942-12-22	NA
011201	1942-12-23	NA
011201	1942-12-24	NA
011201	1942-12-25	NA
011201	1942-12-26	NA
011201	1942-12-27	NA
011201	1942-12-28	NA
011201	1942-12-29	NA
011201	1942-12-30	NA
011201	1942-12-31	NA
011201	1943-01-01	NA
011201	1943-01-02	NA
011201	1943-01-03	NA
011201	1943-01-04	NA
011201	1943-01-05	NA
011201	1943-01-06	NA
011201	1943-01-07	NA
011201	1943-01-08	NA
011201	1943-01-09	NA
011201	1943-01-10	NA
011201	1943-01-11	NA
011201	1943-01-12	NA
011201	1943-01-13	NA
011201	1943-01-14	NA
011201	1943-01-15	NA
011201	1943-01-16	NA
011201	1943-01-17	NA
011201	1943-01-18	NA
011201	1943-01-19	NA
011201	1943-01-20	NA
011201	1943-01-21	NA
011201	1943-01-22	NA
011201	1943-01-23	NA
011201	1943-01-24	NA
011201	1943-01-25	NA
011201	1943-01-26	NA
011201	1943-01-27	NA
011201	1943-01-28	NA
011201	1943-01-29	NA
011201	1943-01-30	NA
011201	1943-01-31	NA
011201	1943-02-01	NA
011201	1943-02-02	NA
011201	1943-02-03	NA
011201	1943-02-04	NA
011201	1943-02-05	NA
011201	1943-02-06	NA
011201	1943-02-07	NA
011201	1943-02-08	NA
011201	1943-02-09	NA
011201	1943-02-10	NA
011201	1943-02-11	NA
011201	1943-02-12	NA
011201	1943-02-13	NA
011201	1943-02-14	NA
011201	1943-02-15	NA
011201	1943-02-16	NA
011201	1943-02-17	NA
011201	1943-02-18	NA
011201	1943-02-19	NA
011201	1943-02-20	NA
011201	1943-02-21	NA
011201	1943-02-22	NA
011201	1943-02-23	NA
011201	1943-02-24	NA
011201	1943-02-25	NA
011201	1943-02-26	NA
011201	1943-02-27	NA
011201	1943-02-28	NA
011201	1943-03-01	NA
011201	1943-03-02	NA
011201	1943-03-03	NA
011201	1943-03-04	NA
011201	1943-03-05	NA
011201	1943-03-06	NA
011201	1943-03-07	NA
011201	1943-03-08	NA
011201	1943-03-09	NA
011201	1943-03-10	NA
011201	1943-03-11	NA
011201	1943-03-12	NA
011201	1943-03-13	NA
011201	1943-03-14	NA
011201	1943-03-15	NA
011201	1943-03-16	NA
011201	1943-03-17	NA
011201	1943-03-18	NA
011201	1943-03-19	NA
011201	1943-03-20	NA
011201	1943-03-21	NA
011201	1943-03-22	NA
011201	1943-03-23	NA
011201	1943-03-24	NA
011201	1943-03-25	NA
011201	1943-03-26	NA
011201	1943-03-27	NA
011201	1943-03-28	NA
011201	1943-03-29	NA
011201	1943-03-30	NA
011201	1943-03-31	NA
011201	1943-04-01	NA
011201	1943-04-02	NA
011201	1943-04-03	NA
011201	1943-04-04	NA
011201	1943-04-05	NA
011201	1943-04-06	NA
011201	1943-04-07	NA
011201	1943-04-08	NA
011201	1943-04-09	NA
011201	1943-04-10	NA
011201	1943-04-11	NA
011201	1943-04-12	NA
011201	1943-04-13	NA
011201	1943-04-14	NA
011201	1943-04-15	NA
011201	1943-04-16	NA
011201	1943-04-17	NA
011201	1943-04-18	NA
011201	1943-04-19	NA
011201	1943-04-20	NA
011201	1943-04-21	NA
011201	1943-04-22	NA
011201	1943-04-23	NA
011201	1943-04-24	NA
011201	1943-04-25	NA
011201	1943-04-26	NA
011201	1943-04-27	NA
011201	1943-04-28	NA
011201	1943-04-29	NA
011201	1943-04-30	NA
011201	1943-05-01	NA
011201	1943-05-02	NA
011201	1943-05-03	NA
011201	1943-05-04	NA
011201	1943-05-05	NA
011201	1943-05-06	NA
011201	1943-05-07	NA
011201	1943-05-08	NA
011201	1943-05-09	NA
011201	1943-05-10	NA
011201	1943-05-11	NA
011201	1943-05-12	NA
011201	1943-05-13	NA
011201	1943-05-14	NA
011201	1943-05-15	NA
011201	1943-05-16	NA
011201	1943-05-17	NA
011201	1943-05-18	NA
011201	1943-05-19	NA
011201	1943-05-20	NA
011201	1943-05-21	NA
011201	1943-05-22	NA
011201	1943-05-23	NA
011201	1943-05-24	NA
011201	1943-05-25	NA
011201	1943-05-26	NA
011201	1943-05-27	NA
011201	1943-05-28	NA
011201	1943-05-29	NA
011201	1943-05-30	NA
011201	1943-05-31	NA
011201	1943-06-01	NA
011201	1943-06-02	NA
011201	1943-06-03	NA
011201	1943-06-04	NA
011201	1943-06-05	NA
011201	1943-06-06	NA
011201	1943-06-07	NA
011201	1943-06-08	NA
011201	1943-06-09	NA
011201	1943-06-10	NA
011201	1943-06-11	NA
011201	1943-06-12	NA
011201	1943-06-13	NA
011201	1943-06-14	NA
011201	1943-06-15	NA
011201	1943-06-16	NA
011201	1943-06-17	NA
011201	1943-06-18	NA
011201	1943-06-19	NA
011201	1943-06-20	NA
011201	1943-06-21	NA
011201	1943-06-22	NA
011201	1943-06-23	NA
011201	1943-06-24	NA
011201	1943-06-25	NA
011201	1943-06-26	NA
011201	1943-06-27	NA
011201	1943-06-28	NA
011201	1943-06-29	NA
011201	1943-06-30	NA
011201	1943-07-01	NA
011201	1943-07-02	NA
011201	1943-07-03	NA
011201	1943-07-04	NA
011201	1943-07-05	NA
011201	1943-07-06	NA
011201	1943-07-07	NA
011201	1943-07-08	NA
011201	1943-07-09	NA
011201	1943-07-10	NA
011201	1943-07-11	NA
011201	1943-07-12	NA
011201	1943-07-13	NA
011201	1943-07-14	NA
011201	1943-07-15	NA
011201	1943-07-16	NA
011201	1943-07-17	NA
011201	1943-07-18	NA
011201	1943-07-19	NA
011201	1943-07-20	NA
011201	1943-07-21	NA
011201	1943-07-22	NA
011201	1943-07-23	NA
011201	1943-07-24	NA
011201	1943-07-25	NA
011201	1943-07-26	NA
011201	1943-07-27	NA
011201	1943-07-28	NA
011201	1943-07-29	NA
011201	1943-07-30	NA
011201	1943-07-31	NA
011201	1943-08-01	NA
011201	1943-08-02	NA
011201	1943-08-03	NA
011201	1943-08-04	NA
011201	1943-08-05	NA
011201	1943-08-06	NA
011201	1943-08-07	NA
011201	1943-08-08	NA
011201	1943-08-09	NA
011201	1943-08-10	NA
011201	1943-08-11	NA
011201	1943-08-12	NA
011201	1943-08-13	NA
011201	1943-08-14	NA
011201	1943-08-15	NA
011201	1943-08-16	NA
011201	1943-08-17	NA
011201	1943-08-18	NA
011201	1943-08-19	NA
011201	1943-08-20	NA
011201	1943-08-21	NA
011201	1943-08-22	NA
011201	1943-08-23	NA
011201	1943-08-24	NA
011201	1943-08-25	NA
011201	1943-08-26	NA
011201	1943-08-27	NA
011201	1943-08-28	NA
011201	1943-08-29	NA
011201	1943-08-30	NA
011201	1943-08-31	NA
011201	1943-09-01	NA
011201	1943-09-02	NA
011201	1943-09-03	NA
011201	1943-09-04	NA
011201	1943-09-05	NA
011201	1943-09-06	NA
011201	1943-09-07	NA
011201	1943-09-08	NA
011201	1943-09-09	NA
011201	1943-09-10	NA
011201	1943-09-11	NA
011201	1943-09-12	NA
011201	1943-09-13	NA
011201	1943-09-14	NA
011201	1943-09-15	NA
011201	1943-09-16	NA
011201	1943-09-17	NA
011201	1943-09-18	NA
011201	1943-09-19	NA
011201	1943-09-20	NA
011201	1943-09-21	NA
011201	1943-09-22	NA
011201	1943-09-23	NA
011201	1943-09-24	NA
011201	1943-09-25	NA
011201	1943-09-26	NA
011201	1943-09-27	NA
011201	1943-09-28	NA
011201	1943-09-29	NA
011201	1943-09-30	NA
011201	1943-10-01	NA
011201	1943-10-02	NA
011201	1943-10-03	NA
011201	1943-10-04	NA
011201	1943-10-05	NA
011201	1943-10-06	NA
011201	1943-10-07	NA
011201	1943-10-08	NA
011201	1943-10-09	NA
011201	1943-10-10	NA
011201	1943-10-11	NA
011201	1943-10-12	NA
011201	1943-10-13	NA
011201	1943-10-14	NA
011201	1943-10-15	NA
011201	1943-10-16	NA
011201	1943-10-17	NA
011201	1943-10-18	NA
011201	1943-10-19	NA
011201	1943-10-20	NA
011201	1943-10-21	NA
011201	1943-10-22	NA
011201	1943-10-23	NA
011201	1943-10-24	NA
011201	1943-10-25	NA
011201	1943-10-26	NA
011201	1943-10-27	NA
011201	1943-10-28	NA
011201	1943-10-29	NA
011201	1943-10-30	NA
011201	1943-10-31	NA
011201	1943-11-01	NA
011201	1943-11-02	NA
011201	1943-11-03	NA
011201	1943-11-04	NA
011201	1943-11-05	NA
011201	1943-11-06	NA
011201	1943-11-07	NA
011201	1943-11-08	NA
011201	1943-11-09	NA
011201	1943-11-10	NA
011201	1943-11-11	NA
011201	1943-11-12	NA
011201	1943-11-13	NA
011201	1943-11-14	NA
011201	1943-11-15	NA
011201	1943-11-16	NA
011201	1943-11-17	NA
011201	1943-11-18	NA
011201	1943-11-19	NA
011201	1943-11-20	NA
011201	1943-11-21	NA
011201	1943-11-22	NA
011201	1943-11-23	NA
011201	1943-11-24	NA
011201	1943-11-25	NA
011201	1943-11-26	NA
011201	1943-11-27	NA
011201	1943-11-28	NA
011201	1943-11-29	NA
011201	1943-11-30	NA
011201	1943-12-01	NA
011201	1943-12-02	NA
011201	1943-12-03	NA
011201	1943-12-04	NA
011201	1943-12-05	NA
011201	1943-12-06	NA
011201	1943-12-07	NA
011201	1943-12-08	NA
011201	1943-12-09	NA
011201	1943-12-10	NA
011201	1943-12-11	NA
011201	1943-12-12	NA
011201	1943-12-13	NA
011201	1943-12-14	NA
011201	1943-12-15	NA
011201	1943-12-16	NA
011201	1943-12-17	NA
011201	1943-12-18	NA
011201	1943-12-19	NA
011201	1943-12-20	NA
011201	1943-12-21	NA
011201	1943-12-22	NA
011201	1943-12-23	NA
011201	1943-12-24	NA
011201	1943-12-25	NA
011201	1943-12-26	NA
011201	1943-12-27	NA
011201	1943-12-28	NA
011201	1943-12-29	NA
011201	1943-12-30	NA
011201	1943-12-31	1852
011201	1944-01-01	1617
011201	1944-01-02	1598
011201	1944-01-03	1589
011201	1944-01-04	1579.2
011201	1944-01-05	1570
011201	1944-01-06	1560.4
011201	1944-01-07	1560.4
011201	1944-01-08	1551
011201	1944-01-09	1551
011201	1944-01-10	1560.4
011201	1944-01-11	1626.2
011201	1944-01-12	1711
011201	1944-01-13	1852
011201	1944-01-14	1889.4
011201	1944-01-15	1824
011201	1944-01-16	1730
011201	1944-01-17	1654.4
011201	1944-01-18	1589
011201	1944-01-19	1560.4
011201	1944-01-20	1542
011201	1944-01-21	1523
011201	1944-01-22	1523
011201	1944-01-23	1504
011201	1944-01-24	1495
011201	1944-01-25	1495
011201	1944-01-26	1476
011201	1944-01-27	1457
011201	1944-01-28	1438.2
011201	1944-01-29	1419.4
011201	1944-01-30	1410
011201	1944-01-31	1401
011201	1944-02-01	1401
011201	1944-02-02	1419.4
011201	1944-02-03	1438.2
011201	1944-02-04	1448
011201	1944-02-05	1448
011201	1944-02-06	1466.4
011201	1944-02-07	1485.2
011201	1944-02-08	1542
011201	1944-02-09	1560.4
011201	1944-02-10	1523
011201	1944-02-11	1448
011201	1944-02-12	1391.2
011201	1944-02-13	1354
011201	1944-02-14	1363
011201	1944-02-15	1372.4
011201	1944-02-16	1391.2
011201	1944-02-17	1372.4
011201	1944-02-18	1354
011201	1944-02-19	1325.4
011201	1944-02-20	1297.2
011201	1944-02-21	1278.4
011201	1944-02-22	1260
011201	1944-02-23	1250.2
011201	1944-02-24	1231.4
011201	1944-02-25	1222
011201	1944-02-26	1213
011201	1944-02-27	1226
011201	1944-02-28	1216.5
011201	1944-02-29	1207
011201	1944-03-01	1197
011201	1944-03-02	1197
011201	1944-03-03	1188
011201	1944-03-04	1169
011201	1944-03-05	1159
011201	1944-03-06	1150
011201	1944-03-07	1140
011201	1944-03-08	1131
011201	1944-03-09	1112
011201	1944-03-10	1112
011201	1944-03-11	1102
011201	1944-03-12	1102
011201	1944-03-13	1093
011201	1944-03-14	1083
011201	1944-03-15	1102
011201	1944-03-16	1131
011201	1944-03-17	1159
011201	1944-03-18	1169
011201	1944-03-19	1197
011201	1944-03-20	1188
011201	1944-03-21	1159
011201	1944-03-22	1131
011201	1944-03-23	1112
011201	1944-03-24	1102
011201	1944-03-25	1083
011201	1944-03-26	1074
011201	1944-03-27	1055
011201	1944-03-28	1026
011201	1944-03-29	1038
011201	1944-03-30	1019
011201	1944-03-31	1019
011201	1944-04-01	1019
011201	1944-04-02	1048
011201	1944-04-03	1067
011201	1944-04-04	1067
011201	1944-04-05	1057.3
011201	1944-04-06	1028.2
011201	1944-04-07	1019
011201	1944-04-08	1009
011201	1944-04-09	1009
011201	1944-04-10	1009
011201	1944-04-11	989.4
011201	1944-04-12	970
011201	1944-04-13	962.2
011201	1944-04-14	962.2
011201	1944-04-15	968.1
011201	1944-04-16	962.2
011201	1944-04-17	950
011201	1944-04-18	943
011201	1944-04-19	937
011201	1944-04-20	962.2
011201	1944-04-21	1009
011201	1944-04-22	1019
011201	1944-04-23	1009
011201	1944-04-24	999.1
011201	1944-04-25	989.4
011201	1944-04-26	1009
011201	1944-04-27	1009
011201	1944-04-28	1038
011201	1944-04-29	1067
011201	1944-04-30	1096.1
011201	1944-05-01	1096.1
011201	1944-05-02	992
011201	1944-05-03	1090
011201	1944-05-04	1130
011201	1944-05-05	1250
011201	1944-05-06	1300
011201	1944-05-07	1340
011201	1944-05-08	1370
011201	1944-05-09	1390
011201	1944-05-10	1410
011201	1944-05-11	1430
011201	1944-05-12	1430
011201	1944-05-13	1440
011201	1944-05-14	1410
011201	1944-05-15	1320
011201	1944-05-16	1100
011201	1944-05-17	1100
011201	1944-05-18	1330
011201	1944-05-19	1390
011201	1944-05-20	1380
011201	1944-05-21	1370
011201	1944-05-22	1370
011201	1944-05-23	1450
011201	1944-05-24	1490
011201	1944-05-25	1530
011201	1944-05-26	1490
011201	1944-05-27	1480
011201	1944-05-28	1510
011201	1944-05-29	1670
011201	1944-05-30	1920
011201	1944-05-31	2240
011201	1944-06-01	2350
011201	1944-06-02	2660
011201	1944-06-03	2420
011201	1944-06-04	2350
011201	1944-06-05	2300
011201	1944-06-06	2210
011201	1944-06-07	2050
011201	1944-06-08	1990
011201	1944-06-09	1950
011201	1944-06-10	1950
011201	1944-06-11	1890
011201	1944-06-12	1900
011201	1944-06-13	2300
011201	1944-06-14	2800
011201	1944-06-15	3800
011201	1944-06-16	4220
011201	1944-06-17	4300
011201	1944-06-18	4000
011201	1944-06-19	3790
011201	1944-06-20	3500
011201	1944-06-21	3220
[truncated: 26,491 more rows]

## Sheet: 011901
Station_Id	Date	m3_per_sec
011901	1913-01-01	1890
011901	1913-01-02	1880
011901	1913-01-03	1890
011901	1913-01-04	1930
011901	1913-01-05	1950
011901	1913-01-06	1960
011901	1913-01-07	1930
011901	1913-01-08	1880
011901	1913-01-09	1850
011901	1913-01-10	1810
011901	1913-01-11	1780
011901	1913-01-12	1770
011901	1913-01-13	1760
011901	1913-01-14	1740
011901	1913-01-15	1730
011901	1913-01-16	1710
011901	1913-01-17	1700
011901	1913-01-18	1680
011901	1913-01-19	1680
011901	1913-01-20	1670
011901	1913-01-21	1660
011901	1913-01-22	1640
011901	1913-01-23	1630
011901	1913-01-24	1620
011901	1913-01-25	1590
011901	1913-01-26	1570
011901	1913-01-27	1560
011901	1913-01-28	1540
011901	1913-01-29	1530
011901	1913-01-30	1520
011901	1913-01-31	1510
011901	1913-02-01	1510
011901	1913-02-02	1500
011901	1913-02-03	1490
011901	1913-02-04	1480
011901	1913-02-05	1480
011901	1913-02-06	1470
011901	1913-02-07	1470
011901	1913-02-08	1460
011901	1913-02-09	1450
011901	1913-02-10	1480
011901	1913-02-11	1520
011901	1913-02-12	1500
011901	1913-02-13	1470
011901	1913-02-14	1450
011901	1913-02-15	1430
011901	1913-02-16	1420
011901	1913-02-17	1410
011901	1913-02-18	1390
011901	1913-02-19	1380
011901	1913-02-20	1370
011901	1913-02-21	1360
011901	1913-02-22	1360
011901	1913-02-23	1350
011901	1913-02-24	1350
011901	1913-02-25	1360
011901	1913-02-26	1370
011901	1913-02-27	1380
011901	1913-02-28	1390
011901	1913-03-01	1380
011901	1913-03-02	1350
011901	1913-03-03	1320
011901	1913-03-04	1300
011901	1913-03-05	1280
011901	1913-03-06	1270
011901	1913-03-07	1260
011901	1913-03-08	1260
011901	1913-03-09	1250
011901	1913-03-10	1240
011901	1913-03-11	1250
011901	1913-03-12	1260
011901	1913-03-13	1280
011901	1913-03-14	1330
011901	1913-03-15	1400
011901	1913-03-16	1400
011901	1913-03-17	1360
011901	1913-03-18	1320
011901	1913-03-19	1280
011901	1913-03-20	1260
011901	1913-03-21	1230
011901	1913-03-22	1210
011901	1913-03-23	1200
011901	1913-03-24	1200
011901	1913-03-25	1220
011901	1913-03-26	1220
011901	1913-03-27	1210
011901	1913-03-28	1200
011901	1913-03-29	1170
011901	1913-03-30	1150
011901	1913-03-31	1140
011901	1913-04-01	1130
011901	1913-04-02	1110
011901	1913-04-03	1130
011901	1913-04-04	1110
011901	1913-04-05	1110
011901	1913-04-06	1100
011901	1913-04-07	1100
011901	1913-04-08	1090
011901	1913-04-09	1090
011901	1913-04-10	1100
011901	1913-04-11	1140
011901	1913-04-12	1240
011901	1913-04-13	1240
011901	1913-04-14	1220
011901	1913-04-15	1180
011901	1913-04-16	1160
011901	1913-04-17	1140
011901	1913-04-18	1140
011901	1913-04-19	1160
011901	1913-04-20	1180
011901	1913-04-21	1180
011901	1913-04-22	1210
011901	1913-04-23	1220
011901	1913-04-24	1240
011901	1913-04-25	1260
011901	1913-04-26	1280
011901	1913-04-27	1320
011901	1913-04-28	1350
011901	1913-04-29	1390
011901	1913-04-30	1420
011901	1913-05-01	1510
011901	1913-05-02	1580
011901	1913-05-03	1660
011901	1913-05-04	1700
011901	1913-05-05	1630
011901	1913-05-06	1640
011901	1913-05-07	1660
011901	1913-05-08	1770
011901	1913-05-09	1980
011901	1913-05-10	2210
011901	1913-05-11	2340
011901	1913-05-12	2420
011901	1913-05-13	2420
011901	1913-05-14	2390
011901	1913-05-15	2350
011901	1913-05-16	2300
011901	1913-05-17	2250
011901	1913-05-18	2180
011901	1913-05-19	2100
011901	1913-05-20	2040
011901	1913-05-21	2040
011901	1913-05-22	2120
011901	1913-05-23	2230
011901	1913-05-24	2320
011901	1913-05-25	2340
011901	1913-05-26	2380
011901	1913-05-27	2520
011901	1913-05-28	2880
011901	1913-05-29	2980
011901	1913-05-30	2950
011901	1913-05-31	2890
011901	1913-06-01	2950
011901	1913-06-02	3020
011901	1913-06-03	3400
011901	1913-06-04	3590
011901	1913-06-05	3730
011901	1913-06-06	3800
011901	1913-06-07	3800
011901	1913-06-08	3780
011901	1913-06-09	3890
011901	1913-06-10	3940
011901	1913-06-11	3780
011901	1913-06-12	3565
011901	1913-06-13	3357.5
011901	1913-06-14	3178.75
011901	1913-06-15	2900
011901	1913-06-16	2820
011901	1913-06-17	2770
011901	1913-06-18	2750
011901	1913-06-19	2740
011901	1913-06-20	2750
011901	1913-06-21	2740
011901	1913-06-22	2680
011901	1913-06-23	2650
011901	1913-06-24	2710
011901	1913-06-25	2900
011901	1913-06-26	3490
011901	1913-06-27	4150
011901	1913-06-28	4890
011901	1913-06-29	5290
011901	1913-06-30	5450
011901	1913-07-01	5770
011901	1913-07-02	5800
011901	1913-07-03	5490
011901	1913-07-04	5040
011901	1913-07-05	4670
011901	1913-07-06	4420
011901	1913-07-07	5230
011901	1913-07-08	5760
011901	1913-07-09	6100
011901	1913-07-10	6270
011901	1913-07-11	6280
011901	1913-07-12	6240
011901	1913-07-13	6060
011901	1913-07-14	5850
011901	1913-07-15	5880
011901	1913-07-16	6280
011901	1913-07-17	7220
011901	1913-07-18	7620
011901	1913-07-19	6790
011901	1913-07-20	6000
011901	1913-07-21	5640
011901	1913-07-22	5720
011901	1913-07-23	5750
011901	1913-07-24	6050
011901	1913-07-25	7860
011901	1913-07-26	9160
011901	1913-07-27	8940
011901	1913-07-28	7970
011901	1913-07-29	7480
011901	1913-07-30	7120
011901	1913-07-31	6720
011901	1913-08-01	6820
011901	1913-08-02	7040
011901	1913-08-03	6790
011901	1913-08-04	6640
011901	1913-08-05	7560
011901	1913-08-06	9280
011901	1913-08-07	9690
011901	1913-08-08	9200
011901	1913-08-09	8770
011901	1913-08-10	8550
011901	1913-08-11	8680
011901	1913-08-12	11600
011901	1913-08-13	11500
011901	1913-08-14	11400
011901	1913-08-15	11700
011901	1913-08-16	11900
011901	1913-08-17	12500
011901	1913-08-18	12700
011901	1913-08-19	12800
011901	1913-08-20	13300
011901	1913-08-21	14400
011901	1913-08-22	15800
011901	1913-08-23	16700
011901	1913-08-24	17400
011901	1913-08-25	17400
011901	1913-08-26	16900
011901	1913-08-27	16100
011901	1913-08-28	15000
011901	1913-08-29	13700
011901	1913-08-30	12700
011901	1913-08-31	12200
011901	1913-09-01	10900
011901	1913-09-02	10500
011901	1913-09-03	10200
011901	1913-09-04	9870
011901	1913-09-05	9010
011901	1913-09-06	8570
011901	1913-09-07	8630
011901	1913-09-08	8820
011901	1913-09-09	8680
011901	1913-09-10	8430
011901	1913-09-11	7970
011901	1913-09-12	7650
011901	1913-09-13	7810
011901	1913-09-14	8070
011901	1913-09-15	8180
011901	1913-09-16	8400
011901	1913-09-17	8260
011901	1913-09-18	7950
011901	1913-09-19	7650
011901	1913-09-20	7340
011901	1913-09-21	10000
011901	1913-09-22	11800
011901	1913-09-23	12400
011901	1913-09-24	11800
011901	1913-09-25	10900
011901	1913-09-26	10100
011901	1913-09-27	9330
011901	1913-09-28	9010
011901	1913-09-29	8790
011901	1913-09-30	8580
011901	1913-10-01	8180
011901	1913-10-02	8230
011901	1913-10-03	8140
011901	1913-10-04	7890
011901	1913-10-05	7360
011901	1913-10-06	7150
011901	1913-10-07	6970
011901	1913-10-08	6740
011901	1913-10-09	6600
011901	1913-10-10	6680
011901	1913-10-11	6620
011901	1913-10-12	6560
011901	1913-10-13	6700
011901	1913-10-14	6860
011901	1913-10-15	7020
011901	1913-10-16	6940
011901	1913-10-17	7150
011901	1913-10-18	6980
011901	1913-10-19	6790
011901	1913-10-20	6820
011901	1913-10-21	6970
011901	1913-10-22	7140
011901	1913-10-23	7210
011901	1913-10-24	7780
011901	1913-10-25	7870
011901	1913-10-26	7400
011901	1913-10-27	7100
011901	1913-10-28	6800
011901	1913-10-29	6560
011901	1913-10-30	6330
011901	1913-10-31	6060
011901	1913-11-01	5710
011901	1913-11-02	5450
011901	1913-11-03	5230
011901	1913-11-04	5070
011901	1913-11-05	4900
011901	1913-11-06	4800
011901	1913-11-07	4950
011901	1913-11-08	5090
011901	1913-11-09	5550
011901	1913-11-10	5420
011901	1913-11-11	5230
011901	1913-11-12	5100
011901	1913-11-13	4920
011901	1913-11-14	5030
011901	1913-11-15	5130
011901	1913-11-16	5420
011901	1913-11-17	6020
011901	1913-11-18	6760
011901	1913-11-19	7520
011901	1913-11-20	8340
011901	1913-11-21	7840
011901	1913-11-22	7380
011901	1913-11-23	6880
011901	1913-11-24	6230
011901	1913-11-25	5690
011901	1913-11-26	5280
011901	1913-11-27	4950
011901	1913-11-28	4670
011901	1913-11-29	4440
011901	1913-11-30	4340
011901	1913-12-01	4210
011901	1913-12-02	4120
011901	1913-12-03	3990
011901	1913-12-04	3880
011901	1913-12-05	3740
011901	1913-12-06	3600
011901	1913-12-07	3470
011901	1913-12-08	3390
011901	1913-12-09	3290
011901	1913-12-10	3240
011901	1913-12-11	3150
011901	1913-12-12	3110
011901	1913-12-13	3050
011901	1913-12-14	3020
011901	1913-12-15	3000
011901	1913-12-16	2950
011901	1913-12-17	2920
011901	1913-12-18	2890
011901	1913-12-19	2870
011901	1913-12-20	2800
011901	1913-12-21	2760
011901	1913-12-22	2740
011901	1913-12-23	2770
011901	1913-12-24	2950
011901	1913-12-25	2990
011901	1913-12-26	3000
011901	1913-12-27	3020
011901	1913-12-28	3010
011901	1913-12-29	2940
011901	1913-12-30	2780
011901	1913-12-31	2180
011901	1914-01-01	2530
011901	1914-01-02	2460
011901	1914-01-03	2400
011901	1914-01-04	2330
011901	1914-01-05	2280
011901	1914-01-06	2230
011901	1914-01-07	2180
011901	1914-01-08	2150
011901	1914-01-09	2090
011901	1914-01-10	2070
011901	1914-01-11	2050
011901	1914-01-12	2010
011901	1914-01-13	1970
011901	1914-01-14	1940
011901	1914-01-15	1930
011901	1914-01-16	1910
011901	1914-01-17	1880
011901	1914-01-18	1840
011901	1914-01-19	1800
011901	1914-01-20	1790
011901	1914-01-21	1780
011901	1914-01-22	1750
011901	1914-01-23	1730
011901	1914-01-24	1720
011901	1914-01-25	1710
011901	1914-01-26	1680
011901	1914-01-27	1670
011901	1914-01-28	1660
011901	1914-01-29	1640
011901	1914-01-30	1630
011901	1914-01-31	1600
011901	1914-02-01	1590
011901	1914-02-02	1570
011901	1914-02-03	1550
011901	1914-02-04	1530
011901	1914-02-05	1520
011901	1914-02-06	1510
011901	1914-02-07	1500
011901	1914-02-08	1480
011901	1914-02-09	1470
011901	1914-02-10	1450
011901	1914-02-11	1440
011901	1914-02-12	1420
011901	1914-02-13	1410
011901	1914-02-14	1400
011901	1914-02-15	1380
011901	1914-02-16	1370
011901	1914-02-17	1360
011901	1914-02-18	1350
011901	1914-02-19	1340
011901	1914-02-20	1330
011901	1914-02-21	1320
011901	1914-02-22	1310
011901	1914-02-23	1300
011901	1914-02-24	1290
011901	1914-02-25	1270
011901	1914-02-26	1270
011901	1914-02-27	1260
011901	1914-02-28	1250
011901	1914-03-01	1250
011901	1914-03-02	1240
011901	1914-03-03	1230
011901	1914-03-04	1230
011901	1914-03-05	1220
011901	1914-03-06	1200
011901	1914-03-07	1200
011901	1914-03-08	1190
011901	1914-03-09	1180
011901	1914-03-10	1170
011901	1914-03-11	1160
011901	1914-03-12	1150
011901	1914-03-13	1150
011901	1914-03-14	1140
011901	1914-03-15	1130
011901	1914-03-16	1120
011901	1914-03-17	1120
011901	1914-03-18	1110
011901	1914-03-19	1110
011901	1914-03-20	1120
011901	1914-03-21	1120
011901	1914-03-22	1130
011901	1914-03-23	1140
011901	1914-03-24	1150
011901	1914-03-25	1150
011901	1914-03-26	1170
011901	1914-03-27	1180
011901	1914-03-28	1190
011901	1914-03-29	1190
011901	1914-03-30	1180
011901	1914-03-31	1180
011901	1914-04-01	1160
011901	1914-04-02	1160
011901	1914-04-03	1150
011901	1914-04-04	1160
011901	1914-04-05	1170
011901	1914-04-06	1190
011901	1914-04-07	1190
011901	1914-04-08	1200
011901	1914-04-09	1180
011901	1914-04-10	1170
011901	1914-04-11	1190
011901	1914-04-12	1210
011901	1914-04-13	1260
011901	1914-04-14	1300
011901	1914-04-15	1310
011901	1914-04-16	1310
011901	1914-04-17	1290
011901	1914-04-18	1260
011901	1914-04-19	1230
011901	1914-04-20	1260
011901	1914-04-21	1320
011901	1914-04-22	1430
011901	1914-04-23	1530
011901	1914-04-24	1610
011901	1914-04-25	1630
011901	1914-04-26	1510
011901	1914-04-27	1430
011901	1914-04-28	1370
011901	1914-04-29	1290
011901	1914-04-30	1220
011901	1914-05-01	1160
011901	1914-05-02	1140
011901	1914-05-03	1120
011901	1914-05-04	1110
011901	1914-05-05	1090
011901	1914-05-06	1090
011901	1914-05-07	1120
011901	1914-05-08	1130
011901	1914-05-09	1150
011901	1914-05-10	1190
011901	1914-05-11	1240
011901	1914-05-12	1290
011901	1914-05-13	1340
011901	1914-05-14	1360
011901	1914-05-15	1410
011901	1914-05-16	1460
011901	1914-05-17	1520
011901	1914-05-18	1580
011901	1914-05-19	1650
011901	1914-05-20	1710
011901	1914-05-21	1780
011901	1914-05-22	1870
011901	1914-05-23	1910
011901	1914-05-24	1930
011901	1914-05-25	1950
011901	1914-05-26	1870
011901	1914-05-27	1800
011901	1914-05-28	1730
011901	1914-05-29	1720
011901	1914-05-30	1780
011901	1914-05-31	1930
011901	1914-06-01	2090
011901	1914-06-02	2380
011901	1914-06-03	2900
011901	1914-06-04	3170
011901	1914-06-05	3250
011901	1914-06-06	3220
011901	1914-06-07	3230
011901	1914-06-08	3270
011901	1914-06-09	3270
011901	1914-06-10	3230
011901	1914-06-11	3200
011901	1914-06-12	3250
011901	1914-06-13	3270
011901	1914-06-14	3220
011901	1914-06-15	3100
011901	1914-06-16	2970
011901	1914-06-17	2900
011901	1914-06-18	2870
011901	1914-06-19	2860
011901	1914-06-20	2850
011901	1914-06-21	2820
011901	1914-06-22	2790
011901	1914-06-23	2850
011901	1914-06-24	3100
011901	1914-06-25	3390
011901	1914-06-26	3550
011901	1914-06-27	3590
011901	1914-06-28	4050
011901	1914-06-29	4650
011901	1914-06-30	4590
011901	1914-07-01	4300
011901	1914-07-02	4000
011901	1914-07-03	3780
011901	1914-07-04	3610
011901	1914-07-05	3550
011901	1914-07-06	3510
011901	1914-07-07	3640
011901	1914-07-08	4900
011901	1914-07-09	7270
011901	1914-07-10	8400
011901	1914-07-11	8910
011901	1914-07-12	8480
011901	1914-07-13	7710
011901	1914-07-14	6850
011901	1914-07-15	6240
011901	1914-07-16	5820
011901	1914-07-17	7570
011901	1914-07-18	9730
011901	1914-07-19	9020
011901	1914-07-20	9280
011901	1914-07-21	10900
011901	1914-07-22	10600
011901	1914-07-23	10300
011901	1914-07-24	10300
011901	1914-07-25	10400
011901	1914-07-26	10200
011901	1914-07-27	9730
011901	1914-07-28	9200
011901	1914-07-29	9090
011901	1914-07-30	8860
011901	1914-07-31	8520
011901	1914-08-01	8480
011901	1914-08-02	8820
011901	1914-08-03	9110
011901	1914-08-04	11800
011901	1914-08-05	13800
011901	1914-08-06	14300
011901	1914-08-07	13800
011901	1914-08-08	12900
011901	1914-08-09	12000
011901	1914-08-10	11800
011901	1914-08-11	10900
011901	1914-08-12	10600
011901	1914-08-13	10500
011901	1914-08-14	10500
011901	1914-08-15	11100
011901	1914-08-16	11500
011901	1914-08-17	11900
011901	1914-08-18	11900
011901	1914-08-19	11500
011901	1914-08-20	11300
011901	1914-08-21	10400
011901	1914-08-22	11800
011901	1914-08-23	14500
011901	1914-08-24	14300
011901	1914-08-25	13900
011901	1914-08-26	13400
011901	1914-08-27	13300
011901	1914-08-28	14000
011901	1914-08-29	15400
011901	1914-08-30	16800
011901	1914-08-31	17200
011901	1914-09-01	17400
011901	1914-09-02	17100
011901	1914-09-03	18000
011901	1914-09-04	19000
011901	1914-09-05	18500
011901	1914-09-06	17200
011901	1914-09-07	16000
011901	1914-09-08	14900
011901	1914-09-09	13700
011901	1914-09-10	12500
011901	1914-09-11	11400
011901	1914-09-12	10300
011901	1914-09-13	9370
011901	1914-09-14	8740
011901	1914-09-15	8180
011901	1914-09-16	7760
011901	1914-09-17	7400
011901	1914-09-18	6970
011901	1914-09-19	6860
011901	1914-09-20	6670
011901	1914-09-21	6350
011901	1914-09-22	6350
011901	1914-09-23	6560
011901	1914-09-24	6470
011901	1914-09-25	6350
011901	1914-09-26	6270
011901	1914-09-27	6160
011901	1914-09-28	6070
011901	1914-09-29	5990
011901	1914-09-30	5920
011901	1914-10-01	6100
011901	1914-10-02	6470
011901	1914-10-03	6610
011901	1914-10-04	6820
011901	1914-10-05	7020
011901	1914-10-06	7100
011901	1914-10-07	6980
011901	1914-10-08	6970
011901	1914-10-09	7000
011901	1914-10-10	7000
011901	1914-10-11	6970
011901	1914-10-12	6880
011901	1914-10-13	7000
011901	1914-10-14	7790
011901	1914-10-15	8210
011901	1914-10-16	8260
011901	1914-10-17	7920
011901	1914-10-18	7520
011901	1914-10-19	7000
011901	1914-10-20	6490
011901	1914-10-21	6070
011901	1914-10-22	5720
011901	1914-10-23	5470
011901	1914-10-24	5290
011901	1914-10-25	5120
011901	1914-10-26	4970
011901	1914-10-27	5040
011901	1914-10-28	5260
011901	1914-10-29	5260
011901	1914-10-30	5100
011901	1914-10-31	4900
011901	1914-11-01	4680
011901	1914-11-02	4520
011901	1914-11-03	4370
011901	1914-11-04	4230
011901	1914-11-05	4120
011901	1914-11-06	4030
011901	1914-11-07	3890
011901	1914-11-08	3790
011901	1914-11-09	3730
011901	1914-11-10	3830
011901	1914-11-11	3930
011901	1914-11-12	4000
011901	1914-11-13	3870
011901	1914-11-14	3730
011901	1914-11-15	3590
011901	1914-11-16	3640
011901	1914-11-17	3680
011901	1914-11-18	3710
011901	1914-11-19	3560
011901	1914-11-20	3480
011901	1914-11-21	3340
011901	1914-11-22	3260
011901	1914-11-23	3200
011901	1914-11-24	3130
011901	1914-11-25	3090
011901	1914-11-26	3050
011901	1914-11-27	3140
011901	1914-11-28	3210
011901	1914-11-29	3280
011901	1914-11-30	3390
011901	1914-12-01	3380
011901	1914-12-02	3280
011901	1914-12-03	3130
011901	1914-12-04	2990
011901	1914-12-05	2810
011901	1914-12-06	2680
011901	1914-12-07	2610
011901	1914-12-08	2530
011901	1914-12-09	2450
011901	1914-12-10	2380
011901	1914-12-11	2340
011901	1914-12-12	2250
011901	1914-12-13	2210
011901	1914-12-14	2160
011901	1914-12-15	2150
011901	1914-12-16	2140
011901	1914-12-17	2120
011901	1914-12-18	2110
011901	1914-12-19	2100
011901	1914-12-20	2090
011901	1914-12-21	2100
011901	1914-12-22	2040
011901	1914-12-23	2040
011901	1914-12-24	2060
011901	1914-12-25	2040
011901	1914-12-26	1990
011901	1914-12-27	1980
011901	1914-12-28	1980
011901	1914-12-29	2030
011901	1914-12-30	2090
011901	1914-12-31	1890
011901	1915-01-01	2210
011901	1915-01-02	2160
011901	1915-01-03	2110
011901	1915-01-04	2050
011901	1915-01-05	1970
011901	1915-01-06	1930
011901	1915-01-07	1890
011901	1915-01-08	1860
011901	1915-01-09	1810
011901	1915-01-10	1830
011901	1915-01-11	1780
011901	1915-01-12	1720
011901	1915-01-13	1710
011901	1915-01-14	1710
011901	1915-01-15	1690
011901	1915-01-16	1660
011901	1915-01-17	1650
011901	1915-01-18	1640
011901	1915-01-19	1570
011901	1915-01-20	1560
011901	1915-01-21	1550
011901	1915-01-22	1590
011901	1915-01-23	1570
011901	1915-01-24	1570
011901	1915-01-25	1570
011901	1915-01-26	1550
011901	1915-01-27	1530
011901	1915-01-28	1530
011901	1915-01-29	1520
011901	1915-01-30	1510
011901	1915-01-31	1500
011901	1915-02-01	1480
011901	1915-02-02	1470
011901	1915-02-03	1470
011901	1915-02-04	1460
011901	1915-02-05	1440
011901	1915-02-06	1430
011901	1915-02-07	1410
011901	1915-02-08	1400
011901	1915-02-09	1390
011901	1915-02-10	1370
011901	1915-02-11	1360
011901	1915-02-12	1350
011901	1915-02-13	1340
011901	1915-02-14	1330
011901	1915-02-15	1320
011901	1915-02-16	1310
011901	1915-02-17	1300
011901	1915-02-18	1300
011901	1915-02-19	1300
011901	1915-02-20	1290
011901	1915-02-21	1280
011901	1915-02-22	1280
011901	1915-02-23	1280
011901	1915-02-24	1270
011901	1915-02-25	1260
011901	1915-02-26	1260
011901	1915-02-27	1250
011901	1915-02-28	1240
011901	1915-03-01	1240
011901	1915-03-02	1230
011901	1915-03-03	1230
011901	1915-03-04	1240
011901	1915-03-05	1260
011901	1915-03-06	1250
011901	1915-03-07	1260
011901	1915-03-08	1260
011901	1915-03-09	1230
011901	1915-03-10	1190
011901	1915-03-11	1160
011901	1915-03-12	1140
011901	1915-03-13	1130
011901	1915-03-14	1120
011901	1915-03-15	1140
011901	1915-03-16	1160
011901	1915-03-17	1160
011901	1915-03-18	1140
011901	1915-03-19	1130
011901	1915-03-20	1120
011901	1915-03-21	1110
011901	1915-03-22	1100
011901	1915-03-23	1160
011901	1915-03-24	1180
011901	1915-03-25	1220
011901	1915-03-26	1210
011901	1915-03-27	1200
011901	1915-03-28	1190
011901	1915-03-29	1190
011901	1915-03-30	1180
011901	1915-03-31	1170
011901	1915-04-01	1190
011901	1915-04-02	1200
011901	1915-04-03	1210
011901	1915-04-04	1210
011901	1915-04-05	1220
011901	1915-04-06	1240
011901	1915-04-07	1280
011901	1915-04-08	1250
011901	1915-04-09	1250
011901	1915-04-10	1240
011901	1915-04-11	1230
011901	1915-04-12	1230
011901	1915-04-13	1220
011901	1915-04-14	1230
011901	1915-04-15	1210
011901	1915-04-16	1210
011901	1915-04-17	1210
011901	1915-04-18	1200
011901	1915-04-19	1200
011901	1915-04-20	1190
011901	1915-04-21	1210
011901	1915-04-22	1190
011901	1915-04-23	1170
011901	1915-04-24	1160
011901	1915-04-25	1130
011901	1915-04-26	1190
011901	1915-04-27	1320
011901	1915-04-28	1390
011901	1915-04-29	1540
011901	1915-04-30	1590
011901	1915-05-01	1610
011901	1915-05-02	1650
011901	1915-05-03	1630
011901	1915-05-04	1590
011901	1915-05-05	1540
011901	1915-05-06	1480
011901	1915-05-07	1420
011901	1915-05-08	1350
011901	1915-05-09	1330
011901	1915-05-10	1310
011901	1915-05-11	1300
011901	1915-05-12	1360
011901	1915-05-13	1520
011901	1915-05-14	1660
011901	1915-05-15	1780
011901	1915-05-16	1900
011901	1915-05-17	2030
011901	1915-05-18	2580
011901	1915-05-19	3870
011901	1915-05-20	4890
011901	1915-05-21	4770
011901	1915-05-22	4600
011901	1915-05-23	4435
011901	1915-05-24	4282.5
011901	1915-05-25	4121.25
011901	1915-05-26	3960.62
011901	1915-05-27	3755.31
011901	1915-05-28	3542.66
011901	1915-05-29	3210
011901	1915-05-30	3170
011901	1915-05-31	3140
011901	1915-06-01	3150
011901	1915-06-02	3150
011901	1915-06-03	3350
011901	1915-06-04	3570
011901	1915-06-05	3670
011901	1915-06-06	3640
011901	1915-06-07	3600
011901	1915-06-08	3560
011901	1915-06-09	3610
011901	1915-06-10	3660
011901	1915-06-11	3780
011901	1915-06-12	4160
011901	1915-06-13	4300
011901	1915-06-14	4540
011901	1915-06-15	4720
011901	1915-06-16	4830
011901	1915-06-17	4920
011901	1915-06-18	4800
011901	1915-06-19	4720
011901	1915-06-20	4980
011901	1915-06-21	5770
011901	1915-06-22	6120
011901	1915-06-23	6610
011901	1915-06-24	6490
011901	1915-06-25	6100
011901	1915-06-26	5730
011901	1915-06-27	5470
011901	1915-06-28	5250
011901	1915-06-29	4970
011901	1915-06-30	4610
011901	1915-07-01	4530
011901	1915-07-02	4420
011901	1915-07-03	4380
011901	1915-07-04	4350
011901	1915-07-05	4320
011901	1915-07-06	4320
011901	1915-07-07	4320
011901	1915-07-08	4720
011901	1915-07-09	5710
011901	1915-07-10	7020
011901	1915-07-11	8310
011901	1915-07-12	9660
011901	1915-07-13	10600
011901	1915-07-14	10700
011901	1915-07-15	10300
011901	1915-07-16	9860
011901	1915-07-17	9370
011901	1915-07-18	9620
011901	1915-07-19	10300
011901	1915-07-20	10400
011901	1915-07-21	9600
011901	1915-07-22	9200
011901	1915-07-23	8500
011901	1915-07-24	7780
011901	1915-07-25	7330
011901	1915-07-26	6860
011901	1915-07-27	7000
011901	1915-07-28	7920
011901	1915-07-29	8910
011901	1915-07-30	9250
011901	1915-07-31	9260
011901	1915-08-01	9730
011901	1915-08-02	10300
011901	1915-08-03	11500
011901	1915-08-04	12000
011901	1915-08-05	12300
011901	1915-08-06	12900
011901	1915-08-07	13200
011901	1915-08-08	13000
011901	1915-08-09	12800
011901	1915-08-10	12400
011901	1915-08-11	12300
011901	1915-08-12	12400
011901	1915-08-13	12300
011901	1915-08-14	11800
011901	1915-08-15	11100
011901	1915-08-16	10700
011901	1915-08-17	10900
011901	1915-08-18	11100
011901	1915-08-19	11200
011901	1915-08-20	12200
011901	1915-08-21	12900
011901	1915-08-22	13200
011901	1915-08-23	13900
011901	1915-08-24	13800
011901	1915-08-25	12900
011901	1915-08-26	12200
011901	1915-08-27	11500
011901	1915-08-28	10800
011901	1915-08-29	10900
011901	1915-08-30	11200
011901	1915-08-31	11700
011901	1915-09-01	12200
011901	1915-09-02	12100
011901	1915-09-03	11700
011901	1915-09-04	11000
011901	1915-09-05	10400
011901	1915-09-06	9860
011901	1915-09-07	10000
011901	1915-09-08	9770
011901	1915-09-09	9690
011901	1915-09-10	9330
011901	1915-09-11	8990
011901	1915-09-12	8890
011901	1915-09-13	8820
011901	1915-09-14	9260
011901	1915-09-15	9230
011901	1915-09-16	9200
011901	1915-09-17	9160
011901	1915-09-18	8410
011901	1915-09-19	7920
011901	1915-09-20	7630
011901	1915-09-21	7270
011901	1915-09-22	7100
011901	1915-09-23	7330
011901	1915-09-24	7560
011901	1915-09-25	8120
011901	1915-09-26	8310
011901	1915-09-27	10400
011901	1915-09-28	10100
011901	1915-09-29	9690
011901	1915-09-30	8970
011901	1915-10-01	8310
011901	1915-10-02	7790
011901	1915-10-03	7260
011901	1915-10-04	6670
011901	1915-10-05	6550
011901	1915-10-06	6280
011901	1915-10-07	6000
011901	1915-10-08	5920
011901	1915-10-09	5860
011901	1915-10-10	5690
011901	1915-10-11	5580
011901	1915-10-12	5490
011901	1915-10-13	5250
011901	1915-10-14	5360
011901	1915-10-15	5800
011901	1915-10-16	6560
011901	1915-10-17	6380
011901	1915-10-18	6200
011901	1915-10-19	6470
011901	1915-10-20	6600
011901	1915-10-21	6410
011901	1915-10-22	6640
011901	1915-10-23	7120
011901	1915-10-24	8550
011901	1915-10-25	8360
011901	1915-10-26	7790
011901	1915-10-27	7520
011901	1915-10-28	7600
011901	1915-10-29	7520
011901	1915-10-30	7140
011901	1915-10-31	6820
011901	1915-11-01	6490
011901	1915-11-02	6030
011901	1915-11-03	5660
011901	1915-11-04	5340
011901	1915-11-05	5040
011901	1915-11-06	4860
011901	1915-11-07	4660
011901	1915-11-08	4500
011901	1915-11-09	4380
011901	1915-11-10	4310
011901	1915-11-11	4230
011901	1915-11-12	4380
011901	1915-11-13	4440
011901	1915-11-14	4260
011901	1915-11-15	4130
011901	1915-11-16	4050
011901	1915-11-17	3860
011901	1915-11-18	3690
011901	1915-11-19	3610
011901	1915-11-20	3520
011901	1915-11-21	3430
011901	1915-11-22	3350
011901	1915-11-23	3230
011901	1915-11-24	3140
011901	1915-11-25	3050
011901	1915-11-26	3040
011901	1915-11-27	3000
011901	1915-11-28	2970
011901	1915-11-29	3000
011901	1915-11-30	2930
011901	1915-12-01	2890
011901	1915-12-02	2840
011901	1915-12-03	2760
011901	1915-12-04	2690
011901	1915-12-05	2630
011901	1915-12-06	2550
011901	1915-12-07	2470
011901	1915-12-08	2460
011901	1915-12-09	2420
011901	1915-12-10	2450
011901	1915-12-11	2640
011901	1915-12-12	3030
011901	1915-12-13	3250
011901	1915-12-14	3320
011901	1915-12-15	3110
011901	1915-12-16	2850
011901	1915-12-17	2640
011901	1915-12-18	2470
011901	1915-12-19	2370
011901	1915-12-20	2280
011901	1915-12-21	2210
011901	1915-12-22	2160
011901	1915-12-23	2140
011901	1915-12-24	2120
011901	1915-12-25	2090
011901	1915-12-26	2010
011901	1915-12-27	1960
011901	1915-12-28	1940
011901	1915-12-29	1930
011901	1915-12-30	1910
011901	1915-12-31	1800
011901	1916-01-01	1870
011901	1916-01-02	1850
011901	1916-01-03	1820
011901	1916-01-04	1810
011901	1916-01-05	1790
011901	1916-01-06	1770
011901	1916-01-07	1750
011901	1916-01-08	1730
011901	1916-01-09	1720
011901	1916-01-10	1710
011901	1916-01-11	1700
011901	1916-01-12	1700
011901	1916-01-13	1700
011901	1916-01-14	1690
011901	1916-01-15	1690
011901	1916-01-16	1690
011901	1916-01-17	1700
011901	1916-01-18	1680
011901	1916-01-19	1660
011901	1916-01-20	1640
011901	1916-01-21	1620
011901	1916-01-22	1640
011901	1916-01-23	1620
011901	1916-01-24	1600
011901	1916-01-25	1580
011901	1916-01-26	1570
011901	1916-01-27	1560
011901	1916-01-28	1560
011901	1916-01-29	1550
011901	1916-01-30	1540
011901	1916-01-31	1530
011901	1916-02-01	1530
011901	1916-02-02	1520
011901	1916-02-03	1510
011901	1916-02-04	1510
011901	1916-02-05	1500
011901	1916-02-06	1480
011901	1916-02-07	1470
011901	1916-02-08	1460
011901	1916-02-09	1450
011901	1916-02-10	1460
011901	1916-02-11	1450
011901	1916-02-12	1430
011901	1916-02-13	1410
011901	1916-02-14	1400
011901	1916-02-15	1390
011901	1916-02-16	1390
011901	1916-02-17	1400
011901	1916-02-18	1390
011901	1916-02-19	1390
011901	1916-02-20	1380
011901	1916-02-21	1380
011901	1916-02-22	1370
011901	1916-02-23	1360
011901	1916-02-24	1350
011901	1916-02-25	1340
011901	1916-02-26	1340
011901	1916-02-27	1330
011901	1916-02-28	1320
011901	1916-02-29	1310
011901	1916-03-01	1300
011901	1916-03-02	1290
011901	1916-03-03	1280
011901	1916-03-04	1280
011901	1916-03-05	1270
011901	1916-03-06	1260
011901	1916-03-07	1260
011901	1916-03-08	1250
011901	1916-03-09	1240
011901	1916-03-10	1240
011901	1916-03-11	1230
011901	1916-03-12	1230
011901	1916-03-13	1220
011901	1916-03-14	1220
011901	1916-03-15	1210
011901	1916-03-16	1200
011901	1916-03-17	1200
011901	1916-03-18	1190
011901	1916-03-19	1190
011901	1916-03-20	1180
011901	1916-03-21	1180
011901	1916-03-22	1170
011901	1916-03-23	1170
011901	1916-03-24	1160
011901	1916-03-25	1160
011901	1916-03-26	1150
011901	1916-03-27	1160
011901	1916-03-28	1190
011901	1916-03-29	1230
011901	1916-03-30	1260
011901	1916-03-31	1250
011901	1916-04-01	1240
011901	1916-04-02	1250
011901	1916-04-03	1230
011901	1916-04-04	1190
011901	1916-04-05	1160
011901	1916-04-06	1140
011901	1916-04-07	1120
011901	1916-04-08	1130
011901	1916-04-09	1150
011901	1916-04-10	1180
011901	1916-04-11	1230
011901	1916-04-12	1260
011901	1916-04-13	1290
011901	1916-04-14	1330
011901	1916-04-15	1380
011901	1916-04-16	1370
011901	1916-04-17	1360
011901	1916-04-18	1340
011901	1916-04-19	1320
011901	1916-04-20	1300
011901	1916-04-21	1290
011901	1916-04-22	1280
011901	1916-04-23	1260
011901	1916-04-24	1250
011901	1916-04-25	1230
011901	1916-04-26	1210
011901	1916-04-27	1230
011901	1916-04-28	1220
011901	1916-04-29	1210
011901	1916-04-30	1190
011901	1916-05-01	1230
011901	1916-05-02	1270
011901	1916-05-03	1220
011901	1916-05-04	1190
011901	1916-05-05	1150
011901	1916-05-06	1130
011901	1916-05-07	1120
011901	1916-05-08	1110
011901	1916-05-09	1110
011901	1916-05-10	1130
011901	1916-05-11	1150
011901	1916-05-12	1170
011901	1916-05-13	1190
011901	1916-05-14	1180
011901	1916-05-15	1230
011901	1916-05-16	1280
011901	1916-05-17	1320
011901	1916-05-18	1370
011901	1916-05-19	1310
011901	1916-05-20	1270
011901	1916-05-21	1250
011901	1916-05-22	1260
011901	1916-05-23	1290
011901	1916-05-24	1300
011901	1916-05-25	1320
011901	1916-05-26	1350
011901	1916-05-27	1380
011901	1916-05-28	1400
011901	1916-05-29	1450
011901	1916-05-30	1500
011901	1916-05-31	1570
011901	1916-06-01	1650
011901	1916-06-02	1720
011901	1916-06-03	1790
011901	1916-06-04	1860
011901	1916-06-05	2010
011901	1916-06-06	2230
011901	1916-06-07	2370
011901	1916-06-08	2540
011901	1916-06-09	2640
011901	1916-06-10	2920
011901	1916-06-11	3920
011901	1916-06-12	4710
011901	1916-06-13	4640
011901	1916-06-14	4340
011901	1916-06-15	4150
011901	1916-06-16	4000
011901	1916-06-17	3830
011901	1916-06-18	3670
011901	1916-06-19	3570
011901	1916-06-20	3510
011901	1916-06-21	3460
011901	1916-06-22	3390
011901	1916-06-23	3320
011901	1916-06-24	3240
011901	1916-06-25	3150
011901	1916-06-26	3100
011901	1916-06-27	3220
011901	1916-06-28	3370
011901	1916-06-29	3590
011901	1916-06-30	3740
011901	1916-07-01	3700
011901	1916-07-02	3860
011901	1916-07-03	4660
011901	1916-07-04	5580
011901	1916-07-05	5910
011901	1916-07-06	5910
011901	1916-07-07	5910
011901	1916-07-08	6260
011901	1916-07-09	6640
011901	1916-07-10	6790
011901	1916-07-11	7260
011901	1916-07-12	7900
011901	1916-07-13	8740
011901	1916-07-14	9370
011901	1916-07-15	9460
011901	1916-07-16	9280
011901	1916-07-17	8940
011901	1916-07-18	8380
011901	1916-07-19	7660
011901	1916-07-20	7200
011901	1916-07-21	6700
011901	1916-07-22	6140
011901	1916-07-23	5820
011901	1916-07-24	5520
011901	1916-07-25	5360
011901	1916-07-26	5450
011901	1916-07-27	5730
011901	1916-07-28	6210
011901	1916-07-29	6700
011901	1916-07-30	7150
011901	1916-07-31	7520
011901	1916-08-01	7570
011901	1916-08-02	6940
011901	1916-08-03	8120
011901	1916-08-04	8680
011901	1916-08-05	8520
011901	1916-08-06	8140
011901	1916-08-07	7840
011901	1916-08-08	7870
011901	1916-08-09	7890
011901	1916-08-10	7730
011901	1916-08-11	7460
011901	1916-08-12	7020
011901	1916-08-13	7600
011901	1916-08-14	7920
011901	1916-08-15	10200
011901	1916-08-16	11000
011901	1916-08-17	11600
011901	1916-08-18	10900
011901	1916-08-19	9870
011901	1916-08-20	9020
011901	1916-08-21	8680
011901	1916-08-22	8580
011901	1916-08-23	8600
011901	1916-08-24	8650
011901	1916-08-25	8600
011901	1916-08-26	8260
011901	1916-08-27	8770
011901	1916-08-28	9730
011901	1916-08-29	10500
011901	1916-08-30	10100
011901	1916-08-31	9550
011901	1916-09-01	9550
011901	1916-09-02	9640
011901	1916-09-03	9910
011901	1916-09-04	9370
011901	1916-09-05	9200
011901	1916-09-06	9370
011901	1916-09-07	9870
011901	1916-09-08	10300
011901	1916-09-09	10000
011901	1916-09-10	9480
011901	1916-09-11	9980
011901	1916-09-12	11800
011901	1916-09-13	12300
011901	1916-09-14	12200
011901	1916-09-15	12100
011901	1916-09-16	12000
011901	1916-09-17	11900
011901	1916-09-18	11700
011901	1916-09-19	12100
011901	1916-09-20	12200
011901	1916-09-21	11400
011901	1916-09-22	10400
011901	1916-09-23	9600
011901	1916-09-24	8860
011901	1916-09-25	8310
011901	1916-09-26	8310
011901	1916-09-27	8160
011901	1916-09-28	7840
011901	1916-09-29	7710
011901	1916-09-30	8260
011901	1916-10-01	9910
011901	1916-10-02	9960
011901	1916-10-03	9460
011901	1916-10-04	8770
011901	1916-10-05	8600
011901	1916-10-06	8680
011901	1916-10-07	8820
011901	1916-10-08	8990
011901	1916-10-09	9510
011901	1916-10-10	9770
011901	1916-10-11	9750
011901	1916-10-12	9330
011901	1916-10-13	9110
011901	1916-10-14	9320
011901	1916-10-15	9590
011901	1916-10-16	9500
011901	1916-10-17	8820
011901	1916-10-18	8020
011901	1916-10-19	7380
011901	1916-10-20	6920
011901	1916-10-21	6520
011901	1916-10-22	6200
011901	1916-10-23	5930
011901	1916-10-24	5800
011901	1916-10-25	5690
011901	1916-10-26	5510
011901	1916-10-27	5380
011901	1916-10-28	5340
011901	1916-10-29	5230
011901	1916-10-30	5100
011901	1916-10-31	4940
011901	1916-11-01	4760
011901	1916-11-02	4660
011901	1916-11-03	4310
011901	1916-11-04	4270
011901	1916-11-05	4210
011901	1916-11-06	4180
011901	1916-11-07	4180
011901	1916-11-08	4180
011901	1916-11-09	4300
011901	1916-11-10	4670
011901	1916-11-11	5040
011901	1916-11-12	4920
011901	1916-11-13	4680
011901	1916-11-14	4320
011901	1916-11-15	4080
011901	1916-11-16	3920
011901	1916-11-17	3860
011901	1916-11-18	3780
011901	1916-11-19	3640
011901	1916-11-20	3510
011901	1916-11-21	3300
011901	1916-11-22	3100
011901	1916-11-23	3030
011901	1916-11-24	2950
011901	1916-11-25	2900
011901	1916-11-26	2840
011901	1916-11-27	2810
011901	1916-11-28	2760
011901	1916-11-29	2700
011901	1916-11-30	2640
011901	1916-12-01	2590
011901	1916-12-02	2520
011901	1916-12-03	2470
011901	1916-12-04	2410
011901	1916-12-05	2390
011901	1916-12-06	2390
011901	1916-12-07	2360
011901	1916-12-08	2330
011901	1916-12-09	2310
011901	1916-12-10	2300
011901	1916-12-11	2270
011901	1916-12-12	2250
011901	1916-12-13	2230
011901	1916-12-14	2210
011901	1916-12-15	2170
011901	1916-12-16	2140
011901	1916-12-17	2110
011901	1916-12-18	2090
011901	1916-12-19	2060
011901	1916-12-20	2050
011901	1916-12-21	2010
011901	1916-12-22	1980
011901	1916-12-23	1960
011901	1916-12-24	1930
011901	1916-12-25	1910
011901	1916-12-26	1880
011901	1916-12-27	1860
011901	1916-12-28	1850
011901	1916-12-29	1830
011901	1916-12-30	1800
011901	1916-12-31	1820
011901	1917-01-01	1790
011901	1917-01-02	1780
011901	1917-01-03	1770
011901	1917-01-04	1760
011901	1917-01-05	1800
011901	1917-01-06	1850
011901	1917-01-07	1860
011901	1917-01-08	1830
011901	1917-01-09	1770
011901	1917-01-10	1720
011901	1917-01-11	1710
011901	1917-01-12	1680
011901	1917-01-13	1740
011901	1917-01-14	1770
011901	1917-01-15	1750
011901	1917-01-16	1740
011901	1917-01-17	1710
011901	1917-01-18	1640
011901	1917-01-19	1600
011901	1917-01-20	1560
011901	1917-01-21	1540
011901	1917-01-22	1520
011901	1917-01-23	1510
011901	1917-01-24	1480
011901	1917-01-25	1470
011901	1917-01-26	1450
011901	1917-01-27	1430
011901	1917-01-28	1420
011901	1917-01-29	1410
011901	1917-01-30	1390
011901	1917-01-31	1370
011901	1917-02-01	1370
011901	1917-02-02	1350
011901	1917-02-03	1340
011901	1917-02-04	1320
011901	1917-02-05	1310
011901	1917-02-06	1280
011901	1917-02-07	1270
011901	1917-02-08	1250
011901	1917-02-09	1240
011901	1917-02-10	1230
011901	1917-02-11	1230
011901	1917-02-12	1220
011901	1917-02-13	1270
011901	1917-02-14	1320
011901	1917-02-15	1380
011901	1917-02-16	1440
011901	1917-02-17	1420
011901	1917-02-18	1410
011901	1917-02-19	1380
011901	1917-02-20	1290
011901	1917-02-21	1230
011901	1917-02-22	1230
011901	1917-02-23	1260
011901	1917-02-24	1250
011901	1917-02-25	1220
011901	1917-02-26	1200
011901	1917-02-27	1170
011901	1917-02-28	1160
011901	1917-03-01	1180
011901	1917-03-02	1160
011901	1917-03-03	1150
011901	1917-03-04	1150
011901	1917-03-05	1150
011901	1917-03-06	1150
011901	1917-03-07	1160
011901	1917-03-08	1170
011901	1917-03-09	1170
011901	1917-03-10	1140
011901	1917-03-11	1140
011901	1917-03-12	1120
011901	1917-03-13	1120
011901	1917-03-14	1120
011901	1917-03-15	1120
011901	1917-03-16	1110
011901	1917-03-17	1110
011901	1917-03-18	1110
011901	1917-03-19	1110
011901	1917-03-20	1110
011901	1917-03-21	1100
011901	1917-03-22	1080
011901	1917-03-23	1090
011901	1917-03-24	1090
011901	1917-03-25	1080
011901	1917-03-26	1080
011901	1917-03-27	1080
011901	1917-03-28	1100
011901	1917-03-29	1090
011901	1917-03-30	1090
011901	1917-03-31	1170
011901	1917-04-01	1160
011901	1917-04-02	1150
011901	1917-04-03	1130
011901	1917-04-04	1090
011901	1917-04-05	1080
011901	1917-04-06	1080
011901	1917-04-07	1070
011901	1917-04-08	1100
011901	1917-04-09	1140
011901	1917-04-10	1090
011901	1917-04-11	1070
011901	1917-04-12	1070
011901	1917-04-13	1110
011901	1917-04-14	1080
011901	1917-04-15	1070
011901	1917-04-16	1070
011901	1917-04-17	1040
011901	1917-04-18	1040
011901	1917-04-19	1020
011901	1917-04-20	1050
011901	1917-04-21	1080
011901	1917-04-22	1110
011901	1917-04-23	1070
011901	1917-04-24	1060
011901	1917-04-25	1030
011901	1917-04-26	1020
011901	1917-04-27	1000
011901	1917-04-28	1000
011901	1917-04-29	980
011901	1917-04-30	980
011901	1917-05-01	970
011901	1917-05-02	970
011901	1917-05-03	960
011901	1917-05-04	960
011901	1917-05-05	950
011901	1917-05-06	950
011901	1917-05-07	950
011901	1917-05-08	970
011901	1917-05-09	1010
011901	1917-05-10	1070
011901	1917-05-11	1100
011901	1917-05-12	1150
011901	1917-05-13	1120
011901	1917-05-14	1060
011901	1917-05-15	1090
011901	1917-05-16	1110
011901	1917-05-17	1140
011901	1917-05-18	1170
011901	1917-05-19	1180
011901	1917-05-20	1230
011901	1917-05-21	1280
011901	1917-05-22	1360
011901	1917-05-23	1420
011901	1917-05-24	1480
011901	1917-05-25	1520
011901	1917-05-26	1560
011901	1917-05-27	1620
011901	1917-05-28	1700
011901	1917-05-29	1780
011901	1917-05-30	1870
011901	1917-05-31	2000
011901	1917-06-01	2200
011901	1917-06-02	2330
011901	1917-06-03	2530
011901	1917-06-04	2760
011901	1917-06-05	2990
011901	1917-06-06	3070
011901	1917-06-07	2990
011901	1917-06-08	2950
011901	1917-06-09	2920
011901	1917-06-10	2890
011901	1917-06-11	2890
011901	1917-06-12	2940
011901	1917-06-13	3170
011901	1917-06-14	3480
011901	1917-06-15	3550
011901	1917-06-16	3720
011901	1917-06-17	3800
011901	1917-06-18	3790
011901	1917-06-19	3780
011901	1917-06-20	3760
011901	1917-06-21	3700
011901	1917-06-22	3540
011901	1917-06-23	3740
011901	1917-06-24	4000
011901	1917-06-25	4180
011901	1917-06-26	4120
011901	1917-06-27	4170
011901	1917-06-28	4140
011901	1917-06-29	4000
011901	1917-06-30	4100
011901	1917-07-01	4250
011901	1917-07-02	4380
011901	1917-07-03	5300
011901	1917-07-04	4840
011901	1917-07-05	5960
011901	1917-07-06	5800
011901	1917-07-07	5500
011901	1917-07-08	5590
011901	1917-07-09	5490
011901	1917-07-10	5230
011901	1917-07-11	5080
011901	1917-07-12	5000
011901	1917-07-13	4880
011901	1917-07-14	4760
011901	1917-07-15	4920
011901	1917-07-16	5550
011901	1917-07-17	5880
011901	1917-07-18	6060
011901	1917-07-19	7150
011901	1917-07-20	8720
011901	1917-07-21	10400
011901	1917-07-22	11000
011901	1917-07-23	11100
011901	1917-07-24	10500
011901	1917-07-25	9960
011901	1917-07-26	9460
011901	1917-07-27	9020
011901	1917-07-28	8940
011901	1917-07-29	11000
011901	1917-07-30	13600
011901	1917-07-31	15800
011901	1917-08-01	15900
011901	1917-08-02	15700
011901	1917-08-03	15400
011901	1917-08-04	15200
011901	1917-08-05	15100
011901	1917-08-06	15400
011901	1917-08-07	15700
011901	1917-08-08	16100
011901	1917-08-09	16700
011901	1917-08-10	17700
011901	1917-08-11	19300
011901	1917-08-12	20100
011901	1917-08-13	19000
011901	1917-08-14	17300
011901	1917-08-15	16200
011901	1917-08-16	15700
011901	1917-08-17	16000
011901	1917-08-18	15800
011901	1917-08-19	14400
011901	1917-08-20	13300
011901	1917-08-21	12600
011901	1917-08-22	12500
011901	1917-08-23	12100
011901	1917-08-24	11900
011901	1917-08-25	11500
011901	1917-08-26	10700
011901	1917-08-27	10200
011901	1917-08-28	9640
011901	1917-08-29	9230
011901	1917-08-30	9040
011901	1917-08-31	9330
011901	1917-09-01	9570
011901	1917-09-02	9750
011901	1917-09-03	9820
011901	1917-09-04	9640
011901	1917-09-05	9500
011901	1917-09-06	10100
011901	1917-09-07	10600
011901	1917-09-08	11100
011901	1917-09-09	10600
011901	1917-09-10	10400
011901	1917-09-11	9820
011901	1917-09-12	9530
011901	1917-09-13	9410
011901	1917-09-14	9200
011901	1917-09-15	8890
011901	1917-09-16	8860
011901	1917-09-17	9730
011901	1917-09-18	10700
011901	1917-09-19	10400
011901	1917-09-20	9960
011901	1917-09-21	9550
011901	1917-09-22	8920
011901	1917-09-23	8770
011901	1917-09-24	8090
011901	1917-09-25	7400
011901	1917-09-26	7080
011901	1917-09-27	7040
011901	1917-09-28	7100
011901	1917-09-29	7520
011901	1917-09-30	7650
011901	1917-10-01	7300
011901	1917-10-02	7080
011901	1917-10-03	6910
011901	1917-10-04	7020
011901	1917-10-05	7500
011901	1917-10-06	7650
011901	1917-10-07	7220
011901	1917-10-08	6790
011901	1917-10-09	6600
011901	1917-10-10	6120
011901	1917-10-11	5730
011901	1917-10-12	5600
011901	1917-10-13	5600
011901	1917-10-14	5630
011901	1917-10-15	5630
011901	1917-10-16	5550
011901	1917-10-17	5490
011901	1917-10-18	5550
011901	1917-10-19	5520
011901	1917-10-20	5460
011901	1917-10-21	5320
011901	1917-10-22	5230
011901	1917-10-23	5120
011901	1917-10-24	4970
011901	1917-10-25	4780
011901	1917-10-26	4650
011901	1917-10-27	4500
011901	1917-10-28	4440
011901	1917-10-29	4420
011901	1917-10-30	4320
011901	1917-10-31	4400
011901	1917-11-01	4680
011901	1917-11-02	4390
011901	1917-11-03	4100
011901	1917-11-04	3890
011901	1917-11-05	3820
011901	1917-11-06	3890
011901	1917-11-07	3950
011901	1917-11-08	3890
011901	1917-11-09	3720
011901	1917-11-10	3610
011901	1917-11-11	3590
011901	1917-11-12	3570
011901	1917-11-13	3510
011901	1917-11-14	3350
011901	1917-11-15	3170
011901	1917-11-16	3040
011901	1917-11-17	2940
011901	1917-11-18	2850
011901	1917-11-19	2800
011901	1917-11-20	2760
011901	1917-11-21	2740
011901	1917-11-22	2750
011901	1917-11-23	2750
011901	1917-11-24	2990
011901	1917-11-25	3070
011901	1917-11-26	3330
011901	1917-11-27	3190
011901	1917-11-28	3000
011901	1917-11-29	2840
011901	1917-11-30	2740
011901	1917-12-01	2710
011901	1917-12-02	2680
011901	1917-12-03	2640
011901	1917-12-04	2600
011901	1917-12-05	2570
011901	1917-12-06	2530
011901	1917-12-07	2510
011901	1917-12-08	2490
011901	1917-12-09	2460
011901	1917-12-10	2430
011901	1917-12-11	2410
011901	1917-12-12	2390
011901	1917-12-13	2350
011901	1917-12-14	2320
011901	1917-12-15	2290
011901	1917-12-16	2240
011901	1917-12-17	2210
011901	1917-12-18	2190
011901	1917-12-19	2160
011901	1917-12-20	2130
011901	1917-12-21	2110
011901	1917-12-22	2060
011901	1917-12-23	2030
011901	1917-12-24	2010
011901	1917-12-25	1980
011901	1917-12-26	1950
011901	1917-12-27	1920
011901	1917-12-28	1910
011901	1917-12-29	1880
011901	1917-12-30	1850
011901	1917-12-31	1825
011901	1918-01-01	1800
011901	1918-01-02	1790
011901	1918-01-03	1760
011901	1918-01-04	1750
011901	1918-01-05	1720
011901	1918-01-06	1710
011901	1918-01-07	1700
011901	1918-01-08	1690
011901	1918-01-09	1680
011901	1918-01-10	1670
011901	1918-01-11	1650
011901	1918-01-12	1650
011901	1918-01-13	1650
011901	1918-01-14	1640
011901	1918-01-15	1630
011901	1918-01-16	1620
011901	1918-01-17	1610
011901	1918-01-18	1600
011901	1918-01-19	1590
011901	1918-01-20	1590
011901	1918-01-21	1580
011901	1918-01-22	1570
011901	1918-01-23	1570
011901	1918-01-24	1560
011901	1918-01-25	1560
011901	1918-01-26	1560
011901	1918-01-27	1560
011901	1918-01-28	1550
011901	1918-01-29	1540
011901	1918-01-30	1530
011901	1918-01-31	1520
011901	1918-02-01	1510
011901	1918-02-02	1500
011901	1918-02-03	1490
011901	1918-02-04	1480
011901	1918-02-05	1470
011901	1918-02-06	1470
011901	1918-02-07	1460
011901	1918-02-08	1450
011901	1918-02-09	1450
011901	1918-02-10	1440
011901	1918-02-11	1440
011901	1918-02-12	1430
011901	1918-02-13	1420
011901	1918-02-14	1420
011901	1918-02-15	1410
011901	1918-02-16	1420
011901	1918-02-17	1420
011901	1918-02-18	1430
011901	1918-02-19	1430
011901	1918-02-20	1420
011901	1918-02-21	1410
011901	1918-02-22	1410
011901	1918-02-23	1420
011901	1918-02-24	1420
011901	1918-02-25	1420
011901	1918-02-26	1420
011901	1918-02-27	1410
011901	1918-02-28	1390
011901	1918-03-01	1380
011901	1918-03-02	1370
011901	1918-03-03	1350
011901	1918-03-04	1340
011901	1918-03-05	1340
011901	1918-03-06	1320
011901	1918-03-07	1320
011901	1918-03-08	1320
011901	1918-03-09	1310
011901	1918-03-10	1300
011901	1918-03-11	1300
011901	1918-03-12	1290
011901	1918-03-13	1280
011901	1918-03-14	1280
011901	1918-03-15	1270
011901	1918-03-16	1280
011901	1918-03-17	1280
011901	1918-03-18	1280
011901	1918-03-19	1290
011901	1918-03-20	1290
011901	1918-03-21	1300
011901	1918-03-22	1300
011901	1918-03-23	1310
011901	1918-03-24	1300
011901	1918-03-25	1280
011901	1918-03-26	1270
011901	1918-03-27	1260
011901	1918-03-28	1240
011901	1918-03-29	1240
011901	1918-03-30	1230
011901	1918-03-31	1230
011901	1918-04-01	1240
011901	1918-04-02	1260
011901	1918-04-03	1250
011901	1918-04-04	1230
011901	1918-04-05	1220
011901	1918-04-06	1200
011901	1918-04-07	1210
011901	1918-04-08	1220
011901	1918-04-09	1230
011901	1918-04-10	1210
011901	1918-04-11	1180
011901	1918-04-12	1160
011901	1918-04-13	1140
011901	1918-04-14	1130
011901	1918-04-15	1130
011901	1918-04-16	1120
011901	1918-04-17	1120
011901	1918-04-18	1130
011901	1918-04-19	1130
011901	1918-04-20	1150
011901	1918-04-21	1180
011901	1918-04-22	1200
011901	1918-04-23	1230
011901	1918-04-24	1260
011901	1918-04-25	1290
011901	1918-04-26	1310
011901	1918-04-27	1260
011901	1918-04-28	1220
011901	1918-04-29	1200
011901	1918-04-30	1190
011901	1918-05-01	1180
011901	1918-05-02	1170
011901	1918-05-03	1190
011901	1918-05-04	1220
011901	1918-05-05	1260
011901	1918-05-06	1300
011901	1918-05-07	1350
011901	1918-05-08	1420
011901	1918-05-09	1510
011901	1918-05-10	1580
011901	1918-05-11	1660
011901	1918-05-12	1780
011901	1918-05-13	1870
011901	1918-05-14	1940
011901	1918-05-15	1960
011901	1918-05-16	1940
011901	1918-05-17	1930
011901	1918-05-18	2030
011901	1918-05-19	2160
011901	1918-05-20	2190
011901	1918-05-21	2210
011901	1918-05-22	2320
011901	1918-05-23	2560
011901	1918-05-24	2900
011901	1918-05-25	3330
011901	1918-05-26	3520
011901	1918-05-27	3930
011901	1918-05-28	4680
011901	1918-05-29	5550
011901	1918-05-30	6350
011901	1918-05-31	7080
011901	1918-06-01	6830
011901	1918-06-02	6520
011901	1918-06-03	6250
011901	1918-06-04	6010
011901	1918-06-05	5765
011901	1918-06-06	5362.5
011901	1918-06-07	4931.25
011901	1918-06-08	4655.62
011901	1918-06-09	4320
011901	1918-06-10	4340
011901	1918-06-11	4440
011901	1918-06-12	4440
011901	1918-06-13	4680
011901	1918-06-14	5450
011901	1918-06-15	6280
011901	1918-06-16	7080
011901	1918-06-17	7710
011901	1918-06-18	7840
011901	1918-06-19	7530
011901	1918-06-20	7030
011901	1918-06-21	7000
011901	1918-06-22	7040
[truncated: 35,987 more rows]

## Sheet: 013402
Station_Id	Date	m3_per_sec
013402	1923-01-01	3330
013402	1923-01-02	3280
013402	1923-01-03	3250
013402	1923-01-04	3130
013402	1923-01-05	3070
013402	1923-01-06	3020
013402	1923-01-07	3000
013402	1923-01-08	2970
013402	1923-01-09	2910
013402	1923-01-10	2860
013402	1923-01-11	2810
013402	1923-01-12	2840
013402	1923-01-13	2800
013402	1923-01-14	2780
013402	1923-01-15	2750
013402	1923-01-16	2700
013402	1923-01-17	2620
013402	1923-01-18	2620
013402	1923-01-19	2600
013402	1923-01-20	2590
013402	1923-01-21	2590
013402	1923-01-22	2590
013402	1923-01-23	2560
013402	1923-01-24	2520
013402	1923-01-25	2510
013402	1923-01-26	2460
013402	1923-01-27	2440
013402	1923-01-28	2410
013402	1923-01-29	2400
013402	1923-01-30	2360
013402	1923-01-31	2330
013402	1923-02-01	2300
013402	1923-02-02	2300
013402	1923-02-03	2270
013402	1923-02-04	2260
013402	1923-02-05	2240
013402	1923-02-06	2230
013402	1923-02-07	2230
013402	1923-02-08	2210
013402	1923-02-09	2180
013402	1923-02-10	2170
013402	1923-02-11	2150
013402	1923-02-12	2150
013402	1923-02-13	2120
013402	1923-02-14	2120
013402	1923-02-15	2100
013402	1923-02-16	2100
013402	1923-02-17	2090
013402	1923-02-18	2090
013402	1923-02-19	2070
013402	1923-02-20	2050
013402	1923-02-21	2050
013402	1923-02-22	1990
013402	1923-02-23	1960
013402	1923-02-24	1900
013402	1923-02-25	1890
013402	1923-02-26	1870
013402	1923-02-27	1840
013402	1923-02-28	1840
013402	1923-03-01	1840
013402	1923-03-02	1840
013402	1923-03-03	1800
013402	1923-03-04	1800
013402	1923-03-05	1780
013402	1923-03-06	1780
013402	1923-03-07	1750
013402	1923-03-08	1750
013402	1923-03-09	1750
013402	1923-03-10	1720
013402	1923-03-11	1720
013402	1923-03-12	1710
013402	1923-03-13	1720
013402	1923-03-14	1750
013402	1923-03-15	1770
013402	1923-03-16	1770
013402	1923-03-17	1770
013402	1923-03-18	1750
013402	1923-03-19	1720
013402	1923-03-20	1690
013402	1923-03-21	1690
013402	1923-03-22	1690
013402	1923-03-23	1690
013402	1923-03-24	1680
013402	1923-03-25	1660
013402	1923-03-26	1650
013402	1923-03-27	1620
013402	1923-03-28	1610
013402	1923-03-29	1590
013402	1923-03-30	1550
013402	1923-03-31	1550
013402	1923-04-01	1520
013402	1923-04-02	1520
013402	1923-04-03	1580
013402	1923-04-04	1610
013402	1923-04-05	1630
013402	1923-04-06	1660
013402	1923-04-07	1650
013402	1923-04-08	1620
013402	1923-04-09	1610
013402	1923-04-10	1610
013402	1923-04-11	1630
013402	1923-04-12	1660
013402	1923-04-13	1720
013402	1923-04-14	1780
013402	1923-04-15	1860
013402	1923-04-16	1930
013402	1923-04-17	2090
013402	1923-04-18	2100
013402	1923-04-19	2210
013402	1923-04-20	2270
013402	1923-04-21	2270
013402	1923-04-22	2300
013402	1923-04-23	2300
013402	1923-04-24	2300
013402	1923-04-25	2270
013402	1923-04-26	2210
013402	1923-04-27	2210
013402	1923-04-28	2240
013402	1923-04-29	2270
013402	1923-04-30	2330
013402	1923-05-01	2360
013402	1923-05-02	2400
013402	1923-05-03	2590
013402	1923-05-04	2840
013402	1923-05-05	3100
013402	1923-05-06	3490
013402	1923-05-07	3960
013402	1923-05-08	4170
013402	1923-05-09	3960
013402	1923-05-10	3820
013402	1923-05-11	3700
013402	1923-05-12	3440
013402	1923-05-13	3380
013402	1923-05-14	3350
013402	1923-05-15	3330
013402	1923-05-16	3330
013402	1923-05-17	3330
013402	1923-05-18	3350
013402	1923-05-19	3470
013402	1923-05-20	3760
013402	1923-05-21	4100
013402	1923-05-22	4440
013402	1923-05-23	4540
013402	1923-05-24	4360
013402	1923-05-25	4120
013402	1923-05-26	3910
013402	1923-05-27	3820
013402	1923-05-28	3700
013402	1923-05-29	3540
013402	1923-05-30	3440
013402	1923-05-31	3490
013402	1923-06-01	3700
013402	1923-06-02	4620
013402	1923-06-03	6530
013402	1923-06-04	11100
013402	1923-06-05	15200
013402	1923-06-06	16400
013402	1923-06-07	15800
013402	1923-06-08	15400
013402	1923-06-09	15100
013402	1923-06-10	14800
013402	1923-06-11	14700
013402	1923-06-12	14200
013402	1923-06-13	13900
013402	1923-06-14	13000
013402	1923-06-15	11900
013402	1923-06-16	11700
013402	1923-06-17	12400
013402	1923-06-18	13800
013402	1923-06-19	15300
013402	1923-06-20	16400
013402	1923-06-21	17600
013402	1923-06-22	18600
013402	1923-06-23	19400
013402	1923-06-24	20000
013402	1923-06-25	20600
013402	1923-06-26	21100
013402	1923-06-27	21200
013402	1923-06-28	22200
013402	1923-06-29	22400
013402	1923-06-30	21400
013402	1923-07-01	20000
013402	1923-07-02	19300
013402	1923-07-03	19300
013402	1923-07-04	19400
013402	1923-07-05	18800
013402	1923-07-06	18100
013402	1923-07-07	16800
013402	1923-07-08	15900
013402	1923-07-09	15800
013402	1923-07-10	15800
013402	1923-07-11	16000
013402	1923-07-12	16000
013402	1923-07-13	15600
013402	1923-07-14	15200
013402	1923-07-15	14900
013402	1923-07-16	14600
013402	1923-07-17	14400
013402	1923-07-18	14200
013402	1923-07-19	14200
013402	1923-07-20	14200
013402	1923-07-21	13800
013402	1923-07-22	13400
013402	1923-07-23	13400
013402	1923-07-24	13300
013402	1923-07-25	13200
013402	1923-07-26	13600
013402	1923-07-27	14200
013402	1923-07-28	15300
013402	1923-07-29	18100
013402	1923-07-30	20000
013402	1923-07-31	22600
013402	1923-08-01	25200
013402	1923-08-02	27100
013402	1923-08-03	28100
013402	1923-08-04	28300
013402	1923-08-05	28400
013402	1923-08-06	28800
013402	1923-08-07	28800
013402	1923-08-08	28600
013402	1923-08-09	28400
013402	1923-08-10	28400
013402	1923-08-11	28700
013402	1923-08-12	28800
013402	1923-08-13	28800
013402	1923-08-14	28900
013402	1923-08-15	29000
013402	1923-08-16	29300
013402	1923-08-17	29200
013402	1923-08-18	29500
013402	1923-08-19	29900
013402	1923-08-20	30600
013402	1923-08-21	31200
013402	1923-08-22	31800
013402	1923-08-23	32800
013402	1923-08-24	34700
013402	1923-08-25	35700
013402	1923-08-26	36500
013402	1923-08-27	37200
013402	1923-08-28	37800
013402	1923-08-29	38300
013402	1923-08-30	38900
013402	1923-08-31	38700
013402	1923-09-01	38600
013402	1923-09-02	37900
013402	1923-09-03	37000
013402	1923-09-04	35900
013402	1923-09-05	34800
013402	1923-09-06	33200
013402	1923-09-07	31800
013402	1923-09-08	30100
013402	1923-09-09	28300
013402	1923-09-10	26900
013402	1923-09-11	25500
013402	1923-09-12	24400
013402	1923-09-13	23400
013402	1923-09-14	22500
013402	1923-09-15	21600
013402	1923-09-16	21000
013402	1923-09-17	20400
013402	1923-09-18	19800
013402	1923-09-19	19200
013402	1923-09-20	18500
013402	1923-09-21	18000
013402	1923-09-22	17000
013402	1923-09-23	16400
013402	1923-09-24	15600
013402	1923-09-25	15100
013402	1923-09-26	14600
013402	1923-09-27	14100
013402	1923-09-28	13600
013402	1923-09-29	13300
013402	1923-09-30	13300
013402	1923-10-01	12400
013402	1923-10-02	12000
013402	1923-10-03	11700
013402	1923-10-04	11400
013402	1923-10-05	11100
013402	1923-10-06	10700
013402	1923-10-07	10400
013402	1923-10-08	9880
013402	1923-10-09	9540
013402	1923-10-10	8960
013402	1923-10-11	8760
013402	1923-10-12	8470
013402	1923-10-13	8250
013402	1923-10-14	7820
013402	1923-10-15	7820
013402	1923-10-16	7820
013402	1923-10-17	7560
013402	1923-10-18	8290
013402	1923-10-19	9400
013402	1923-10-20	9960
013402	1923-10-21	9820
013402	1923-10-22	9140
013402	1923-10-23	8640
013402	1923-10-24	8070
013402	1923-10-25	7700
013402	1923-10-26	7420
013402	1923-10-27	7230
013402	1923-10-28	7040
013402	1923-10-29	6900
013402	1923-10-30	6830
013402	1923-10-31	6690
013402	1923-11-01	6460
013402	1923-11-02	6250
013402	1923-11-03	6250
013402	1923-11-04	6090
013402	1923-11-05	5720
013402	1923-11-06	5630
013402	1923-11-07	5480
013402	1923-11-08	5450
013402	1923-11-09	5420
013402	1923-11-10	5330
013402	1923-11-11	5330
013402	1923-11-12	5520
013402	1923-11-13	5720
013402	1923-11-14	5750
013402	1923-11-15	5720
013402	1923-11-16	5630
013402	1923-11-17	5480
013402	1923-11-18	5330
013402	1923-11-19	5140
013402	1923-11-20	4960
013402	1923-11-21	4800
013402	1923-11-22	4640
013402	1923-11-23	4540
013402	1923-11-24	4540
013402	1923-11-25	4590
013402	1923-11-26	4640
013402	1923-11-27	4670
013402	1923-11-28	4670
013402	1923-11-29	4540
013402	1923-11-30	4480
013402	1923-12-01	NA
013402	1923-12-02	NA
013402	1923-12-03	NA
013402	1923-12-04	NA
013402	1923-12-05	NA
013402	1923-12-06	NA
013402	1923-12-07	NA
013402	1923-12-08	NA
013402	1923-12-09	NA
013402	1923-12-10	NA
013402	1923-12-11	NA
013402	1923-12-12	NA
013402	1923-12-13	NA
013402	1923-12-14	NA
013402	1923-12-15	NA
013402	1923-12-16	NA
013402	1923-12-17	NA
013402	1923-12-18	NA
013402	1923-12-19	NA
013402	1923-12-20	NA
013402	1923-12-21	NA
013402	1923-12-22	NA
013402	1923-12-23	NA
013402	1923-12-24	NA
013402	1923-12-25	NA
013402	1923-12-26	NA
013402	1923-12-27	NA
013402	1923-12-28	NA
013402	1923-12-29	NA
013402	1923-12-30	NA
013402	1923-12-31	NA
013402	1924-01-01	2610
013402	1924-01-02	2780
013402	1924-01-03	2759
013402	1924-01-04	2750
013402	1924-01-05	2750
013402	1924-01-06	2720
013402	1924-01-07	4060
013402	1924-01-08	5148
013402	1924-01-09	5174
013402	1924-01-10	4082
013402	1924-01-11	3497
013402	1924-01-12	3204.5
013402	1924-01-13	3017.25
013402	1924-01-14	2780
013402	1924-01-15	2750
013402	1924-01-16	2720
013402	1924-01-17	2646
013402	1924-01-18	2600
013402	1924-01-19	2600
013402	1924-01-20	2580
013402	1924-01-21	2550
013402	1924-01-22	2500
013402	1924-01-23	2480
013402	1924-01-24	2480
013402	1924-01-25	2460
013402	1924-01-26	2450
013402	1924-01-27	2420
013402	1924-01-28	2399
013402	1924-01-29	2362
013402	1924-01-30	2362
013402	1924-01-31	2362
013402	1924-02-01	2330
013402	1924-02-02	2330
013402	1924-02-03	2320
013402	1924-02-04	2300
013402	1924-02-05	2281
013402	1924-02-06	2260
013402	1924-02-07	2220
013402	1924-02-08	2180
013402	1924-02-09	2180
013402	1924-02-10	2150
013402	1924-02-11	2140
013402	1924-02-12	2130
013402	1924-02-13	2130
013402	1924-02-14	2105
013402	1924-02-15	2105
013402	1924-02-16	2090
013402	1924-02-17	2070
013402	1924-02-18	2060
013402	1924-02-19	2040
013402	1924-02-20	2020
013402	1924-02-21	2020
013402	1924-02-22	2020
013402	1924-02-23	2020
013402	1924-02-24	2010
013402	1924-02-25	2010
013402	1924-02-26	1992
013402	1924-02-27	1980
013402	1924-02-28	1970
013402	1924-02-29	1960
013402	1924-03-01	1930
013402	1924-03-02	1930
013402	1924-03-03	1930
013402	1924-03-04	1920
013402	1924-03-05	1890
013402	1924-03-06	1890
013402	1924-03-07	1870
013402	1924-03-08	1840
013402	1924-03-09	1826
013402	1924-03-10	1810
013402	1924-03-11	1791
013402	1924-03-12	1791
013402	1924-03-13	1770
013402	1924-03-14	1770
013402	1924-03-15	1760
013402	1924-03-16	1748
013402	1924-03-17	1748
013402	1924-03-18	1748
013402	1924-03-19	1748
013402	1924-03-20	1748
013402	1924-03-21	1748
013402	1924-03-22	1740
013402	1924-03-23	1720
013402	1924-03-24	1720
013402	1924-03-25	1740
013402	1924-03-26	1748
013402	1924-03-27	1748
013402	1924-03-28	1748
013402	1924-03-29	1740
013402	1924-03-30	1720
013402	1924-03-31	1720
013402	1924-04-01	1516
013402	1924-04-02	1516
013402	1924-04-03	1516
013402	1924-04-04	1520
013402	1924-04-05	1530
013402	1924-04-06	1547
013402	1924-04-07	1567
013402	1924-04-08	1573
013402	1924-04-09	1567
013402	1924-04-10	1555
013402	1924-04-11	1552
013402	1924-04-12	1557
013402	1924-04-13	1564
013402	1924-04-14	1570
013402	1924-04-15	1585
013402	1924-04-16	1607
013402	1924-04-17	1615
013402	1924-04-18	1602
013402	1924-04-19	1585
013402	1924-04-20	1582
013402	1924-04-21	1602
013402	1924-04-22	1638
013402	1924-04-23	1674
013402	1924-04-24	1694
013402	1924-04-25	1690
013402	1924-04-26	1671
013402	1924-04-27	1641
013402	1924-04-28	1605
013402	1924-04-29	1581
013402	1924-04-30	1601
013402	1924-05-01	1619
013402	1924-05-02	1641
013402	1924-05-03	1687
013402	1924-05-04	1769
013402	1924-05-05	1831
013402	1924-05-06	1879
013402	1924-05-07	1887
013402	1924-05-08	1876
013402	1924-05-09	1861
013402	1924-05-10	1836
013402	1924-05-11	1799
013402	1924-05-12	1764
013402	1924-05-13	1740
013402	1924-05-14	1748
013402	1924-05-15	1775
013402	1924-05-16	1793
013402	1924-05-17	1806
013402	1924-05-18	1809
013402	1924-05-19	1817
013402	1924-05-20	1828
013402	1924-05-21	1837
013402	1924-05-22	1825
013402	1924-05-23	1821
013402	1924-05-24	1857
013402	1924-05-25	1942
013402	1924-05-26	2034
013402	1924-05-27	2151
013402	1924-05-28	2241
013402	1924-05-29	2296
013402	1924-05-30	2284
013402	1924-05-31	2304
013402	1924-06-01	2406
013402	1924-06-02	2552
013402	1924-06-03	2705
013402	1924-06-04	2828
013402	1924-06-05	2969
013402	1924-06-06	3267
013402	1924-06-07	3804
013402	1924-06-08	4368
013402	1924-06-09	4807
013402	1924-06-10	5111
013402	1924-06-11	5351
013402	1924-06-12	5701
013402	1924-06-13	6079
013402	1924-06-14	6224
013402	1924-06-15	6377
013402	1924-06-16	6595
013402	1924-06-17	7141
013402	1924-06-18	8016
013402	1924-06-19	8832
013402	1924-06-20	9197
013402	1924-06-21	9301
013402	1924-06-22	9432
013402	1924-06-23	9435
013402	1924-06-24	9137
013402	1924-06-25	8619
013402	1924-06-26	8057
013402	1924-06-27	7540
013402	1924-06-28	7142
013402	1924-06-29	6901
013402	1924-06-30	6938
013402	1924-07-01	7266
013402	1924-07-02	7587
013402	1924-07-03	7756
013402	1924-07-04	7986
013402	1924-07-05	8832
013402	1924-07-06	10214
013402	1924-07-07	11200
013402	1924-07-08	11610
013402	1924-07-09	11737
013402	1924-07-10	11830
013402	1924-07-11	11995
013402	1924-07-12	12580
013402	1924-07-13	13692
013402	1924-07-14	14971
013402	1924-07-15	16132
013402	1924-07-16	16694
013402	1924-07-17	16467
013402	1924-07-18	15919
013402	1924-07-19	15535
013402	1924-07-20	15483
013402	1924-07-21	16152
013402	1924-07-22	17698
013402	1924-07-23	19493
013402	1924-07-24	20930
013402	1924-07-25	22403
013402	1924-07-26	23899
013402	1924-07-27	25700
013402	1924-07-28	27260
013402	1924-07-29	28353
013402	1924-07-30	29971
013402	1924-07-31	32047
013402	1924-08-01	33206
013402	1924-08-02	33251
013402	1924-08-03	32670
013402	1924-08-04	31974
013402	1924-08-05	32115
013402	1924-08-06	33123
013402	1924-08-07	33892
013402	1924-08-08	33618
013402	1924-08-09	33158
013402	1924-08-10	33535
013402	1924-08-11	34212
013402	1924-08-12	33709
013402	1924-08-13	32205
013402	1924-08-14	30784
013402	1924-08-15	29929
013402	1924-08-16	29819
013402	1924-08-17	30884
013402	1924-08-18	31059
013402	1924-08-19	31996
013402	1924-08-20	33422
013402	1924-08-21	34002
013402	1924-08-22	34337
013402	1924-08-23	34721
013402	1924-08-24	34695
013402	1924-08-25	34272
013402	1924-08-26	33828
013402	1924-08-27	33460
013402	1924-08-28	33269
013402	1924-08-29	33300
013402	1924-08-30	33448
013402	1924-08-31	33659
013402	1924-09-01	33470
013402	1924-09-02	32710
013402	1924-09-03	31610
013402	1924-09-04	30548
013402	1924-09-05	29857
013402	1924-09-06	28953
013402	1924-09-07	27477
013402	1924-09-08	25817
013402	1924-09-09	24534
013402	1924-09-10	23035
013402	1924-09-11	21589
013402	1924-09-12	20742
013402	1924-09-13	20550
013402	1924-09-14	20320
013402	1924-09-15	19642
013402	1924-09-16	18681
013402	1924-09-17	18140
013402	1924-09-18	18540
013402	1924-09-19	19082
013402	1924-09-20	18583
013402	1924-09-21	17706
013402	1924-09-22	17391
013402	1924-09-23	17470
013402	1924-09-24	17326
013402	1924-09-25	16890
013402	1924-09-26	16590
013402	1924-09-27	16317
013402	1924-09-28	16088
013402	1924-09-29	15798
013402	1924-09-30	15520
013402	1924-10-01	14954
013402	1924-10-02	13960
013402	1924-10-03	13034
013402	1924-10-04	12397
013402	1924-10-05	11947
013402	1924-10-06	11642
013402	1924-10-07	11560
013402	1924-10-08	11543
013402	1924-10-09	11647
013402	1924-10-10	12218
013402	1924-10-11	13076
013402	1924-10-12	13495
013402	1924-10-13	13137
013402	1924-10-14	12089
013402	1924-10-15	10999
013402	1924-10-16	10370
013402	1924-10-17	9998
013402	1924-10-18	9740
013402	1924-10-19	9458
013402	1924-10-20	9158
013402	1924-10-21	8945
013402	1924-10-22	8715
013402	1924-10-23	8440
013402	1924-10-24	8460
013402	1924-10-25	9126
013402	1924-10-26	9947
013402	1924-10-27	11191
013402	1924-10-28	12420
013402	1924-10-29	12790
013402	1924-10-30	12440
013402	1924-10-31	12125
013402	1924-11-01	11789
013402	1924-11-02	11187
013402	1924-11-03	10518
013402	1924-11-04	9880
013402	1924-11-05	9345
013402	1924-11-06	9007
013402	1924-11-07	8895
013402	1924-11-08	8886
013402	1924-11-09	8763
013402	1924-11-10	8503
013402	1924-11-11	8257
013402	1924-11-12	8021
013402	1924-11-13	7730
013402	1924-11-14	7425
013402	1924-11-15	7178
013402	1924-11-16	6967
013402	1924-11-17	6803
013402	1924-11-18	6662
013402	1924-11-19	6523
013402	1924-11-20	6429
013402	1924-11-21	6397
013402	1924-11-22	6365
013402	1924-11-23	6303
013402	1924-11-24	6208
013402	1924-11-25	6080
013402	1924-11-26	5919
013402	1924-11-27	5722
013402	1924-11-28	5514
013402	1924-11-29	5321
013402	1924-11-30	5206
013402	1924-12-01	5212
013402	1924-12-02	5294
013402	1924-12-03	5359
013402	1924-12-04	5306
013402	1924-12-05	5131
013402	1924-12-06	4902
013402	1924-12-07	4679
013402	1924-12-08	4500
013402	1924-12-09	4359
013402	1924-12-10	4200
013402	1924-12-11	4035
013402	1924-12-12	3882
013402	1924-12-13	3738
013402	1924-12-14	3595
013402	1924-12-15	3480
013402	1924-12-16	3404
013402	1924-12-17	3340
013402	1924-12-18	3274
013402	1924-12-19	3191
013402	1924-12-20	3117
013402	1924-12-21	3055
013402	1924-12-22	3004
013402	1924-12-23	2960
013402	1924-12-24	2929
013402	1924-12-25	2903
013402	1924-12-26	2880
013402	1924-12-27	2856
013402	1924-12-28	2831
013402	1924-12-29	2806
013402	1924-12-30	2779
013402	1924-12-31	2750
013402	1925-01-01	2720
013402	1925-01-02	2720
013402	1925-01-03	2715
013402	1925-01-04	2699
013402	1925-01-05	2672
013402	1925-01-06	2641
013402	1925-01-07	2607
013402	1925-01-08	2574
013402	1925-01-09	2542
013402	1925-01-10	2509
013402	1925-01-11	2476
013402	1925-01-12	2447
013402	1925-01-13	2419
013402	1925-01-14	2399
013402	1925-01-15	2382
013402	1925-01-16	2367
013402	1925-01-17	2351
013402	1925-01-18	2335
013402	1925-01-19	2324
013402	1925-01-20	2319
013402	1925-01-21	2321
013402	1925-01-22	2323
013402	1925-01-23	2318
013402	1925-01-24	2296
013402	1925-01-25	2270
013402	1925-01-26	2243
013402	1925-01-27	2221
013402	1925-01-28	2206
013402	1925-01-29	2192
013402	1925-01-30	2173
013402	1925-01-31	2152
013402	1925-02-01	2136
013402	1925-02-02	2121
013402	1925-02-03	2097
013402	1925-02-04	2068
013402	1925-02-05	2036
013402	1925-02-06	2010
013402	1925-02-07	1990
013402	1925-02-08	1976
013402	1925-02-09	1964
013402	1925-02-10	1949
013402	1925-02-11	1933
013402	1925-02-12	1918
013402	1925-02-13	1903
013402	1925-02-14	1889
013402	1925-02-15	1879
013402	1925-02-16	1870
013402	1925-02-17	1864
013402	1925-02-18	1857
013402	1925-02-19	1846
013402	1925-02-20	1833
013402	1925-02-21	1819
013402	1925-02-22	1807
013402	1925-02-23	1797
013402	1925-02-24	1783
013402	1925-02-25	1762
013402	1925-02-26	1737
013402	1925-02-27	1712
013402	1925-02-28	1691
013402	1925-03-01	1674
013402	1925-03-02	1661
013402	1925-03-03	1652
013402	1925-03-04	1646
013402	1925-03-05	1639
013402	1925-03-06	1635
013402	1925-03-07	1635
013402	1925-03-08	1633
013402	1925-03-09	1631
013402	1925-03-10	1627
013402	1925-03-11	1622
013402	1925-03-12	1615
013402	1925-03-13	1610
013402	1925-03-14	1606
013402	1925-03-15	1602
013402	1925-03-16	1597
013402	1925-03-17	1593
013402	1925-03-18	1589
013402	1925-03-19	1585
013402	1925-03-20	1583
013402	1925-03-21	1586
013402	1925-03-22	1593
013402	1925-03-23	1601
013402	1925-03-24	1600
013402	1925-03-25	1597
013402	1925-03-26	1600
013402	1925-03-27	1619
013402	1925-03-28	1635
013402	1925-03-29	1641
013402	1925-03-30	1629
013402	1925-03-31	1602
013402	1925-04-01	1573
013402	1925-04-02	1546
013402	1925-04-03	1525
013402	1925-04-04	1507
013402	1925-04-05	1493
013402	1925-04-06	1482
013402	1925-04-07	1473
013402	1925-04-08	1466
013402	1925-04-09	1466
013402	1925-04-10	1469
013402	1925-04-11	1470
013402	1925-04-12	1471
013402	1925-04-13	1478
013402	1925-04-14	1497
013402	1925-04-15	1536
013402	1925-04-16	1583
013402	1925-04-17	1620
013402	1925-04-18	1665
013402	1925-04-19	1716
013402	1925-04-20	1759
013402	1925-04-21	1779
013402	1925-04-22	1789
013402	1925-04-23	1799
013402	1925-04-24	1809
013402	1925-04-25	1813
013402	1925-04-26	1812
013402	1925-04-27	1813
013402	1925-04-28	1821
013402	1925-04-29	1820
013402	1925-04-30	1818
013402	1925-05-01	1806
013402	1925-05-02	1791
013402	1925-05-03	1787
013402	1925-05-04	1798
013402	1925-05-05	1832
013402	1925-05-06	1874
013402	1925-05-07	1907
013402	1925-05-08	1941
013402	1925-05-09	1993
013402	1925-05-10	2060
013402	1925-05-11	2139
013402	1925-05-12	2214
013402	1925-05-13	2271
013402	1925-05-14	2327
013402	1925-05-15	2421
013402	1925-05-16	2481
013402	1925-05-17	2491
013402	1925-05-18	2429
013402	1925-05-19	2353
013402	1925-05-20	2294
013402	1925-05-21	2269
013402	1925-05-22	2273
013402	1925-05-23	2293
013402	1925-05-24	2341
013402	1925-05-25	2386
013402	1925-05-26	2392
013402	1925-05-27	2386
013402	1925-05-28	2401
013402	1925-05-29	2449
013402	1925-05-30	2528
013402	1925-05-31	2643
013402	1925-06-01	2785
013402	1925-06-02	2964
013402	1925-06-03	3293
013402	1925-06-04	3935
013402	1925-06-05	4779
013402	1925-06-06	5566
013402	1925-06-07	6185
013402	1925-06-08	6622
013402	1925-06-09	6831
013402	1925-06-10	6829
013402	1925-06-11	6616
013402	1925-06-12	6254
013402	1925-06-13	5939
013402	1925-06-14	5795
013402	1925-06-15	5672
013402	1925-06-16	5397
013402	1925-06-17	5069
013402	1925-06-18	4859
013402	1925-06-19	4941
013402	1925-06-20	5410
013402	1925-06-21	6182
013402	1925-06-22	7069
013402	1925-06-23	8011
013402	1925-06-24	8869
013402	1925-06-25	9491
013402	1925-06-26	9828
013402	1925-06-27	9925
013402	1925-06-28	9801
013402	1925-06-29	9588
013402	1925-06-30	9548
013402	1925-07-01	9671
013402	1925-07-02	9738
013402	1925-07-03	10284
013402	1925-07-04	12148
013402	1925-07-05	14471
013402	1925-07-06	15827
013402	1925-07-07	15839
013402	1925-07-08	15672
013402	1925-07-09	15828
013402	1925-07-10	15843
013402	1925-07-11	15994
013402	1925-07-12	16327
013402	1925-07-13	16660
013402	1925-07-14	17168
013402	1925-07-15	17616
013402	1925-07-16	17602
013402	1925-07-17	16805
013402	1925-07-18	15545
013402	1925-07-19	14397
013402	1925-07-20	13680
013402	1925-07-21	13619
013402	1925-07-22	14032
013402	1925-07-23	14694
013402	1925-07-24	16142
013402	1925-07-25	17850
013402	1925-07-26	18721
013402	1925-07-27	18757
013402	1925-07-28	18455
013402	1925-07-29	17967
013402	1925-07-30	17412
013402	1925-07-31	17621
013402	1925-08-01	18323
013402	1925-08-02	18747
013402	1925-08-03	18822
013402	1925-08-04	18434
013402	1925-08-05	17737
013402	1925-08-06	17164
013402	1925-08-07	17006
013402	1925-08-08	17299
013402	1925-08-09	18235
013402	1925-08-10	19554
013402	1925-08-11	20258
013402	1925-08-12	20197
013402	1925-08-13	19413
013402	1925-08-14	18189
013402	1925-08-15	17067
013402	1925-08-16	16366
013402	1925-08-17	16379
013402	1925-08-18	16932
013402	1925-08-19	17599
013402	1925-08-20	17652
013402	1925-08-21	17209
013402	1925-08-22	16441
013402	1925-08-23	15636
013402	1925-08-24	15775
013402	1925-08-25	17172
013402	1925-08-26	19804
013402	1925-08-27	23551
013402	1925-08-28	26628
013402	1925-08-29	28010
013402	1925-08-30	28230
013402	1925-08-31	28225
013402	1925-09-01	28449
013402	1925-09-02	28424
013402	1925-09-03	28231
013402	1925-09-04	27675
013402	1925-09-05	26967
013402	1925-09-06	26773
013402	1925-09-07	27197
013402	1925-09-08	27520
013402	1925-09-09	27631
013402	1925-09-10	27237
013402	1925-09-11	25970
013402	1925-09-12	24275
013402	1925-09-13	22747
013402	1925-09-14	21917
013402	1925-09-15	22417
013402	1925-09-16	24272
013402	1925-09-17	26575
013402	1925-09-18	27781
013402	1925-09-19	27297
013402	1925-09-20	25943
013402	1925-09-21	24278
013402	1925-09-22	22504
013402	1925-09-23	20679
013402	1925-09-24	19619
013402	1925-09-25	19555
013402	1925-09-26	19777
013402	1925-09-27	19776
013402	1925-09-28	19483
013402	1925-09-29	19133
013402	1925-09-30	18857
013402	1925-10-01	18208
013402	1925-10-02	17169
013402	1925-10-03	16072
013402	1925-10-04	15031
013402	1925-10-05	14163
013402	1925-10-06	13502
013402	1925-10-07	13091
013402	1925-10-08	12899
013402	1925-10-09	12598
013402	1925-10-10	12154
013402	1925-10-11	11756
013402	1925-10-12	11334
013402	1925-10-13	10818
013402	1925-10-14	10326
013402	1925-10-15	9868
013402	1925-10-16	9456
013402	1925-10-17	9117
013402	1925-10-18	8841
013402	1925-10-19	8588
013402	1925-10-20	8421
013402	1925-10-21	8380
013402	1925-10-22	8315
013402	1925-10-23	8186
013402	1925-10-24	8199
013402	1925-10-25	8599
013402	1925-10-26	9293
013402	1925-10-27	9651
013402	1925-10-28	9461
013402	1925-10-29	8948
013402	1925-10-30	8457
013402	1925-10-31	8122
013402	1925-11-01	7899
013402	1925-11-02	7644
013402	1925-11-03	7336
013402	1925-11-04	7039
013402	1925-11-05	6751
013402	1925-11-06	6470
013402	1925-11-07	6224
013402	1925-11-08	6033
013402	1925-11-09	5864
013402	1925-11-10	5668
013402	1925-11-11	5431
013402	1925-11-12	5223
013402	1925-11-13	5088
013402	1925-11-14	5016
013402	1925-11-15	4935
013402	1925-11-16	4846
013402	1925-11-17	4800
013402	1925-11-18	4728
013402	1925-11-19	4647
013402	1925-11-20	4570
013402	1925-11-21	4492
013402	1925-11-22	4412
013402	1925-11-23	4326
013402	1925-11-24	4228
013402	1925-11-25	4134
013402	1925-11-26	4075
013402	1925-11-27	4040
013402	1925-11-28	4019
013402	1925-11-29	3985
013402	1925-11-30	3979
013402	1925-12-01	4063
013402	1925-12-02	4154
013402	1925-12-03	4143
013402	1925-12-04	4049
013402	1925-12-05	3960
013402	1925-12-06	3911
013402	1925-12-07	3903
013402	1925-12-08	3909
013402	1925-12-09	3881
013402	1925-12-10	3837
013402	1925-12-11	3751
013402	1925-12-12	3607
013402	1925-12-13	3438
013402	1925-12-14	3295
013402	1925-12-15	3194
013402	1925-12-16	3135
013402	1925-12-17	3092
013402	1925-12-18	3046
013402	1925-12-19	2989
013402	1925-12-20	2924
013402	1925-12-21	2856
013402	1925-12-22	2791
013402	1925-12-23	2734
013402	1925-12-24	2693
013402	1925-12-25	2668
013402	1925-12-26	2647
013402	1925-12-27	2617
013402	1925-12-28	2575
013402	1925-12-29	2538
013402	1925-12-30	2511
013402	1925-12-31	2537
013402	1926-01-01	2562
013402	1926-01-02	2550
013402	1926-01-03	2532
013402	1926-01-04	2509
013402	1926-01-05	2486
013402	1926-01-06	2469
013402	1926-01-07	2460
013402	1926-01-08	2455
013402	1926-01-09	2455
013402	1926-01-10	2461
013402	1926-01-11	2462
013402	1926-01-12	2470
013402	1926-01-13	2481
013402	1926-01-14	2474
013402	1926-01-15	2438
013402	1926-01-16	2388
013402	1926-01-17	2340
013402	1926-01-18	2302
013402	1926-01-19	2274
013402	1926-01-20	2249
013402	1926-01-21	2230
013402	1926-01-22	2215
013402	1926-01-23	2188
013402	1926-01-24	2156
013402	1926-01-25	2117
013402	1926-01-26	2076
013402	1926-01-27	2036
013402	1926-01-28	2002
013402	1926-01-29	1976
013402	1926-01-30	1957
013402	1926-01-31	1951
013402	1926-02-01	1945
013402	1926-02-02	1932
013402	1926-02-03	1922
013402	1926-02-04	1906
013402	1926-02-05	1890
013402	1926-02-06	1873
013402	1926-02-07	1865
013402	1926-02-08	1867
013402	1926-02-09	1880
013402	1926-02-10	1912
013402	1926-02-11	1976
013402	1926-02-12	2100
013402	1926-02-13	2269
013402	1926-02-14	2387
013402	1926-02-15	2363
013402	1926-02-16	2244
013402	1926-02-17	2103
013402	1926-02-18	1989
013402	1926-02-19	1913
013402	1926-02-20	1868
013402	1926-02-21	1840
013402	1926-02-22	1814
013402	1926-02-23	1773
013402	1926-02-24	1725
013402	1926-02-25	1669
013402	1926-02-26	1623
013402	1926-02-27	1589
013402	1926-02-28	1569
013402	1926-03-01	1558
013402	1926-03-02	1551
013402	1926-03-03	1546
013402	1926-03-04	1549
013402	1926-03-05	1556
013402	1926-03-06	1569
013402	1926-03-07	1585
013402	1926-03-08	1605
013402	1926-03-09	1621
013402	1926-03-10	1630
013402	1926-03-11	1632
013402	1926-03-12	1627
013402	1926-03-13	1619
013402	1926-03-14	1612
013402	1926-03-15	1608
013402	1926-03-16	1607
013402	1926-03-17	1602
013402	1926-03-18	1597
013402	1926-03-19	1594
013402	1926-03-20	1593
013402	1926-03-21	1590
013402	1926-03-22	1581
013402	1926-03-23	1568
013402	1926-03-24	1560
013402	1926-03-25	1557
013402	1926-03-26	1558
013402	1926-03-27	1562
013402	1926-03-28	1567
013402	1926-03-29	1575
013402	1926-03-30	1576
013402	1926-03-31	1564
013402	1926-04-01	1538
013402	1926-04-02	1510
013402	1926-04-03	1486
013402	1926-04-04	1469
013402	1926-04-05	1468
013402	1926-04-06	1482
013402	1926-04-07	1510
013402	1926-04-08	1540
013402	1926-04-09	1563
013402	1926-04-10	1569
013402	1926-04-11	1558
013402	1926-04-12	1540
013402	1926-04-13	1525
013402	1926-04-14	1518
013402	1926-04-15	1519
013402	1926-04-16	1527
013402	1926-04-17	1538
013402	1926-04-18	1550
013402	1926-04-19	1551
013402	1926-04-20	1539
013402	1926-04-21	1514
013402	1926-04-22	1487
013402	1926-04-23	1462
013402	1926-04-24	1439
013402	1926-04-25	1417
013402	1926-04-26	1399
013402	1926-04-27	1385
013402	1926-04-28	1376
013402	1926-04-29	1366
013402	1926-04-30	1348
013402	1926-05-01	1326
013402	1926-05-02	1298
013402	1926-05-03	1272
013402	1926-05-04	1253
013402	1926-05-05	1234
013402	1926-05-06	1221
013402	1926-05-07	1206
013402	1926-05-08	1190
013402	1926-05-09	1175
013402	1926-05-10	1168
013402	1926-05-11	1172
013402	1926-05-12	1188
013402	1926-05-13	1211
013402	1926-05-14	1236
013402	1926-05-15	1258
013402	1926-05-16	1279
013402	1926-05-17	1302
013402	1926-05-18	1334
013402	1926-05-19	1387
013402	1926-05-20	1456
013402	1926-05-21	1539
013402	1926-05-22	1633
013402	1926-05-23	1718
013402	1926-05-24	1781
013402	1926-05-25	1822
013402	1926-05-26	1842
013402	1926-05-27	1850
013402	1926-05-28	1846
013402	1926-05-29	1829
013402	1926-05-30	1795
013402	1926-05-31	1752
013402	1926-06-01	1716
013402	1926-06-02	1723
013402	1926-06-03	1766
013402	1926-06-04	1856
013402	1926-06-05	1966
013402	1926-06-06	2079
013402	1926-06-07	2192
013402	1926-06-08	2308
013402	1926-06-09	2446
013402	1926-06-10	2604
013402	1926-06-11	2750
013402	1926-06-12	2997
013402	1926-06-13	3355
013402	1926-06-14	3768
013402	1926-06-15	4115
013402	1926-06-16	4374
013402	1926-06-17	4554
013402	1926-06-18	4680
013402	1926-06-19	4853
013402	1926-06-20	5193
013402	1926-06-21	5678
013402	1926-06-22	6136
013402	1926-06-23	6470
013402	1926-06-24	6655
013402	1926-06-25	6723
013402	1926-06-26	6739
013402	1926-06-27	6757
013402	1926-06-28	6933
013402	1926-06-29	7316
013402	1926-06-30	7734
013402	1926-07-01	7967
013402	1926-07-02	8049
013402	1926-07-03	7997
013402	1926-07-04	7788
013402	1926-07-05	7619
013402	1926-07-06	7616
013402	1926-07-07	7836
013402	1926-07-08	8419
013402	1926-07-09	10007
013402	1926-07-10	12452
013402	1926-07-11	14239
013402	1926-07-12	14403
013402	1926-07-13	13407
013402	1926-07-14	12266
013402	1926-07-15	11546
013402	1926-07-16	10883
013402	1926-07-17	10346
013402	1926-07-18	10100
013402	1926-07-19	10174
013402	1926-07-20	10614
013402	1926-07-21	11079
013402	1926-07-22	11175
013402	1926-07-23	10899
013402	1926-07-24	10572
013402	1926-07-25	10288
013402	1926-07-26	10305
013402	1926-07-27	11057
013402	1926-07-28	12590
013402	1926-07-29	14687
013402	1926-07-30	17206
013402	1926-07-31	20216
013402	1926-08-01	22539
013402	1926-08-02	23612
013402	1926-08-03	23251
013402	1926-08-04	21919
013402	1926-08-05	20334
013402	1926-08-06	19184
013402	1926-08-07	19142
013402	1926-08-08	20218
013402	1926-08-09	21430
013402	1926-08-10	22266
013402	1926-08-11	22738
013402	1926-08-12	22405
013402	1926-08-13	21743
013402	1926-08-14	21737
013402	1926-08-15	22596
013402	1926-08-16	23791
013402	1926-08-17	25636
013402	1926-08-18	27690
013402	1926-08-19	29554
013402	1926-08-20	31854
013402	1926-08-21	33523
013402	1926-08-22	33773
013402	1926-08-23	32579
013402	1926-08-24	30487
013402	1926-08-25	28210
013402	1926-08-26	26843
013402	1926-08-27	26795
013402	1926-08-28	27202
013402	1926-08-29	26843
013402	1926-08-30	25769
013402	1926-08-31	24489
013402	1926-09-01	23485
013402	1926-09-02	23066
013402	1926-09-03	23705
013402	1926-09-04	24973
013402	1926-09-05	24940
013402	1926-09-06	24062
013402	1926-09-07	22908
013402	1926-09-08	21905
013402	1926-09-09	21516
013402	1926-09-10	21669
013402	1926-09-11	21813
013402	1926-09-12	21562
013402	1926-09-13	21124
013402	1926-09-14	20918
013402	1926-09-15	20654
013402	1926-09-16	20047
013402	1926-09-17	19257
013402	1926-09-18	18329
013402	1926-09-19	17348
013402	1926-09-20	16560
013402	1926-09-21	16005
013402	1926-09-22	15631
013402	1926-09-23	15328
013402	1926-09-24	15369
013402	1926-09-25	15824
013402	1926-09-26	16192
013402	1926-09-27	16539
013402	1926-09-28	16883
013402	1926-09-29	17468
013402	1926-09-30	18216
013402	1926-10-01	18251
013402	1926-10-02	17887
013402	1926-10-03	18307
013402	1926-10-04	19466
013402	1926-10-05	20493
013402	1926-10-06	20724
013402	1926-10-07	19951
013402	1926-10-08	18628
013402	1926-10-09	17606
013402	1926-10-10	16728
013402	1926-10-11	15911
013402	1926-10-12	15352
013402	1926-10-13	14777
013402	1926-10-14	14271
013402	1926-10-15	13851
013402	1926-10-16	13792
013402	1926-10-17	13741
013402	1926-10-18	13382
013402	1926-10-19	12840
013402	1926-10-20	12293
013402	1926-10-21	12098
013402	1926-10-22	12269
013402	1926-10-23	12172
013402	1926-10-24	11717
013402	1926-10-25	11355
013402	1926-10-26	11489
013402	1926-10-27	11845
013402	1926-10-28	11875
013402	1926-10-29	11673
013402	1926-10-30	11692
013402	1926-10-31	12185
013402	1926-11-01	13098
013402	1926-11-02	13681
013402	1926-11-03	13367
013402	1926-11-04	12513
013402	1926-11-05	11584
013402	1926-11-06	10823
013402	1926-11-07	10242
013402	1926-11-08	9744
013402	1926-11-09	9342
013402	1926-11-10	9061
013402	1926-11-11	8848
013402	1926-11-12	8613
013402	1926-11-13	8440
013402	1926-11-14	8284
013402	1926-11-15	8046
013402	1926-11-16	7715
013402	1926-11-17	7333
013402	1926-11-18	6924
013402	1926-11-19	6642
013402	1926-11-20	6473
013402	1926-11-21	6276
013402	1926-11-22	6037
013402	1926-11-23	5822
013402	1926-11-24	5669
013402	1926-11-25	5568
013402	1926-11-26	5456
013402	1926-11-27	5341
013402	1926-11-28	5308
013402	1926-11-29	5327
013402	1926-11-30	5318
013402	1926-12-01	5318
013402	1926-12-02	5411
013402	1926-12-03	5834
013402	1926-12-04	6669
013402	1926-12-05	7155
013402	1926-12-06	7052
013402	1926-12-07	6671
013402	1926-12-08	6240
013402	1926-12-09	5868
013402	1926-12-10	5609
013402	1926-12-11	5352
013402	1926-12-12	5094
013402	1926-12-13	4794
013402	1926-12-14	4528
013402	1926-12-15	4326
013402	1926-12-16	4187
013402	1926-12-17	4098
013402	1926-12-18	4025
013402	1926-12-19	3962
013402	1926-12-20	3892
013402	1926-12-21	3829
013402	1926-12-22	3774
013402	1926-12-23	3698
013402	1926-12-24	3609
013402	1926-12-25	3595
013402	1926-12-26	3709
013402	1926-12-27	3912
013402	1926-12-28	4062
013402	1926-12-29	4089
013402	1926-12-30	4006
013402	1926-12-31	3866
013402	1927-01-01	3726
013402	1927-01-02	3728
013402	1927-01-03	3731
013402	1927-01-04	3720
013402	1927-01-05	3648
013402	1927-01-06	3521
013402	1927-01-07	3389
013402	1927-01-08	3269
013402	1927-01-09	3157
013402	1927-01-10	3050
013402	1927-01-11	2963
013402	1927-01-12	2905
013402	1927-01-13	2867
013402	1927-01-14	2846
013402	1927-01-15	2818
013402	1927-01-16	2780
013402	1927-01-17	2744
013402	1927-01-18	2717
013402	1927-01-19	2690
013402	1927-01-20	2658
013402	1927-01-21	2620
013402	1927-01-22	2580
013402	1927-01-23	2536
013402	1927-01-24	2490
013402	1927-01-25	2454
013402	1927-01-26	2425
013402	1927-01-27	2400
013402	1927-01-28	2369
013402	1927-01-29	2335
013402	1927-01-30	2297
013402	1927-01-31	2257
013402	1927-02-01	2218
013402	1927-02-02	2183
013402	1927-02-03	2154
013402	1927-02-04	2129
013402	1927-02-05	2113
013402	1927-02-06	2105
013402	1927-02-07	2097
013402	1927-02-08	2090
013402	1927-02-09	2081
013402	1927-02-10	2070
013402	1927-02-11	2056
013402	1927-02-12	2041
013402	1927-02-13	2019
013402	1927-02-14	1992
013402	1927-02-15	1959
013402	1927-02-16	1927
013402	1927-02-17	1901
013402	1927-02-18	1884
013402	1927-02-19	1877
013402	1927-02-20	1877
013402	1927-02-21	1882
013402	1927-02-22	1891
013402	1927-02-23	1905
013402	1927-02-24	1923
013402	1927-02-25	1937
013402	1927-02-26	1960
013402	1927-02-27	1993
013402	1927-02-28	2032
013402	1927-03-01	2066
013402	1927-03-02	2082
013402	1927-03-03	2081
013402	1927-03-04	2060
013402	1927-03-05	2020
013402	1927-03-06	1958
013402	1927-03-07	1887
013402	1927-03-08	1823
013402	1927-03-09	2136
013402	1927-03-10	2058
013402	1927-03-11	2040
013402	1927-03-12	1881
013402	1927-03-13	1748
013402	1927-03-14	1675
013402	1927-03-15	1635
013402	1927-03-16	1605
013402	1927-03-17	1596
013402	1927-03-18	1608
013402	1927-03-19	1616
013402	1927-03-20	1617
013402	1927-03-21	1604
013402	1927-03-22	1580
013402	1927-03-23	1553
013402	1927-03-24	1527
013402	1927-03-25	1504
013402	1927-03-26	1490
013402	1927-03-27	1488
013402	1927-03-28	1496
013402	1927-03-29	1512
013402	1927-03-30	1526
013402	1927-03-31	1542
013402	1927-04-01	1557
013402	1927-04-02	1562
013402	1927-04-03	1558
013402	1927-04-04	1547
013402	1927-04-05	1540
013402	1927-04-06	1537
013402	1927-04-07	1548
013402	1927-04-08	1579
013402	1927-04-09	1623
013402	1927-04-10	1667
013402	1927-04-11	1689
013402	1927-04-12	1698
013402	1927-04-13	1702
013402	1927-04-14	1698
013402	1927-04-15	1696
013402	1927-04-16	1708
013402	1927-04-17	1736
013402	1927-04-18	1771
013402	1927-04-19	1817
013402	1927-04-20	1860
013402	1927-04-21	1918
013402	1927-04-22	1985
013402	1927-04-23	2026
013402	1927-04-24	2033
013402	1927-04-25	2048
013402	1927-04-26	2094
013402	1927-04-27	2148
013402	1927-04-28	2178
013402	1927-04-29	2184
013402	1927-04-30	2187
013402	1927-05-01	2199
013402	1927-05-02	2248
013402	1927-05-03	2343
013402	1927-05-04	2445
013402	1927-05-05	2502
013402	1927-05-06	2521
013402	1927-05-07	2500
013402	1927-05-08	2466
013402	1927-05-09	2431
013402	1927-05-10	2433
013402	1927-05-11	2420
013402	1927-05-12	2381
013402	1927-05-13	2307
013402	1927-05-14	2268
013402	1927-05-15	2226
013402	1927-05-16	2190
013402	1927-05-17	2165
013402	1927-05-18	2157
013402	1927-05-19	2183
013402	1927-05-20	2285
013402	1927-05-21	2491
013402	1927-05-22	2706
013402	1927-05-23	2862
013402	1927-05-24	3020
013402	1927-05-25	3284
013402	1927-05-26	3621
013402	1927-05-27	3874
013402	1927-05-28	4062
013402	1927-05-29	4454
013402	1927-05-30	5123
013402	1927-05-31	5707
013402	1927-06-01	5949
013402	1927-06-02	6014
013402	1927-06-03	6335
013402	1927-06-04	7364
013402	1927-06-05	8794
013402	1927-06-06	9482
013402	1927-06-07	8909
013402	1927-06-08	8036
013402	1927-06-09	7698
013402	1927-06-10	8066
013402	1927-06-11	8746
013402	1927-06-12	9252
013402	1927-06-13	9588
013402	1927-06-14	9911
013402	1927-06-15	10172
013402	1927-06-16	10557
013402	1927-06-17	11018
013402	1927-06-18	11160
013402	1927-06-19	10799
013402	1927-06-20	10140
013402	1927-06-21	9455
013402	1927-06-22	8910
013402	1927-06-23	8489
013402	1927-06-24	8088
013402	1927-06-25	7696
013402	1927-06-26	7369
013402	1927-06-27	7159
013402	1927-06-28	6990
013402	1927-06-29	6902
013402	1927-06-30	7143
013402	1927-07-01	7856
013402	1927-07-02	8996
013402	1927-07-03	10161
013402	1927-07-04	10483
013402	1927-07-05	10138
013402	1927-07-06	9650
013402	1927-07-07	9234
013402	1927-07-08	8959
013402	1927-07-09	9112
013402	1927-07-10	9891
013402	1927-07-11	10878
013402	1927-07-12	11629
013402	1927-07-13	12151
013402	1927-07-14	12610
013402	1927-07-15	12975
013402	1927-07-16	12914
013402	1927-07-17	12350
013402	1927-07-18	11742
013402	1927-07-19	11460
013402	1927-07-20	11510
013402	1927-07-21	12402
013402	1927-07-22	14132
013402	1927-07-23	16110
013402	1927-07-24	17733
013402	1927-07-25	19093
013402	1927-07-26	21364
013402	1927-07-27	25084
013402	1927-07-28	28581
013402	1927-07-29	29637
013402	1927-07-30	28840
013402	1927-07-31	28170
013402	1927-08-01	27915
013402	1927-08-02	27504
013402	1927-08-03	27598
013402	1927-08-04	27699
013402	1927-08-05	26725
013402	1927-08-06	25313
013402	1927-08-07	24556
013402	1927-08-08	24507
013402	1927-08-09	24439
013402	1927-08-10	23906
013402	1927-08-11	23612
013402	1927-08-12	24013
013402	1927-08-13	24504
013402	1927-08-14	25029
013402	1927-08-15	25501
013402	1927-08-16	25941
013402	1927-08-17	26720
013402	1927-08-18	27490
013402	1927-08-19	27633
013402	1927-08-20	27884
013402	1927-08-21	28436
013402	1927-08-22	28505
013402	1927-08-23	27587
013402	1927-08-24	26281
013402	1927-08-25	25142
013402	1927-08-26	24036
013402	1927-08-27	23154
013402	1927-08-28	22757
013402	1927-08-29	22630
013402	1927-08-30	22686
013402	1927-08-31	23143
013402	1927-09-01	23731
013402	1927-09-02	23724
013402	1927-09-03	22861
013402	1927-09-04	21581
013402	1927-09-05	20362
013402	1927-09-06	19195
013402	1927-09-07	18148
013402	1927-09-08	17674
013402	1927-09-09	17407
013402	1927-09-10	17312
013402	1927-09-11	17580
013402	1927-09-12	17708
013402	1927-09-13	17550
013402	1927-09-14	17432
013402	1927-09-15	17353
013402	1927-09-16	16369
013402	1927-09-17	15448
013402	1927-09-18	15005
013402	1927-09-19	14790
013402	1927-09-20	14843
013402	1927-09-21	15008
013402	1927-09-22	14805
013402	1927-09-23	14295
013402	1927-09-24	14174
013402	1927-09-25	14276
013402	1927-09-26	14423
013402	1927-09-27	14725
013402	1927-09-28	15113
013402	1927-09-29	15671
013402	1927-09-30	16483
013402	1927-10-01	17169
013402	1927-10-02	17688
013402	1927-10-03	18177
013402	1927-10-04	18335
013402	1927-10-05	18119
013402	1927-10-06	17701
013402	1927-10-07	17085
013402	1927-10-08	16264
013402	1927-10-09	15461
013402	1927-10-10	15331
013402	1927-10-11	17257
013402	1927-10-12	19836
013402	1927-10-13	20630
013402	1927-10-14	21294
013402	1927-10-15	22722
013402	1927-10-16	24649
013402	1927-10-17	25273
013402	1927-10-18	23928
013402	1927-10-19	21983
013402	1927-10-20	20189
013402	1927-10-21	18668
013402	1927-10-22	17589
013402	1927-10-23	17009
013402	1927-10-24	16951
013402	1927-10-25	16851
013402	1927-10-26	16467
013402	1927-10-27	15894
013402	1927-10-28	15160
013402	1927-10-29	14214
013402	1927-10-30	13198
013402	1927-10-31	12306
013402	1927-11-01	11443
013402	1927-11-02	10679
013402	1927-11-03	10110
013402	1927-11-04	9709
013402	1927-11-05	9431
013402	1927-11-06	9149
013402	1927-11-07	8845
013402	1927-11-08	8532
013402	1927-11-09	8274
013402	1927-11-10	8054
013402	1927-11-11	7852
013402	1927-11-12	7648
013402	1927-11-13	7459
013402	1927-11-14	7264
013402	1927-11-15	7073
013402	1927-11-16	7118
013402	1927-11-17	7195
013402	1927-11-18	7077
013402	1927-11-19	6801
013402	1927-11-20	6506
013402	1927-11-21	6282
013402	1927-11-22	6145
013402	1927-11-23	6012
013402	1927-11-24	5864
013402	1927-11-25	5760
013402	1927-11-26	5754
013402	1927-11-27	5843
013402	1927-11-28	5928
013402	1927-11-29	5992
013402	1927-11-30	5945
013402	1927-12-01	5784
013402	1927-12-02	5641
013402	1927-12-03	5576
013402	1927-12-04	5528
013402	1927-12-05	5413
013402	1927-12-06	5227
013402	1927-12-07	5020
013402	1927-12-08	4841
013402	1927-12-09	4698
013402	1927-12-10	4584
013402	1927-12-11	4461
013402	1927-12-12	4339
013402	1927-12-13	4223
013402	1927-12-14	4123
013402	1927-12-15	4021
013402	1927-12-16	3924
013402	1927-12-17	3825
013402	1927-12-18	3735
013402	1927-12-19	3656
013402	1927-12-20	3599
013402	1927-12-21	3555
013402	1927-12-22	3516
013402	1927-12-23	3472
013402	1927-12-24	3417
013402	1927-12-25	3362
013402	1927-12-26	3306
013402	1927-12-27	3255
013402	1927-12-28	3208
013402	1927-12-29	3171
013402	1927-12-30	3153
013402	1927-12-31	3162
013402	1928-01-01	3172
013402	1928-01-02	3167
013402	1928-01-03	3142
013402	1928-01-04	3096
013402	1928-01-05	3038
013402	1928-01-06	2983
013402	1928-01-07	2927
013402	1928-01-08	2870
013402	1928-01-09	2813
013402	1928-01-10	2762
013402	1928-01-11	2717
013402	1928-01-12	2672
013402	1928-01-13	2630
013402	1928-01-14	2596
013402	1928-01-15	2572
013402	1928-01-16	2554
013402	1928-01-17	2532
013402	1928-01-18	2505
013402	1928-01-19	2478
013402	1928-01-20	2459
013402	1928-01-21	2450
013402	1928-01-22	2446
013402	1928-01-23	2437
013402	1928-01-24	2420
013402	1928-01-25	2404
013402	1928-01-26	2388
013402	1928-01-27	2367
013402	1928-01-28	2333
013402	1928-01-29	2305
013402	1928-01-30	2274
013402	1928-01-31	2260
013402	1928-02-01	2251
013402	1928-02-02	2237
013402	1928-02-03	2221
013402	1928-02-04	2199
013402	1928-02-05	2170
013402	1928-02-06	2142
013402	1928-02-07	2117
013402	1928-02-08	2095
013402	1928-02-09	2076
013402	1928-02-10	2062
013402	1928-02-11	2046
013402	1928-02-12	2030
013402	1928-02-13	2012
013402	1928-02-14	1998
013402	1928-02-15	1986
013402	1928-02-16	1974
013402	1928-02-17	1960
013402	1928-02-18	1941
013402	1928-02-19	1923
013402	1928-02-20	1906
013402	1928-02-21	1890
013402	1928-02-22	1874
013402	1928-02-23	1858
013402	1928-02-24	1846
013402	1928-02-25	1837
013402	1928-02-26	1829
013402	1928-02-27	1827
013402	1928-02-28	1837.5
013402	1928-02-29	1848
013402	1928-03-01	1859
013402	1928-03-02	1865
013402	1928-03-03	1870
013402	1928-03-04	1883
013402	1928-03-05	1897
013402	1928-03-06	1911
013402	1928-03-07	1922
013402	1928-03-08	1929
013402	1928-03-09	1935
013402	1928-03-10	1934
013402	1928-03-11	1931
013402	1928-03-12	1922
013402	1928-03-13	1911
013402	1928-03-14	1898
013402	1928-03-15	1881
013402	1928-03-16	1861
013402	1928-03-17	1834
013402	1928-03-18	1807
013402	1928-03-19	1784
013402	1928-03-20	1766
013402	1928-03-21	1747
013402	1928-03-22	1726
013402	1928-03-23	1707
013402	1928-03-24	1689
013402	1928-03-25	1676
013402	1928-03-26	1670
013402	1928-03-27	1662
013402	1928-03-28	1651
013402	1928-03-29	1642
013402	1928-03-30	1628
013402	1928-03-31	1618
013402	1928-04-01	1622
013402	1928-04-02	1643
013402	1928-04-03	1654
013402	1928-04-04	1661
013402	1928-04-05	1661
013402	1928-04-06	1661
013402	1928-04-07	1665
013402	1928-04-08	1671
013402	1928-04-09	1672
013402	1928-04-10	1666
013402	1928-04-11	1653
013402	1928-04-12	1641
013402	1928-04-13	1633
013402	1928-04-14	1633
013402	1928-04-15	1636
013402	1928-04-16	1658
013402	1928-04-17	1708
013402	1928-04-18	1756
013402	1928-04-19	1811
013402	1928-04-20	1919
013402	1928-04-21	1986
013402	1928-04-22	2005
013402	1928-04-23	2106
013402	1928-04-24	2253
013402	1928-04-25	2404
013402	1928-04-26	2595
013402	1928-04-27	2744
013402	1928-04-28	3002
013402	1928-04-29	3065
013402	1928-04-30	3031
013402	1928-05-01	2917
013402	1928-05-02	2824
013402	1928-05-03	2761
013402	1928-05-04	2736
013402	1928-05-05	2728
013402	1928-05-06	2722
013402	1928-05-07	2686
013402	1928-05-08	2643
013402	1928-05-09	2611
013402	1928-05-10	2591
013402	1928-05-11	2584
013402	1928-05-12	2595
013402	1928-05-13	2628
013402	1928-05-14	2651
013402	1928-05-15	2699
013402	1928-05-16	2734
013402	1928-05-17	2745
013402	1928-05-18	2740
013402	1928-05-19	2706
013402	1928-05-20	2643
013402	1928-05-21	2619
013402	1928-05-22	2625
013402	1928-05-23	2658
013402	1928-05-24	2684
013402	1928-05-25	2600
013402	1928-05-26	2577
013402	1928-05-27	2599
013402	1928-05-28	2762
013402	1928-05-29	2980
013402	1928-05-30	3198
013402	1928-05-31	3335
013402	1928-06-01	3395
013402	1928-06-02	3422
013402	1928-06-03	3533
013402	1928-06-04	3751
013402	1928-06-05	4246
013402	1928-06-06	5064
013402	1928-06-07	6110
013402	1928-06-08	7369
013402	1928-06-09	9235
013402	1928-06-10	11609
013402	1928-06-11	12996
013402	1928-06-12	13044
013402	1928-06-13	12607
013402	1928-06-14	12346
013402	1928-06-15	12054
013402	1928-06-16	11641
013402	1928-06-17	11445
013402	1928-06-18	11220
013402	1928-06-19	10574
013402	1928-06-20	9741
013402	1928-06-21	9177
[truncated: 32,335 more rows]

## Sheet: 013901
Station_Id	Date	m3_per_sec
013901	1923-01-01	3590
013901	1923-01-02	3540
013901	1923-01-03	3500
013901	1923-01-04	3440
013901	1923-01-05	3400
013901	1923-01-06	3360
013901	1923-01-07	3310
013901	1923-01-08	3270
013901	1923-01-09	3210
013901	1923-01-10	3130
013901	1923-01-11	3070
013901	1923-01-12	3030
013901	1923-01-13	2990
013901	1923-01-14	2950
013901	1923-01-15	2890
013901	1923-01-16	2850
013901	1923-01-17	2760
013901	1923-01-18	2760
013901	1923-01-19	2790
013901	1923-01-20	2830
013901	1923-01-21	2870
013901	1923-01-22	2870
013901	1923-01-23	2830
013901	1923-01-24	2810
013901	1923-01-25	2770
013901	1923-01-26	2760
013901	1923-01-27	2720
013901	1923-01-28	2720
013901	1923-01-29	2680
013901	1923-01-30	2660
013901	1923-01-31	2620
013901	1923-02-01	2560
013901	1923-02-02	2540
013901	1923-02-03	2520
013901	1923-02-04	2500
013901	1923-02-05	2500
013901	1923-02-06	2500
013901	1923-02-07	2480
013901	1923-02-08	2460
013901	1923-02-09	2440
013901	1923-02-10	2420
013901	1923-02-11	2400
013901	1923-02-12	2380
013901	1923-02-13	2370
013901	1923-02-14	2350
013901	1923-02-15	2350
013901	1923-02-16	2330
013901	1923-02-17	2310
013901	1923-02-18	2310
013901	1923-02-19	2290
013901	1923-02-20	2270
013901	1923-02-21	2230
013901	1923-02-22	2190
013901	1923-02-23	2160
013901	1923-02-24	2120
013901	1923-02-25	2080
013901	1923-02-26	2060
013901	1923-02-27	2040
013901	1923-02-28	2030
013901	1923-03-01	2010
013901	1923-03-02	1990
013901	1923-03-03	1970
013901	1923-03-04	1950
013901	1923-03-05	1940
013901	1923-03-06	1920
013901	1923-03-07	1900
013901	1923-03-08	1880
013901	1923-03-09	1860
013901	1923-03-10	1850
013901	1923-03-11	1830
013901	1923-03-12	1830
013901	1923-03-13	1810
013901	1923-03-14	1810
013901	1923-03-15	1830
013901	1923-03-16	1850
013901	1923-03-17	1850
013901	1923-03-18	1850
013901	1923-03-19	1830
013901	1923-03-20	1810
013901	1923-03-21	1810
013901	1923-03-22	1790
013901	1923-03-23	1790
013901	1923-03-24	1770
013901	1923-03-25	1760
013901	1923-03-26	1740
013901	1923-03-27	1720
013901	1923-03-28	1720
013901	1923-03-29	1700
013901	1923-03-30	1690
013901	1923-03-31	1690
013901	1923-04-01	1670
013901	1923-04-02	1650
013901	1923-04-03	1670
013901	1923-04-04	1690
013901	1923-04-05	1700
013901	1923-04-06	1720
013901	1923-04-07	1740
013901	1923-04-08	1760
013901	1923-04-09	1770
013901	1923-04-10	1790
013901	1923-04-11	1810
013901	1923-04-12	1830
013901	1923-04-13	1850
013901	1923-04-14	1860
013901	1923-04-15	1880
013901	1923-04-16	1990
013901	1923-04-17	2080
013901	1923-04-18	2180
013901	1923-04-19	2270
013901	1923-04-20	2380
013901	1923-04-21	2520
013901	1923-04-22	2560
013901	1923-04-23	2700
013901	1923-04-24	2660
013901	1923-04-25	2560
013901	1923-04-26	2660
013901	1923-04-27	2760
013901	1923-04-28	2660
013901	1923-04-29	2560
013901	1923-04-30	2600
013901	1923-05-01	2640
013901	1923-05-02	2950
013901	1923-05-03	3360
013901	1923-05-04	3780
013901	1923-05-05	4210
013901	1923-05-06	5520
013901	1923-05-07	7380
013901	1923-05-08	7090
013901	1923-05-09	6765
013901	1923-05-10	6312.5
013901	1923-05-11	5801.25
013901	1923-05-12	5230.62
013901	1923-05-13	4860.31
013901	1923-05-14	4280
013901	1923-05-15	4080
013901	1923-05-16	4010
013901	1923-05-17	3920
013901	1923-05-18	3950
013901	1923-05-19	4170
013901	1923-05-20	4210
013901	1923-05-21	4320
013901	1923-05-22	4490
013901	1923-05-23	4710
013901	1923-05-24	5120
013901	1923-05-25	5180
013901	1923-05-26	5220
013901	1923-05-27	5030
013901	1923-05-28	4710
013901	1923-05-29	4510
013901	1923-05-30	4570
013901	1923-05-31	5080
013901	1923-06-01	5290
013901	1923-06-02	6160
013901	1923-06-03	8010
013901	1923-06-04	10600
013901	1923-06-05	14100
013901	1923-06-06	18500
013901	1923-06-07	19400
013901	1923-06-08	18700
013901	1923-06-09	18300
013901	1923-06-10	18000
013901	1923-06-11	19200
013901	1923-06-12	20400
013901	1923-06-13	19600
013901	1923-06-14	17900
013901	1923-06-15	16500
013901	1923-06-16	15100
013901	1923-06-17	14500
013901	1923-06-18	14700
013901	1923-06-19	15900
013901	1923-06-20	17300
013901	1923-06-21	18500
013901	1923-06-22	19800
013901	1923-06-23	20600
013901	1923-06-24	21700
013901	1923-06-25	22500
013901	1923-06-26	24600
013901	1923-06-27	25600
013901	1923-06-28	25800
013901	1923-06-29	25900
013901	1923-06-30	25400
013901	1923-07-01	24000
013901	1923-07-02	22200
013901	1923-07-03	20800
013901	1923-07-04	20500
013901	1923-07-05	20400
013901	1923-07-06	19900
013901	1923-07-07	19400
013901	1923-07-08	18400
013901	1923-07-09	17200
013901	1923-07-10	16700
013901	1923-07-11	16600
013901	1923-07-12	16600
013901	1923-07-13	16600
013901	1923-07-14	16400
013901	1923-07-15	16100
013901	1923-07-16	16300
013901	1923-07-17	16500
013901	1923-07-18	16600
013901	1923-07-19	16600
013901	1923-07-20	16300
013901	1923-07-21	16400
013901	1923-07-22	16200
013901	1923-07-23	16000
013901	1923-07-24	15900
013901	1923-07-25	15600
013901	1923-07-26	15500
013901	1923-07-27	17000
013901	1923-07-28	18700
013901	1923-07-29	20400
013901	1923-07-30	22700
013901	1923-07-31	27300
013901	1923-08-01	29600
013901	1923-08-02	31400
013901	1923-08-03	33100
013901	1923-08-04	34900
013901	1923-08-05	36100
013901	1923-08-06	37200
013901	1923-08-07	37200
013901	1923-08-08	36600
013901	1923-08-09	35600
013901	1923-08-10	35000
013901	1923-08-11	34700
013901	1923-08-12	34700
013901	1923-08-13	35300
013901	1923-08-14	35300
013901	1923-08-15	35000
013901	1923-08-16	34700
013901	1923-08-17	34400
013901	1923-08-18	35900
013901	1923-08-19	38000
013901	1923-08-20	39000
013901	1923-08-21	39300
013901	1923-08-22	40500
013901	1923-08-23	42600
013901	1923-08-24	44400
013901	1923-08-25	44700
013901	1923-08-26	45100
013901	1923-08-27	45000
013901	1923-08-28	44900
013901	1923-08-29	44800
013901	1923-08-30	44600
013901	1923-08-31	44500
013901	1923-09-01	43800
013901	1923-09-02	42600
013901	1923-09-03	41500
013901	1923-09-04	40400
013901	1923-09-05	39000
013901	1923-09-06	38700
013901	1923-09-07	36500
013901	1923-09-08	35400
013901	1923-09-09	34000
013901	1923-09-10	32500
013901	1923-09-11	31000
013901	1923-09-12	29500
013901	1923-09-13	28300
013901	1923-09-14	27000
013901	1923-09-15	26200
013901	1923-09-16	25800
013901	1923-09-17	25000
013901	1923-09-18	23900
013901	1923-09-19	22800
013901	1923-09-20	22100
013901	1923-09-21	21300
013901	1923-09-22	20200
013901	1923-09-23	18800
013901	1923-09-24	17900
013901	1923-09-25	17600
013901	1923-09-26	17200
013901	1923-09-27	16900
013901	1923-09-28	16300
013901	1923-09-29	15700
013901	1923-09-30	15200
013901	1923-10-01	14800
013901	1923-10-02	14300
013901	1923-10-03	14100
013901	1923-10-04	14600
013901	1923-10-05	14600
013901	1923-10-06	14100
013901	1923-10-07	13700
013901	1923-10-08	13400
013901	1923-10-09	12800
013901	1923-10-10	12300
013901	1923-10-11	11800
013901	1923-10-12	11400
013901	1923-10-13	11300
013901	1923-10-14	11100
013901	1923-10-15	10900
013901	1923-10-16	11000
013901	1923-10-17	10600
013901	1923-10-18	10400
013901	1923-10-19	10800
013901	1923-10-20	11500
013901	1923-10-21	12200
013901	1923-10-22	12100
013901	1923-10-23	11800
013901	1923-10-24	11300
013901	1923-10-25	10700
013901	1923-10-26	10200
013901	1923-10-27	9750
013901	1923-10-28	9320
013901	1923-10-29	8930
013901	1923-10-30	8670
013901	1923-10-31	8640
013901	1923-11-01	8510
013901	1923-11-02	8230
013901	1923-11-03	8210
013901	1923-11-04	7960
013901	1923-11-05	7480
013901	1923-11-06	7530
013901	1923-11-07	7330
013901	1923-11-08	6920
013901	1923-11-09	6820
013901	1923-11-10	6680
013901	1923-11-11	6730
013901	1923-11-12	6750
013901	1923-11-13	6750
013901	1923-11-14	6780
013901	1923-11-15	6800
013901	1923-11-16	6800
013901	1923-11-17	6730
013901	1923-11-18	6510
013901	1923-11-19	6270
013901	1923-11-20	6040
013901	1923-11-21	5790
013901	1923-11-22	5540
013901	1923-11-23	5380
013901	1923-11-24	5270
013901	1923-11-25	5180
013901	1923-11-26	5100
013901	1923-11-27	5080
013901	1923-11-28	5080
013901	1923-11-29	5080
013901	1923-11-30	5050
013901	1923-12-01	NA
013901	1923-12-02	NA
013901	1923-12-03	NA
013901	1923-12-04	NA
013901	1923-12-05	NA
013901	1923-12-06	NA
013901	1923-12-07	NA
013901	1923-12-08	NA
013901	1923-12-09	NA
013901	1923-12-10	NA
013901	1923-12-11	NA
013901	1923-12-12	NA
013901	1923-12-13	NA
013901	1923-12-14	NA
013901	1923-12-15	NA
013901	1923-12-16	NA
013901	1923-12-17	NA
013901	1923-12-18	NA
013901	1923-12-19	NA
013901	1923-12-20	NA
013901	1923-12-21	NA
013901	1923-12-22	NA
013901	1923-12-23	NA
013901	1923-12-24	NA
013901	1923-12-25	NA
013901	1923-12-26	NA
013901	1923-12-27	NA
013901	1923-12-28	NA
013901	1923-12-29	NA
013901	1923-12-30	NA
013901	1923-12-31	3346
013901	1924-01-01	3243
013901	1924-01-02	3073
013901	1924-01-03	3280
013901	1924-01-04	3250
013901	1924-01-05	3241
013901	1924-01-06	3241
013901	1924-01-07	3200
013901	1924-01-08	5030
013901	1924-01-09	6562
013901	1924-01-10	6602
013901	1924-01-11	5076
013901	1924-01-12	4258
013901	1924-01-13	3850
013901	1924-01-14	3590
013901	1924-01-15	3280
013901	1924-01-16	3241
013901	1924-01-17	3200
013901	1924-01-18	3117
013901	1924-01-19	3070
013901	1924-01-20	3070
013901	1924-01-21	3030
013901	1924-01-22	3010
013901	1924-01-23	2944
013901	1924-01-24	2917
013901	1924-01-25	2917
013901	1924-01-26	2888
013901	1924-01-27	2876
013901	1924-01-28	2821
013901	1924-01-29	2791
013901	1924-01-30	2742
013901	1924-01-31	2742
013901	1924-02-01	2742
013901	1924-02-02	2708
013901	1924-02-03	2708
013901	1924-02-04	2700
013901	1924-02-05	2664
013901	1924-02-06	2642
013901	1924-02-07	2630
013901	1924-02-08	2580
013901	1924-02-09	2530
013901	1924-02-10	2530
013901	1924-02-11	2490
013901	1924-02-12	2480
013901	1924-02-13	2467
013901	1924-02-14	2467
013901	1924-02-15	2421
013901	1924-02-16	2424
013901	1924-02-17	2410
013901	1924-02-18	2380
013901	1924-02-19	2373
013901	1924-02-20	2350
013901	1924-02-21	2320
013901	1924-02-22	2320
013901	1924-02-23	2320
013901	1924-02-24	2320
013901	1924-02-25	2310
013901	1924-02-26	2310
013901	1924-02-27	2291
013901	1924-02-28	2286
013901	1924-02-29	2281
013901	1924-03-01	2250
013901	1924-03-02	2220
013901	1924-03-03	2220
013901	1924-03-04	2220
013901	1924-03-05	2210
013901	1924-03-06	2170
013901	1924-03-07	2170
013901	1924-03-08	2140
013901	1924-03-09	2102
013901	1924-03-10	2090
013901	1924-03-11	2070
013901	1924-03-12	2050
013901	1924-03-13	2050
013901	1924-03-14	2027
013901	1924-03-15	2027
013901	1924-03-16	2010
013901	1924-03-17	1998
013901	1924-03-18	2000
013901	1924-03-19	1999
013901	1924-03-20	1999
013901	1924-03-21	2000
013901	1924-03-22	1999
013901	1924-03-23	1980
013901	1924-03-24	1956
013901	1924-03-25	1956
013901	1924-03-26	1980
013901	1924-03-27	2000
013901	1924-03-28	1998
013901	1924-03-29	1998
013901	1924-03-30	1980
013901	1924-03-31	1956
013901	1924-04-01	1801
013901	1924-04-02	1646
013901	1924-04-03	1646
013901	1924-04-04	1651
013901	1924-04-05	1656
013901	1924-04-06	1660
013901	1924-04-07	1667
013901	1924-04-08	1673
013901	1924-04-09	1685
013901	1924-04-10	1696
013901	1924-04-11	1702
013901	1924-04-12	1700
013901	1924-04-13	1694
013901	1924-04-14	1690
013901	1924-04-15	1690
013901	1924-04-16	1694
013901	1924-04-17	1701
013901	1924-04-18	1712
013901	1924-04-19	1722
013901	1924-04-20	1730
013901	1924-04-21	1731
013901	1924-04-22	1732
013901	1924-04-23	1740
013901	1924-04-24	1756
013901	1924-04-25	1776
013901	1924-04-26	1797
013901	1924-04-27	1811
013901	1924-04-28	1812
013901	1924-04-29	1804
013901	1924-04-30	1814
013901	1924-05-01	1791
013901	1924-05-02	1787
013901	1924-05-03	1830
013901	1924-05-04	1899
013901	1924-05-05	1923
013901	1924-05-06	1969
013901	1924-05-07	2014
013901	1924-05-08	2060
013901	1924-05-09	2094
013901	1924-05-10	2103
013901	1924-05-11	2092
013901	1924-05-12	2074
013901	1924-05-13	2051
013901	1924-05-14	2049
013901	1924-05-15	2051
013901	1924-05-16	2038
013901	1924-05-17	2047
013901	1924-05-18	2061
013901	1924-05-19	2084
013901	1924-05-20	2103
013901	1924-05-21	2114
013901	1924-05-22	2104
013901	1924-05-23	2119
013901	1924-05-24	2166
013901	1924-05-25	2228
013901	1924-05-26	2270
013901	1924-05-27	2373
013901	1924-05-28	2474
013901	1924-05-29	2578
013901	1924-05-30	2642
013901	1924-05-31	2764
013901	1924-06-01	2905
013901	1924-06-02	3001
013901	1924-06-03	3094
013901	1924-06-04	3208
013901	1924-06-05	3382
013901	1924-06-06	3684
013901	1924-06-07	4123
013901	1924-06-08	4556
013901	1924-06-09	5135
013901	1924-06-10	5808
013901	1924-06-11	6375
013901	1924-06-12	6920
013901	1924-06-13	7385
013901	1924-06-14	7712
013901	1924-06-15	8158
013901	1924-06-16	8412
013901	1924-06-17	8928
013901	1924-06-18	9729
013901	1924-06-19	10611
013901	1924-06-20	11482
013901	1924-06-21	12170
013901	1924-06-22	12516
013901	1924-06-23	12493
013901	1924-06-24	12256
013901	1924-06-25	11845
013901	1924-06-26	11241
013901	1924-06-27	10522
013901	1924-06-28	9819
013901	1924-06-29	9249
013901	1924-06-30	8922
013901	1924-07-01	8766
013901	1924-07-02	8788
013901	1924-07-03	9111
013901	1924-07-04	9457
013901	1924-07-05	9863
013901	1924-07-06	10547
013901	1924-07-07	11661
013901	1924-07-08	12813
013901	1924-07-09	13526
013901	1924-07-10	13870
013901	1924-07-11	14091
013901	1924-07-12	14374
013901	1924-07-13	14853
013901	1924-07-14	15890
013901	1924-07-15	17604
013901	1924-07-16	19111
013901	1924-07-17	20008
013901	1924-07-18	20203
013901	1924-07-19	19953
013901	1924-07-20	19749
013901	1924-07-21	20149
013901	1924-07-22	21224
013901	1924-07-23	22763
013901	1924-07-24	24577
013901	1924-07-25	26527
013901	1924-07-26	28271
013901	1924-07-27	30627
013901	1924-07-28	32733
013901	1924-07-29	34754
013901	1924-07-30	36816
013901	1924-07-31	38983
013901	1924-08-01	41104
013901	1924-08-02	42433
013901	1924-08-03	42659
013901	1924-08-04	42202
013901	1924-08-05	41911
013901	1924-08-06	42095
013901	1924-08-07	42712
013901	1924-08-08	43037
013901	1924-08-09	42950
013901	1924-08-10	42750
013901	1924-08-11	42776
013901	1924-08-12	42685
013901	1924-08-13	41801
013901	1924-08-14	40050
013901	1924-08-15	38281
013901	1924-08-16	37253
013901	1924-08-17	37668
013901	1924-08-18	37719
013901	1924-08-19	39019
013901	1924-08-20	39976
013901	1924-08-21	41029
013901	1924-08-22	41798
013901	1924-08-23	42136
013901	1924-08-24	42234
013901	1924-08-25	42004
013901	1924-08-26	41434
013901	1924-08-27	40815
013901	1924-08-28	40435
013901	1924-08-29	40243
013901	1924-08-30	40171
013901	1924-08-31	40359
013901	1924-09-01	40453
013901	1924-09-02	40050
013901	1924-09-03	39053
013901	1924-09-04	37929
013901	1924-09-05	37112
013901	1924-09-06	36324
013901	1924-09-07	35349
013901	1924-09-08	33891
013901	1924-09-09	32291
013901	1924-09-10	30346
013901	1924-09-11	28683
013901	1924-09-12	27344
013901	1924-09-13	26576
013901	1924-09-14	25996
013901	1924-09-15	25281
013901	1924-09-16	24227
013901	1924-09-17	23135
013901	1924-09-18	22438
013901	1924-09-19	22348
013901	1924-09-20	22539
013901	1924-09-21	22312
013901	1924-09-22	21645
013901	1924-09-23	21169
013901	1924-09-24	21022
013901	1924-09-25	20806
013901	1924-09-26	20514
013901	1924-09-27	20069
013901	1924-09-28	19812
013901	1924-09-29	19496
013901	1924-09-30	19170
013901	1924-10-01	18659
013901	1924-10-02	17922
013901	1924-10-03	16968
013901	1924-10-04	15956
013901	1924-10-05	15164
013901	1924-10-06	14659
013901	1924-10-07	14425
013901	1924-10-08	14290
013901	1924-10-09	14400
013901	1924-10-10	14888
013901	1924-10-11	15538
013901	1924-10-12	16306
013901	1924-10-13	16775
013901	1924-10-14	16309
013901	1924-10-15	15313
013901	1924-10-16	14192
013901	1924-10-17	13230
013901	1924-10-18	12605
013901	1924-10-19	12081
013901	1924-10-20	11646
013901	1924-10-21	11242
013901	1924-10-22	10906
013901	1924-10-23	10634
013901	1924-10-24	10593
013901	1924-10-25	11008
013901	1924-10-26	11610
013901	1924-10-27	13142
013901	1924-10-28	14656
013901	1924-10-29	15807
013901	1924-10-30	16413
013901	1924-10-31	16459
013901	1924-11-01	15964
013901	1924-11-02	15304
013901	1924-11-03	14526
013901	1924-11-04	13508
013901	1924-11-05	12557
013901	1924-11-06	11801
013901	1924-11-07	11347
013901	1924-11-08	11151
013901	1924-11-09	11052
013901	1924-11-10	10953
013901	1924-11-11	10752
013901	1924-11-12	10479
013901	1924-11-13	10197
013901	1924-11-14	9899
013901	1924-11-15	9575
013901	1924-11-16	9258
013901	1924-11-17	8976
013901	1924-11-18	8733
013901	1924-11-19	8524
013901	1924-11-20	8335
013901	1924-11-21	8167
013901	1924-11-22	8039
013901	1924-11-23	7946
013901	1924-11-24	7855
013901	1924-11-25	7745
013901	1924-11-26	7605
013901	1924-11-27	7435
013901	1924-11-28	7232
013901	1924-11-29	7004
013901	1924-11-30	6768
013901	1924-12-01	6556
013901	1924-12-02	6439
013901	1924-12-03	6445
013901	1924-12-04	6462
013901	1924-12-05	6440
013901	1924-12-06	6335
013901	1924-12-07	6135
013901	1924-12-08	5907
013901	1924-12-09	5684
013901	1924-12-10	5464
013901	1924-12-11	5276
013901	1924-12-12	5081
013901	1924-12-13	4886
013901	1924-12-14	4703
013901	1924-12-15	4533
013901	1924-12-16	4372
013901	1924-12-17	4230
013901	1924-12-18	4121
013901	1924-12-19	4005
013901	1924-12-20	3912
013901	1924-12-21	3825
013901	1924-12-22	3740
013901	1924-12-23	3662
013901	1924-12-24	3601
013901	1924-12-25	3545
013901	1924-12-26	3498
013901	1924-12-27	3458
013901	1924-12-28	3421
013901	1924-12-29	3386
013901	1924-12-30	3350
013901	1924-12-31	3314
013901	1925-01-01	3210
013901	1925-01-02	3210
013901	1925-01-03	3206
013901	1925-01-04	3195
013901	1925-01-05	3178
013901	1925-01-06	3153
013901	1925-01-07	3118
013901	1925-01-08	3082
013901	1925-01-09	3041
013901	1925-01-10	2997
013901	1925-01-11	2951
013901	1925-01-12	2909
013901	1925-01-13	2868
013901	1925-01-14	2833
013901	1925-01-15	2799
013901	1925-01-16	2769
013901	1925-01-17	2742
013901	1925-01-18	2718
013901	1925-01-19	2696
013901	1925-01-20	2674
013901	1925-01-21	2659
013901	1925-01-22	2641
013901	1925-01-23	2631
013901	1925-01-24	2618
013901	1925-01-25	2610
013901	1925-01-26	2593
013901	1925-01-27	2569
013901	1925-01-28	2545
013901	1925-01-29	2521
013901	1925-01-30	2495
013901	1925-01-31	2472
013901	1925-02-01	2451
013901	1925-02-02	2428
013901	1925-02-03	2396
013901	1925-02-04	2365
013901	1925-02-05	2333
013901	1925-02-06	2302
013901	1925-02-07	2268
013901	1925-02-08	2237
013901	1925-02-09	2209
013901	1925-02-10	2186
013901	1925-02-11	2166
013901	1925-02-12	2146
013901	1925-02-13	2127
013901	1925-02-14	2108
013901	1925-02-15	2092
013901	1925-02-16	2075
013901	1925-02-17	2060
013901	1925-02-18	2046
013901	1925-02-19	2034
013901	1925-02-20	2025
013901	1925-02-21	2016
013901	1925-02-22	2005
013901	1925-02-23	1994
013901	1925-02-24	1979
013901	1925-02-25	1965
013901	1925-02-26	1949
013901	1925-02-27	1930
013901	1925-02-28	1908
013901	1925-03-01	1885
013901	1925-03-02	1861
013901	1925-03-03	1839
013901	1925-03-04	1821
013901	1925-03-05	1804
013901	1925-03-06	1793
013901	1925-03-07	1787
013901	1925-03-08	1779
013901	1925-03-09	1774
013901	1925-03-10	1772
013901	1925-03-11	1770
013901	1925-03-12	1767
013901	1925-03-13	1763
013901	1925-03-14	1757
013901	1925-03-15	1752
013901	1925-03-16	1746
013901	1925-03-17	1741
013901	1925-03-18	1734
013901	1925-03-19	1730
013901	1925-03-20	1727
013901	1925-03-21	1729
013901	1925-03-22	1732
013901	1925-03-23	1735
013901	1925-03-24	1735
013901	1925-03-25	1739
013901	1925-03-26	1753
013901	1925-03-27	1777
013901	1925-03-28	1786
013901	1925-03-29	1788
013901	1925-03-30	1789
013901	1925-03-31	1788
013901	1925-04-01	1783
013901	1925-04-02	1770
013901	1925-04-03	1749
013901	1925-04-04	1725
013901	1925-04-05	1699
013901	1925-04-06	1675
013901	1925-04-07	1654
013901	1925-04-08	1636
013901	1925-04-09	1626
013901	1925-04-10	1620
013901	1925-04-11	1609
013901	1925-04-12	1600
013901	1925-04-13	1594
013901	1925-04-14	1593
013901	1925-04-15	1616
013901	1925-04-16	1642
013901	1925-04-17	1653
013901	1925-04-18	1679
013901	1925-04-19	1706
013901	1925-04-20	1737
013901	1925-04-21	1776
013901	1925-04-22	1818
013901	1925-04-23	1857
013901	1925-04-24	1890
013901	1925-04-25	1915
013901	1925-04-26	1934
013901	1925-04-27	1952
013901	1925-04-28	1969
013901	1925-04-29	1971
013901	1925-04-30	1975
013901	1925-05-01	1972
013901	1925-05-02	1974
013901	1925-05-03	1995
013901	1925-05-04	2003
013901	1925-05-05	1999
013901	1925-05-06	1998
013901	1925-05-07	1998
013901	1925-05-08	2013
013901	1925-05-09	2041
013901	1925-05-10	2077
013901	1925-05-11	2138
013901	1925-05-12	2210
013901	1925-05-13	2287
013901	1925-05-14	2394
013901	1925-05-15	2551
013901	1925-05-16	2641
013901	1925-05-17	2712
013901	1925-05-18	2757
013901	1925-05-19	2790
013901	1925-05-20	2777
013901	1925-05-21	2737
013901	1925-05-22	2697
013901	1925-05-23	2677
013901	1925-05-24	2696
013901	1925-05-25	2711
013901	1925-05-26	2717
013901	1925-05-27	2756
013901	1925-05-28	2807
013901	1925-05-29	2845
013901	1925-05-30	2884
013901	1925-05-31	2957
013901	1925-06-01	3045
013901	1925-06-02	3152
013901	1925-06-03	3394
013901	1925-06-04	3835
013901	1925-06-05	4361
013901	1925-06-06	5065
013901	1925-06-07	5964
013901	1925-06-08	6867
013901	1925-06-09	7589
013901	1925-06-10	8075
013901	1925-06-11	8286
013901	1925-06-12	8214
013901	1925-06-13	8044
013901	1925-06-14	7856
013901	1925-06-15	7594
013901	1925-06-16	7329
013901	1925-06-17	7064
013901	1925-06-18	6722
013901	1925-06-19	6419
013901	1925-06-20	6278
013901	1925-06-21	6458
013901	1925-06-22	7012
013901	1925-06-23	7974
013901	1925-06-24	9115
013901	1925-06-25	10289
013901	1925-06-26	11193
013901	1925-06-27	11800
013901	1925-06-28	12104
013901	1925-06-29	12159
013901	1925-06-30	12185
013901	1925-07-01	12199
013901	1925-07-02	12269
013901	1925-07-03	12934
013901	1925-07-04	14601
013901	1925-07-05	16758
013901	1925-07-06	19136
013901	1925-07-07	20738
013901	1925-07-08	21468
013901	1925-07-09	21561
013901	1925-07-10	21525
013901	1925-07-11	21801
013901	1925-07-12	22108
013901	1925-07-13	22559
013901	1925-07-14	23280
013901	1925-07-15	23897
013901	1925-07-16	24203
013901	1925-07-17	23705
013901	1925-07-18	22489
013901	1925-07-19	20868
013901	1925-07-20	19303
013901	1925-07-21	18224
013901	1925-07-22	17726
013901	1925-07-23	17670
013901	1925-07-24	18072
013901	1925-07-25	18918
013901	1925-07-26	20163
013901	1925-07-27	21163
013901	1925-07-28	21598
013901	1925-07-29	21510
013901	1925-07-30	21044
013901	1925-07-31	20663
013901	1925-08-01	20397
013901	1925-08-02	20755
013901	1925-08-03	21264
013901	1925-08-04	21420
013901	1925-08-05	21334
013901	1925-08-06	21144
013901	1925-08-07	21052
013901	1925-08-08	20978
013901	1925-08-09	21219
013901	1925-08-10	22108
013901	1925-08-11	23456
013901	1925-08-12	24392
013901	1925-08-13	24361
013901	1925-08-14	23572
013901	1925-08-15	22484
013901	1925-08-16	21406
013901	1925-08-17	20550
013901	1925-08-18	20121
013901	1925-08-19	20321
013901	1925-08-20	20853
013901	1925-08-21	21173
013901	1925-08-22	20961
013901	1925-08-23	20390
013901	1925-08-24	20285
013901	1925-08-25	20924
013901	1925-08-26	22891
013901	1925-08-27	26496
013901	1925-08-28	30608
013901	1925-08-29	34352
013901	1925-08-30	36286
013901	1925-08-31	36917
013901	1925-09-01	37089
013901	1925-09-02	37149
013901	1925-09-03	37374
013901	1925-09-04	36975
013901	1925-09-05	36175
013901	1925-09-06	35524
013901	1925-09-07	35683
013901	1925-09-08	36299
013901	1925-09-09	37141
013901	1925-09-10	37199
013901	1925-09-11	36214
013901	1925-09-12	34463
013901	1925-09-13	32302
013901	1925-09-14	30509
013901	1925-09-15	29921
013901	1925-09-16	30500
013901	1925-09-17	32206
013901	1925-09-18	34537
013901	1925-09-19	35994
013901	1925-09-20	35835
013901	1925-09-21	34190
013901	1925-09-22	31916
013901	1925-09-23	29278
013901	1925-09-24	27184
013901	1925-09-25	25654
013901	1925-09-26	24785
013901	1925-09-27	24538
013901	1925-09-28	24344
013901	1925-09-29	23882
013901	1925-09-30	23274
013901	1925-10-01	22568
013901	1925-10-02	21790
013901	1925-10-03	20708
013901	1925-10-04	19599
013901	1925-10-05	18571
013901	1925-10-06	17659
013901	1925-10-07	16949
013901	1925-10-08	16451
013901	1925-10-09	15990
013901	1925-10-10	15543
013901	1925-10-11	15034
013901	1925-10-12	14494
013901	1925-10-13	13997
013901	1925-10-14	13456
013901	1925-10-15	12875
013901	1925-10-16	12326
013901	1925-10-17	11777
013901	1925-10-18	11296
013901	1925-10-19	10880
013901	1925-10-20	10535
013901	1925-10-21	10256
013901	1925-10-22	10085
013901	1925-10-23	9968
013901	1925-10-24	9853
013901	1925-10-25	9762
013901	1925-10-26	9878
013901	1925-10-27	10286
013901	1925-10-28	10748
013901	1925-10-29	10886
013901	1925-10-30	10661
013901	1925-10-31	10235
013901	1925-11-01	9811
013901	1925-11-02	9454
013901	1925-11-03	9145
013901	1925-11-04	8809
013901	1925-11-05	8449
013901	1925-11-06	8092
013901	1925-11-07	7758
013901	1925-11-08	7457
013901	1925-11-09	7194
013901	1925-11-10	6960
013901	1925-11-11	6740
013901	1925-11-12	6514
013901	1925-11-13	6286
013901	1925-11-14	6096
013901	1925-11-15	5923
013901	1925-11-16	5808
013901	1925-11-17	5743
013901	1925-11-18	5615
013901	1925-11-19	5515
013901	1925-11-20	5418
013901	1925-11-21	5327
013901	1925-11-22	5236
013901	1925-11-23	5134
013901	1925-11-24	5026
013901	1925-11-25	4914
013901	1925-11-26	4808
013901	1925-11-27	4705
013901	1925-11-28	4641
013901	1925-11-29	4591
013901	1925-11-30	4583
013901	1925-12-01	4633
013901	1925-12-02	4666
013901	1925-12-03	4684
013901	1925-12-04	4688
013901	1925-12-05	4652
013901	1925-12-06	4571
013901	1925-12-07	4495
013901	1925-12-08	4442
013901	1925-12-09	4409
013901	1925-12-10	4405
013901	1925-12-11	4374
013901	1925-12-12	4326
013901	1925-12-13	4238
013901	1925-12-14	4114
013901	1925-12-15	3981
013901	1925-12-16	3862
013901	1925-12-17	3747
013901	1925-12-18	3655
013901	1925-12-19	3581
013901	1925-12-20	3506
013901	1925-12-21	3432
013901	1925-12-22	3361
013901	1925-12-23	3288
013901	1925-12-24	3226
013901	1925-12-25	3179
013901	1925-12-26	3135
013901	1925-12-27	3089
013901	1925-12-28	3045
013901	1925-12-29	3013
013901	1925-12-30	2975
013901	1925-12-31	2973
013901	1926-01-01	2970
013901	1926-01-02	2957
013901	1926-01-03	2946
013901	1926-01-04	2928
013901	1926-01-05	2907
013901	1926-01-06	2885
013901	1926-01-07	2863
013901	1926-01-08	2839
013901	1926-01-09	2819
013901	1926-01-10	2807
013901	1926-01-11	2794
013901	1926-01-12	2790
013901	1926-01-13	2790
013901	1926-01-14	2787
013901	1926-01-15	2784
013901	1926-01-16	2779
013901	1926-01-17	2758
013901	1926-01-18	2725
013901	1926-01-19	2683
013901	1926-01-20	2636
013901	1926-01-21	2598
013901	1926-01-22	2565
013901	1926-01-23	2532
013901	1926-01-24	2510
013901	1926-01-25	2483
013901	1926-01-26	2456
013901	1926-01-27	2426
013901	1926-01-28	2392
013901	1926-01-29	2359
013901	1926-01-30	2327
013901	1926-01-31	2309
013901	1926-02-01	2285
013901	1926-02-02	2260
013901	1926-02-03	2249
013901	1926-02-04	2232
013901	1926-02-05	2216
013901	1926-02-06	2195
013901	1926-02-07	2176
013901	1926-02-08	2159
013901	1926-02-09	2143
013901	1926-02-10	2135
013901	1926-02-11	2132
013901	1926-02-12	2148
013901	1926-02-13	2184
013901	1926-02-14	2258
013901	1926-02-15	2367
013901	1926-02-16	2479
013901	1926-02-17	2540
013901	1926-02-18	2537
013901	1926-02-19	2481
013901	1926-02-20	2399
013901	1926-02-21	2309
013901	1926-02-22	2230
013901	1926-02-23	2155
013901	1926-02-24	2096
013901	1926-02-25	2034
013901	1926-02-26	1984
013901	1926-02-27	1935
013901	1926-02-28	1889
013901	1926-03-01	1846
013901	1926-03-02	1813
013901	1926-03-03	1787
013901	1926-03-04	1774
013901	1926-03-05	1763
013901	1926-03-06	1761
013901	1926-03-07	1762
013901	1926-03-08	1768
013901	1926-03-09	1776
013901	1926-03-10	1789
013901	1926-03-11	1804
013901	1926-03-12	1817
013901	1926-03-13	1827
013901	1926-03-14	1832
013901	1926-03-15	1831
013901	1926-03-16	1828
013901	1926-03-17	1821
013901	1926-03-18	1814
013901	1926-03-19	1808
013901	1926-03-20	1802
013901	1926-03-21	1795
013901	1926-03-22	1790
013901	1926-03-23	1784
013901	1926-03-24	1778
013901	1926-03-25	1769
013901	1926-03-26	1761
013901	1926-03-27	1754
013901	1926-03-28	1747
013901	1926-03-29	1745
013901	1926-03-30	1746
013901	1926-03-31	1749
013901	1926-04-01	1746
013901	1926-04-02	1743
013901	1926-04-03	1732
013901	1926-04-04	1715
013901	1926-04-05	1698
013901	1926-04-06	1678
013901	1926-04-07	1667
013901	1926-04-08	1664
013901	1926-04-09	1672
013901	1926-04-10	1685
013901	1926-04-11	1704
013901	1926-04-12	1724
013901	1926-04-13	1738
013901	1926-04-14	1743
013901	1926-04-15	1739
013901	1926-04-16	1735
013901	1926-04-17	1731
013901	1926-04-18	1731
013901	1926-04-19	1729
013901	1926-04-20	1728
013901	1926-04-21	1724
013901	1926-04-22	1717
013901	1926-04-23	1703
013901	1926-04-24	1682
013901	1926-04-25	1660
013901	1926-04-26	1638
013901	1926-04-27	1618
013901	1926-04-28	1599
013901	1926-04-29	1581
013901	1926-04-30	1564
013901	1926-05-01	1555
013901	1926-05-02	1540
013901	1926-05-03	1527
013901	1926-05-04	1512
013901	1926-05-05	1486
013901	1926-05-06	1461
013901	1926-05-07	1435
013901	1926-05-08	1411
013901	1926-05-09	1390
013901	1926-05-10	1372
013901	1926-05-11	1355
013901	1926-05-12	1341
013901	1926-05-13	1333
013901	1926-05-14	1334
013901	1926-05-15	1342
013901	1926-05-16	1363
013901	1926-05-17	1393
013901	1926-05-18	1426
013901	1926-05-19	1467
013901	1926-05-20	1508
013901	1926-05-21	1557
013901	1926-05-22	1625
013901	1926-05-23	1698
013901	1926-05-24	1776
013901	1926-05-25	1861
013901	1926-05-26	1941
013901	1926-05-27	2005
013901	1926-05-28	2051
013901	1926-05-29	2077
013901	1926-05-30	2085
013901	1926-05-31	2080
013901	1926-06-01	2066
013901	1926-06-02	2071
013901	1926-06-03	2062
013901	1926-06-04	2073
013901	1926-06-05	2091
013901	1926-06-06	2127
013901	1926-06-07	2196
013901	1926-06-08	2287
013901	1926-06-09	2402
013901	1926-06-10	2538
013901	1926-06-11	2691
013901	1926-06-12	2960
013901	1926-06-13	3221
013901	1926-06-14	3519
013901	1926-06-15	3893
013901	1926-06-16	4325
013901	1926-06-17	4772
013901	1926-06-18	5177
013901	1926-06-19	5526
013901	1926-06-20	5873
013901	1926-06-21	6268
013901	1926-06-22	6740
013901	1926-06-23	7332
013901	1926-06-24	7898
013901	1926-06-25	8327
013901	1926-06-26	8619
013901	1926-06-27	8778
013901	1926-06-28	8904
013901	1926-06-29	9056
013901	1926-06-30	9342
013901	1926-07-01	9699
013901	1926-07-02	10041
013901	1926-07-03	10227
013901	1926-07-04	10188
013901	1926-07-05	10110
013901	1926-07-06	10058
013901	1926-07-07	10156
013901	1926-07-08	10596
013901	1926-07-09	11876
013901	1926-07-10	13930
013901	1926-07-11	16420
013901	1926-07-12	18255
013901	1926-07-13	18458
013901	1926-07-14	17477
013901	1926-07-15	16241
013901	1926-07-16	14920
013901	1926-07-17	14039
013901	1926-07-18	13428
013901	1926-07-19	13194
013901	1926-07-20	13467
013901	1926-07-21	13921
013901	1926-07-22	14429
013901	1926-07-23	14761
013901	1926-07-24	14734
013901	1926-07-25	14346
013901	1926-07-26	14066
013901	1926-07-27	13996
013901	1926-07-28	14382
013901	1926-07-29	15490
013901	1926-07-30	17358
013901	1926-07-31	20000
013901	1926-08-01	23016
013901	1926-08-02	25848
013901	1926-08-03	27375
013901	1926-08-04	27514
013901	1926-08-05	26315
013901	1926-08-06	24696
013901	1926-08-07	23603
013901	1926-08-08	23673
013901	1926-08-09	24734
013901	1926-08-10	26121
013901	1926-08-11	27179
013901	1926-08-12	27313
013901	1926-08-13	27008
013901	1926-08-14	26616
013901	1926-08-15	26651
013901	1926-08-16	27507
013901	1926-08-17	29434
013901	1926-08-18	31634
013901	1926-08-19	34363
013901	1926-08-20	37733
013901	1926-08-21	40271
013901	1926-08-22	41821
013901	1926-08-23	41699
013901	1926-08-24	39954
013901	1926-08-25	37255
013901	1926-08-26	34802
013901	1926-08-27	32990
013901	1926-08-28	32313
013901	1926-08-29	32258
013901	1926-08-30	31809
013901	1926-08-31	30784
013901	1926-09-01	29432
013901	1926-09-02	28374
013901	1926-09-03	27927
013901	1926-09-04	28248
013901	1926-09-05	29192
013901	1926-09-06	29501
013901	1926-09-07	28706
013901	1926-09-08	27440
013901	1926-09-09	26277
013901	1926-09-10	25726
013901	1926-09-11	25816
013901	1926-09-12	25977
013901	1926-09-13	25887
013901	1926-09-14	25724
013901	1926-09-15	25601
013901	1926-09-16	25520
013901	1926-09-17	25108
013901	1926-09-18	24225
013901	1926-09-19	23182
013901	1926-09-20	22098
013901	1926-09-21	21079
013901	1926-09-22	20246
013901	1926-09-23	19661
013901	1926-09-24	19544
013901	1926-09-25	19762
013901	1926-09-26	20163
013901	1926-09-27	20810
013901	1926-09-28	21453
013901	1926-09-29	22276
013901	1926-09-30	23255
013901	1926-10-01	23777
013901	1926-10-02	24078
013901	1926-10-03	24510
013901	1926-10-04	25283
013901	1926-10-05	26335
013901	1926-10-06	27071
013901	1926-10-07	27066
013901	1926-10-08	26339
013901	1926-10-09	25080
013901	1926-10-10	23507
013901	1926-10-11	21968
013901	1926-10-12	20606
013901	1926-10-13	19455
013901	1926-10-14	18677
013901	1926-10-15	18192
013901	1926-10-16	17965
013901	1926-10-17	17751
013901	1926-10-18	17483
013901	1926-10-19	17016
013901	1926-10-20	16415
013901	1926-10-21	16013
013901	1926-10-22	15828
013901	1926-10-23	15705
013901	1926-10-24	15451
013901	1926-10-25	14926
013901	1926-10-26	14346
013901	1926-10-27	13985
013901	1926-10-28	14015
013901	1926-10-29	14098
013901	1926-10-30	13994
013901	1926-10-31	13844
013901	1926-11-01	14005
013901	1926-11-02	14573
013901	1926-11-03	15180
013901	1926-11-04	15275
013901	1926-11-05	14730
013901	1926-11-06	13911
013901	1926-11-07	13057
013901	1926-11-08	12225
013901	1926-11-09	11549
013901	1926-11-10	11039
013901	1926-11-11	10675
013901	1926-11-12	10410
013901	1926-11-13	10194
013901	1926-11-14	9951
013901	1926-11-15	9740
013901	1926-11-16	9509
013901	1926-11-17	9213
013901	1926-11-18	8825
013901	1926-11-19	8410
013901	1926-11-20	8042
013901	1926-11-21	7744
013901	1926-11-22	7508
013901	1926-11-23	7298
013901	1926-11-24	7096
013901	1926-11-25	6908
013901	1926-11-26	6754
013901	1926-11-27	6622
013901	1926-11-28	6499
013901	1926-11-29	6441
013901	1926-11-30	6411
013901	1926-12-01	6422
013901	1926-12-02	6430
013901	1926-12-03	6456
013901	1926-12-04	6609
013901	1926-12-05	7036
013901	1926-12-06	7643
013901	1926-12-07	7985
013901	1926-12-08	7913
013901	1926-12-09	7587
013901	1926-12-10	7241
013901	1926-12-11	6861
013901	1926-12-12	6536
013901	1926-12-13	6175
013901	1926-12-14	5841
013901	1926-12-15	5524
013901	1926-12-16	5251
013901	1926-12-17	5046
013901	1926-12-18	4879
013901	1926-12-19	4762
013901	1926-12-20	4665
013901	1926-12-21	4589
013901	1926-12-22	4522
013901	1926-12-23	4435
013901	1926-12-24	4348
013901	1926-12-25	4296
013901	1926-12-26	4274
013901	1926-12-27	4301
013901	1926-12-28	4374
013901	1926-12-29	4509
013901	1926-12-30	4628
013901	1926-12-31	4650
013901	1927-01-01	4230
013901	1927-01-02	4232
013901	1927-01-03	4238
013901	1927-01-04	4250
013901	1927-01-05	4241
013901	1927-01-06	4200
013901	1927-01-07	4125
013901	1927-01-08	4013
013901	1927-01-09	3892
013901	1927-01-10	3763
013901	1927-01-11	3640
013901	1927-01-12	3540
013901	1927-01-13	3451
013901	1927-01-14	3383
013901	1927-01-15	3323
013901	1927-01-16	3274
013901	1927-01-17	3232
013901	1927-01-18	3194
013901	1927-01-19	3151
013901	1927-01-20	3109
013901	1927-01-21	3071
013901	1927-01-22	3032
013901	1927-01-23	2989
013901	1927-01-24	2944
013901	1927-01-25	2902
013901	1927-01-26	2857
013901	1927-01-27	2814
013901	1927-01-28	2768
013901	1927-01-29	2727
013901	1927-01-30	2687
013901	1927-01-31	2644
013901	1927-02-01	2600
013901	1927-02-02	2553
013901	1927-02-03	2509
013901	1927-02-04	2468
013901	1927-02-05	2435
013901	1927-02-06	2408
013901	1927-02-07	2383
013901	1927-02-08	2366
013901	1927-02-09	2352
013901	1927-02-10	2340
013901	1927-02-11	2329
013901	1927-02-12	2316
013901	1927-02-13	2299
013901	1927-02-14	2281
013901	1927-02-15	2260
013901	1927-02-16	2234
013901	1927-02-17	2206
013901	1927-02-18	2175
013901	1927-02-19	2145
013901	1927-02-20	2119
013901	1927-02-21	2102
013901	1927-02-22	2093
013901	1927-02-23	2089
013901	1927-02-24	2094
013901	1927-02-25	2100
013901	1927-02-26	2113
013901	1927-02-27	2127
013901	1927-02-28	2144
013901	1927-03-01	2168
013901	1927-03-02	2202
013901	1927-03-03	2242
013901	1927-03-04	2267
013901	1927-03-05	2277
013901	1927-03-06	2267
013901	1927-03-07	2242
013901	1927-03-08	2201
013901	1927-03-09	2208.5
013901	1927-03-10	2387
013901	1927-03-11	2267
013901	1927-03-12	2263
013901	1927-03-13	2225
013901	1927-03-14	2153
013901	1927-03-15	2055
013901	1927-03-16	1959
013901	1927-03-17	1899
013901	1927-03-18	1867
013901	1927-03-19	1830
013901	1927-03-20	1812
013901	1927-03-21	1803
013901	1927-03-22	1795
013901	1927-03-23	1787
013901	1927-03-24	1773
013901	1927-03-25	1753
013901	1927-03-26	1730
013901	1927-03-27	1711
013901	1927-03-28	1696
013901	1927-03-29	1690
013901	1927-03-30	1683
013901	1927-03-31	1684
013901	1927-04-01	1691
013901	1927-04-02	1701
013901	1927-04-03	1715
013901	1927-04-04	1725
013901	1927-04-05	1736
013901	1927-04-06	1739
013901	1927-04-07	1746
013901	1927-04-08	1764
013901	1927-04-09	1788
013901	1927-04-10	1817
013901	1927-04-11	1838
013901	1927-04-12	1877
013901	1927-04-13	1918
013901	1927-04-14	1940
013901	1927-04-15	1951
013901	1927-04-16	1971
013901	1927-04-17	1994
013901	1927-04-18	2006
013901	1927-04-19	2031
013901	1927-04-20	2050
013901	1927-04-21	2076
013901	1927-04-22	2112
013901	1927-04-23	2155
013901	1927-04-24	2207
013901	1927-04-25	2278
013901	1927-04-26	2329
013901	1927-04-27	2359
013901	1927-04-28	2384
013901	1927-04-29	2404
013901	1927-04-30	2425
013901	1927-05-01	2448
013901	1927-05-02	2479
013901	1927-05-03	2508
013901	1927-05-04	2534
013901	1927-05-05	2587
013901	1927-05-06	2698
013901	1927-05-07	2791
013901	1927-05-08	2855
013901	1927-05-09	2893
013901	1927-05-10	2935
013901	1927-05-11	2914
013901	1927-05-12	2885
013901	1927-05-13	2849
013901	1927-05-14	2847
013901	1927-05-15	2778
013901	1927-05-16	2693
013901	1927-05-17	2623
013901	1927-05-18	2565
013901	1927-05-19	2517
013901	1927-05-20	2520
013901	1927-05-21	2609
013901	1927-05-22	2694
013901	1927-05-23	2785
013901	1927-05-24	2932
013901	1927-05-25	3111
013901	1927-05-26	3311
013901	1927-05-27	3567
013901	1927-05-28	3911
013901	1927-05-29	4317
013901	1927-05-30	4767
013901	1927-05-31	5357
013901	1927-06-01	6056
013901	1927-06-02	6695
013901	1927-06-03	7377
013901	1927-06-04	8351
013901	1927-06-05	9402
013901	1927-06-06	10390
013901	1927-06-07	11072
013901	1927-06-08	10994
013901	1927-06-09	10377
013901	1927-06-10	9974
013901	1927-06-11	9867
013901	1927-06-12	10149
013901	1927-06-13	10708
013901	1927-06-14	11238
013901	1927-06-15	11793
013901	1927-06-16	12563
013901	1927-06-17	13348
013901	1927-06-18	13894
013901	1927-06-19	14010
013901	1927-06-20	13632
013901	1927-06-21	12907
013901	1927-06-22	12082
013901	1927-06-23	11308
013901	1927-06-24	10637
013901	1927-06-25	10091
013901	1927-06-26	9666
013901	1927-06-27	9361
013901	1927-06-28	9107
013901	1927-06-29	8992
013901	1927-06-30	9172
013901	1927-07-01	9708
013901	1927-07-02	10769
013901	1927-07-03	12188
013901	1927-07-04	13206
013901	1927-07-05	13758
013901	1927-07-06	13483
013901	1927-07-07	12804
013901	1927-07-08	12106
013901	1927-07-09	11635
013901	1927-07-10	11495
013901	1927-07-11	11894
013901	1927-07-12	12788
013901	1927-07-13	13894
013901	1927-07-14	14906
013901	1927-07-15	15688
013901	1927-07-16	16044
013901	1927-07-17	15888
013901	1927-07-18	15368
013901	1927-07-19	14780
013901	1927-07-20	14463
013901	1927-07-21	15089
013901	1927-07-22	16404
013901	1927-07-23	18290
013901	1927-07-24	20479
013901	1927-07-25	22789
013901	1927-07-26	25513
013901	1927-07-27	28969
013901	1927-07-28	33256
013901	1927-07-29	36956
013901	1927-07-30	38165
013901	1927-07-31	37226
013901	1927-08-01	35759
013901	1927-08-02	34671
013901	1927-08-03	33796
013901	1927-08-04	33285
013901	1927-08-05	33012
013901	1927-08-06	32145
013901	1927-08-07	30659
013901	1927-08-08	29514
013901	1927-08-09	29205
013901	1927-08-10	29129
013901	1927-08-11	29139
013901	1927-08-12	29315
013901	1927-08-13	29715
013901	1927-08-14	30690
013901	1927-08-15	31614
013901	1927-08-16	32358
013901	1927-08-17	33122
013901	1927-08-18	33915
013901	1927-08-19	34597
013901	1927-08-20	35355
013901	1927-08-21	36084
013901	1927-08-22	36515
013901	1927-08-23	36305
013901	1927-08-24	35339
013901	1927-08-25	33825
013901	1927-08-26	32158
013901	1927-08-27	30620
013901	1927-08-28	29306
013901	1927-08-29	28450
013901	1927-08-30	28151
013901	1927-08-31	28401
013901	1927-09-01	28749
013901	1927-09-02	29009
013901	1927-09-03	28798
013901	1927-09-04	27846
013901	1927-09-05	26509
013901	1927-09-06	25073
013901	1927-09-07	23613
013901	1927-09-08	22571
013901	1927-09-09	21731
013901	1927-09-10	21273
013901	1927-09-11	21125
013901	1927-09-12	21246
013901	1927-09-13	21467
013901	1927-09-14	21631
013901	1927-09-15	21693
013901	1927-09-16	20943
013901	1927-09-17	20248
013901	1927-09-18	19267
013901	1927-09-19	18609
013901	1927-09-20	18364
013901	1927-09-21	18209
013901	1927-09-22	18038
013901	1927-09-23	17674
013901	1927-09-24	17351
013901	1927-09-25	17121
013901	1927-09-26	17244
013901	1927-09-27	17647
013901	1927-09-28	18116
013901	1927-09-29	18685
013901	1927-09-30	19246
013901	1927-10-01	19769
013901	1927-10-02	20399
013901	1927-10-03	20783
013901	1927-10-04	21150
013901	1927-10-05	21527
013901	1927-10-06	21469
013901	1927-10-07	20933
013901	1927-10-08	20127
013901	1927-10-09	19207
013901	1927-10-10	18740
013901	1927-10-11	19693
013901	1927-10-12	21764
013901	1927-10-13	24592
013901	1927-10-14	26898
013901	1927-10-15	28097
013901	1927-10-16	29196
013901	1927-10-17	30714
013901	1927-10-18	31541
013901	1927-10-19	30483
013901	1927-10-20	28150
013901	1927-10-21	25681
013901	1927-10-22	23591
013901	1927-10-23	22034
013901	1927-10-24	21195
013901	1927-10-25	20732
013901	1927-10-26	20541
013901	1927-10-27	20207
013901	1927-10-28	19588
013901	1927-10-29	18646
013901	1927-10-30	17550
013901	1927-10-31	16378
013901	1927-11-01	15131
013901	1927-11-02	14081
013901	1927-11-03	13152
013901	1927-11-04	12401
013901	1927-11-05	11834
013901	1927-11-06	11386
013901	1927-11-07	11033
013901	1927-11-08	10666
013901	1927-11-09	10321
013901	1927-11-10	9979
013901	1927-11-11	9682
013901	1927-11-12	9406
013901	1927-11-13	9167
013901	1927-11-14	8930
013901	1927-11-15	8703
013901	1927-11-16	8694
013901	1927-11-17	8600
013901	1927-11-18	8513
013901	1927-11-19	8396
013901	1927-11-20	8167
013901	1927-11-21	7908
013901	1927-11-22	7647
013901	1927-11-23	7417
013901	1927-11-24	7232
013901	1927-11-25	7051
013901	1927-11-26	6876
013901	1927-11-27	6739
013901	1927-11-28	6654
013901	1927-11-29	6698
013901	1927-11-30	6757
013901	1927-12-01	6797
013901	1927-12-02	6801
013901	1927-12-03	6732
013901	1927-12-04	6628
013901	1927-12-05	6519
013901	1927-12-06	6381
013901	1927-12-07	6197
013901	1927-12-08	5979
013901	1927-12-09	5750
013901	1927-12-10	5553
013901	1927-12-11	5362
013901	1927-12-12	5204
013901	1927-12-13	5063
013901	1927-12-14	4934
013901	1927-12-15	4795
013901	1927-12-16	4667
013901	1927-12-17	4538
013901	1927-12-18	4420
013901	1927-12-19	4313
013901	1927-12-20	4220
013901	1927-12-21	4137
013901	1927-12-22	4069
013901	1927-12-23	4009
013901	1927-12-24	3949
013901	1927-12-25	3894
013901	1927-12-26	3836
013901	1927-12-27	3775
013901	1927-12-28	3719
013901	1927-12-29	3665
013901	1927-12-30	3621
013901	1927-12-31	3615
013901	1928-01-01	3608
013901	1928-01-02	3603
013901	1928-01-03	3587
013901	1928-01-04	3572
013901	1928-01-05	3544
013901	1928-01-06	3502
013901	1928-01-07	3444
013901	1928-01-08	3378
013901	1928-01-09	3310
013901	1928-01-10	3244
013901	1928-01-11	3181
013901	1928-01-12	3117
013901	1928-01-13	3058
013901	1928-01-14	3006
013901	1928-01-15	2959
013901	1928-01-16	2919
013901	1928-01-17	2878
013901	1928-01-18	2845
013901	1928-01-19	2816
013901	1928-01-20	2792
013901	1928-01-21	2773
013901	1928-01-22	2756
013901	1928-01-23	2736
013901	1928-01-24	2719
013901	1928-01-25	2708
013901	1928-01-26	2692
013901	1928-01-27	2665
013901	1928-01-28	2632
013901	1928-01-29	2613
013901	1928-01-30	2582
013901	1928-01-31	2562
013901	1928-02-01	2538
013901	1928-02-02	2508
013901	1928-02-03	2485
013901	1928-02-04	2462
013901	1928-02-05	2433
013901	1928-02-06	2404
013901	1928-02-07	2374
013901	1928-02-08	2343
013901	1928-02-09	2312
013901	1928-02-10	2285
013901	1928-02-11	2258
013901	1928-02-12	2237
013901	1928-02-13	2217
013901	1928-02-14	2200
013901	1928-02-15	2179
013901	1928-02-16	2160
013901	1928-02-17	2142
013901	1928-02-18	2126
013901	1928-02-19	2110
013901	1928-02-20	2094
013901	1928-02-21	2074
013901	1928-02-22	2053
013901	1928-02-23	2034
013901	1928-02-24	2015
013901	1928-02-25	1998
013901	1928-02-26	1984
013901	1928-02-27	1981
013901	1928-02-28	1982
013901	1928-02-29	1975
013901	1928-03-01	1973
013901	1928-03-02	1977
013901	1928-03-03	1987
013901	1928-03-04	2003
013901	1928-03-05	2014
013901	1928-03-06	2025
013901	1928-03-07	2036
013901	1928-03-08	2051
013901	1928-03-09	2070
013901	1928-03-10	2082
013901	1928-03-11	2098
013901	1928-03-12	2103
013901	1928-03-13	2103
013901	1928-03-14	2098
013901	1928-03-15	2086
013901	1928-03-16	2074
013901	1928-03-17	2053
013901	1928-03-18	2035
013901	1928-03-19	2013
013901	1928-03-20	1988
013901	1928-03-21	1957
013901	1928-03-22	1927
013901	1928-03-23	1901
013901	1928-03-24	1873
013901	1928-03-25	1848
013901	1928-03-26	1829
013901	1928-03-27	1809
013901	1928-03-28	1794
013901	1928-03-29	1788
013901	1928-03-30	1775
013901	1928-03-31	1767
013901	1928-04-01	1773
013901	1928-04-02	1787
013901	1928-04-03	1782
013901	1928-04-04	1788
013901	1928-04-05	1802
013901	1928-04-06	1817
013901	1928-04-07	1828
013901	1928-04-08	1835
013901	1928-04-09	1837
013901	1928-04-10	1835
013901	1928-04-11	1830
013901	1928-04-12	1822
013901	1928-04-13	1814
013901	1928-04-14	1811
013901	1928-04-15	1806
013901	1928-04-16	1821
013901	1928-04-17	1858
013901	1928-04-18	1876
013901	1928-04-19	1918
013901	1928-04-20	2033
013901	1928-04-21	2069
013901	1928-04-22	2093
013901	1928-04-23	2283
013901	1928-04-24	2445
013901	1928-04-25	2554
013901	1928-04-26	2774
013901	1928-04-27	2981
013901	1928-04-28	3343
013901	1928-04-29	3438
013901	1928-04-30	3588
013901	1928-05-01	3682
013901	1928-05-02	3690
013901	1928-05-03	3614
013901	1928-05-04	3536
013901	1928-05-05	3458
013901	1928-05-06	3391
013901	1928-05-07	3322
013901	1928-05-08	3280
013901	1928-05-09	3241
013901	1928-05-10	3196
013901	1928-05-11	3171
013901	1928-05-12	3180
013901	1928-05-13	3213
013901	1928-05-14	3219
013901	1928-05-15	3264
013901	1928-05-16	3287
013901	1928-05-17	3297
013901	1928-05-18	3327
013901	1928-05-19	3336
013901	1928-05-20	3305
013901	1928-05-21	3303
013901	1928-05-22	3283
013901	1928-05-23	3266
013901	1928-05-24	3262
013901	1928-05-25	3178
013901	1928-05-26	3229
013901	1928-05-27	3246
013901	1928-05-28	3345
013901	1928-05-29	3450
013901	1928-05-30	3610
013901	1928-05-31	3799
013901	1928-06-01	4005
013901	1928-06-02	4179
013901	1928-06-03	4370
013901	1928-06-04	4555
013901	1928-06-05	4881
013901	1928-06-06	5357
013901	1928-06-07	6130
013901	1928-06-08	7451
013901	1928-06-09	9272
013901	1928-06-10	11379
013901	1928-06-11	13755
013901	1928-06-12	15775
013901	1928-06-13	16653
013901	1928-06-14	16886
013901	1928-06-15	16753
013901	1928-06-16	16647
013901	1928-06-17	16448
013901	1928-06-18	16002
013901	1928-06-19	15340
013901	1928-06-20	14530
013901	1928-06-21	13712
[truncated: 32,335 more rows]

## Sheet: 014901
Station_Id	Date	m3_per_sec
014901	1924-01-01	4132
014901	1924-01-02	4220
014901	1924-01-03	4018
014901	1924-01-04	4271
014901	1924-01-05	4232
014901	1924-01-06	4219
014901	1924-01-07	4219
014901	1924-01-08	4142
014901	1924-01-09	6545
014901	1924-01-10	8855
014901	1924-01-11	8902
014901	1924-01-12	6757
014901	1924-01-13	5629.5
014901	1924-01-14	5065.25
014901	1924-01-15	4712.62
014901	1924-01-16	4277
014901	1924-01-17	4219
014901	1924-01-18	4141
014901	1924-01-19	4022
014901	1924-01-20	3958
014901	1924-01-21	3958
014901	1924-01-22	3910
014901	1924-01-23	3880
014901	1924-01-24	3810
014901	1924-01-25	3765
014901	1924-01-26	3767
014901	1924-01-27	3728
014901	1924-01-28	3706
014901	1924-01-29	3637
014901	1924-01-30	3600
014901	1924-01-31	3501
014901	1924-02-01	3500
014901	1924-02-02	3502
014901	1924-02-03	3469
014901	1924-02-04	3469
014901	1924-02-05	3450
014901	1924-02-06	3411
014901	1924-02-07	3362
014901	1924-02-08	3356
014901	1924-02-09	3290
014901	1924-02-10	3215
014901	1924-02-11	3215
014901	1924-02-12	3173
014901	1924-02-13	3170
014901	1924-02-14	3152
014901	1924-02-15	3150
014901	1924-02-16	3097
014901	1924-02-17	3100
014901	1924-02-18	3073
014901	1924-02-19	3020
014901	1924-02-20	3014
014901	1924-02-21	2980
014901	1924-02-22	2937
014901	1924-02-23	2940
014901	1924-02-24	2938
014901	1924-02-25	2938
014901	1924-02-26	2910
014901	1924-02-27	2910
014901	1924-02-28	2900
014901	1924-02-29	2890
014901	1924-03-01	2879
014901	1924-03-02	2820
014901	1924-03-03	2780
014901	1924-03-04	2780
014901	1924-03-05	2780
014901	1924-03-06	2768
014901	1924-03-07	2729
014901	1924-03-08	2731
014901	1924-03-09	2700
014901	1924-03-10	2653
014901	1924-03-11	2630
014901	1924-03-12	2599
014901	1924-03-13	2570
014901	1924-03-14	2570
014901	1924-03-15	2531
014901	1924-03-16	2530
014901	1924-03-17	2500
014901	1924-03-18	2486
014901	1924-03-19	2487
014901	1924-03-20	2486
014901	1924-03-21	2486
014901	1924-03-22	2487
014901	1924-03-23	2486
014901	1924-03-24	2460
014901	1924-03-25	2429
014901	1924-03-26	2429
014901	1924-03-27	2460
014901	1924-03-28	2487
014901	1924-03-29	2487
014901	1924-03-30	2486
014901	1924-03-31	2460
014901	1924-04-01	2165
014901	1924-04-02	2017.5
014901	1924-04-03	1870
014901	1924-04-04	1911
014901	1924-04-05	1944
014901	1924-04-06	1955
014901	1924-04-07	1955
014901	1924-04-08	1922
014901	1924-04-09	1922
014901	1924-04-10	1922
014901	1924-04-11	1922
014901	1924-04-12	1900
014901	1924-04-13	1870
014901	1924-04-14	1860
014901	1924-04-15	1870
014901	1924-04-16	1890
014901	1924-04-17	1880
014901	1924-04-18	1880
014901	1924-04-19	1900
014901	1924-04-20	1950
014901	1924-04-21	2033
014901	1924-04-22	2066
014901	1924-04-23	2110
014901	1924-04-24	2122
014901	1924-04-25	2099
014901	1924-04-26	2077
014901	1924-04-27	2077
014901	1924-04-28	2066
014901	1924-04-29	2099
014901	1924-04-30	2270
014901	1924-05-01	2200
014901	1924-05-02	2228
014901	1924-05-03	2578.4
014901	1924-05-04	2991.4
014901	1924-05-05	2772
014901	1924-05-06	2638.1
014901	1924-05-07	2505
014901	1924-05-08	2468
014901	1924-05-09	2468
014901	1924-05-10	2398
014901	1924-05-11	2302
014901	1924-05-12	2283
014901	1924-05-13	2308.2
014901	1924-05-14	2554
014901	1924-05-15	2749.2
014901	1924-05-16	2667.4
014901	1924-05-17	2677
014901	1924-05-18	2686.2
014901	1924-05-19	2769.4
014901	1924-05-20	2809.1
014901	1924-05-21	2781
014901	1924-05-22	2588
014901	1924-05-23	2676
014901	1924-05-24	3075
014901	1924-05-25	3495
014901	1924-05-26	3495
014901	1924-05-27	3828.2
014901	1924-05-28	3900.1
014901	1924-05-29	3845.2
014901	1924-05-30	3484
014901	1924-05-31	3918
014901	1924-06-01	4695.2
014901	1924-06-02	4903
014901	1924-06-03	4825.1
014901	1924-06-04	4739
014901	1924-06-05	5070
014901	1924-06-06	6347
014901	1924-06-07	8143
014901	1924-06-08	8466
014901	1924-06-09	8783
014901	1924-06-10	9408.1
014901	1924-06-11	9572.1
014901	1924-06-12	10615
014901	1924-06-13	11265
014901	1924-06-14	10625
014901	1924-06-15	11825.3
014901	1924-06-16	11922.3
014901	1924-06-17	14354.2
014901	1924-06-18	17204.1
014901	1924-06-19	17692
014901	1924-06-20	17230
014901	1924-06-21	17429
014901	1924-06-22	17623.3
014901	1924-06-23	16303
014901	1924-06-24	14645
014901	1924-06-25	13514
014901	1924-06-26	12592
014901	1924-06-27	11700
014901	1924-06-28	11050
014901	1924-06-29	10900
014901	1924-06-30	11550
014901	1924-07-01	11700
014901	1924-07-02	11292
014901	1924-07-03	12058
014901	1924-07-04	12539
014901	1924-07-05	13550.4
014901	1924-07-06	14687
014901	1924-07-07	15164
014901	1924-07-08	15799
014901	1924-07-09	15523
014901	1924-07-10	16144
014901	1924-07-11	16789
014901	1924-07-12	17733
014901	1924-07-13	19701.4
014901	1924-07-14	21554.1
014901	1924-07-15	24222.3
014901	1924-07-16	24952
014901	1924-07-17	26158.4
014901	1924-07-18	27093
014901	1924-07-19	28310.2
014901	1924-07-20	30814
014901	1924-07-21	33275
014901	1924-07-22	35387
014901	1924-07-23	36761.1
014901	1924-07-24	37475.4
014901	1924-07-25	39329
014901	1924-07-26	40162
014901	1924-07-27	43871
014901	1924-07-28	46088.4
014901	1924-07-29	50107
014901	1924-07-30	54348
014901	1924-07-31	56866
014901	1924-08-01	57632.4
014901	1924-08-02	57621.1
014901	1924-08-03	57634
014901	1924-08-04	58039
014901	1924-08-05	60484
014901	1924-08-06	61128
014901	1924-08-07	59639.3
014901	1924-08-08	56757.4
014901	1924-08-09	57211.2
014901	1924-08-10	58697.3
014901	1924-08-11	57982
014901	1924-08-12	54614.4
014901	1924-08-13	51804
014901	1924-08-14	49927.1
014901	1924-08-15	48986
014901	1924-08-16	49294
014901	1924-08-17	53731
014901	1924-08-18	47717.3
014901	1924-08-19	55349
014901	1924-08-20	54295.4
014901	1924-08-21	53703.3
014901	1924-08-22	54081
014901	1924-08-23	54260
014901	1924-08-24	53339
014901	1924-08-25	52454.3
014901	1924-08-26	51812
014901	1924-08-27	51468
014901	1924-08-28	52017
014901	1924-08-29	52269.1
014901	1924-08-30	51941
014901	1924-08-31	52554
014901	1924-09-01	51837
014901	1924-09-02	50137.3
014901	1924-09-03	48337.1
014901	1924-09-04	48269
014901	1924-09-05	49633
014901	1924-09-06	48703.1
014901	1924-09-07	47437.2
014901	1924-09-08	45736.1
014901	1924-09-09	44829
014901	1924-09-10	39955.1
014901	1924-09-11	38491.2
014901	1924-09-12	38313.2
014901	1924-09-13	38954
014901	1924-09-14	36599
014901	1924-09-15	33167
014901	1924-09-16	30011
014901	1924-09-17	28896.3
014901	1924-09-18	28913.3
014901	1924-09-19	28222.3
014901	1924-09-20	26953.4
014901	1924-09-21	26663
014901	1924-09-22	27292.2
014901	1924-09-23	27951
014901	1924-09-24	27669.1
014901	1924-09-25	26519.4
014901	1924-09-26	26737
014901	1924-09-27	25813
014901	1924-09-28	26199.4
014901	1924-09-29	25423.3
014901	1924-09-30	24972.2
014901	1924-10-01	23369
014901	1924-10-02	21692.3
014901	1924-10-03	20895
014901	1924-10-04	20374.1
014901	1924-10-05	20155
014901	1924-10-06	20254
014901	1924-10-07	20849
014901	1924-10-08	20547
014901	1924-10-09	21340
014901	1924-10-10	23800.1
014901	1924-10-11	24538
014901	1924-10-12	24089.2
014901	1924-10-13	22683
014901	1924-10-14	19238
014901	1924-10-15	18055.1
014901	1924-10-16	17925
014901	1924-10-17	17237
014901	1924-10-18	16843
014901	1924-10-19	15584
014901	1924-10-20	14729.4
014901	1924-10-21	14088
014901	1924-10-22	13688.2
014901	1924-10-23	13465
014901	1924-10-24	15020.3
014901	1924-10-25	18606
014901	1924-10-26	19501.2
014901	1924-10-27	24900.2
014901	1924-10-28	25872
014901	1924-10-29	23649.4
014901	1924-10-30	22392
014901	1924-10-31	22697.1
014901	1924-11-01	21024
014901	1924-11-02	19193
014901	1924-11-03	17831
014901	1924-11-04	15607
014901	1924-11-05	14416
014901	1924-11-06	14014
014901	1924-11-07	14435
014901	1924-11-08	14897
014901	1924-11-09	14428.3
014901	1924-11-10	14251
014901	1924-11-11	13797.1
014901	1924-11-12	12880
014901	1924-11-13	12400
014901	1924-11-14	11750
014901	1924-11-15	11479.2
014901	1924-11-16	11565.3
014901	1924-11-17	11343
014901	1924-11-18	10984
014901	1924-11-19	11911.2
014901	1924-11-20	14120
014901	1924-11-21	12635.2
014901	1924-11-22	11596.4
014901	1924-11-23	11050
014901	1924-11-24	10650
014901	1924-11-25	10050
014901	1924-11-26	9624
014901	1924-11-27	9716
014901	1924-11-28	12640
014901	1924-11-29	9394
014901	1924-11-30	8842
014901	1924-12-01	8658
014901	1924-12-02	8676
014901	1924-12-03	8868.3
014901	1924-12-04	8519.1
014901	1924-12-05	8059.4
014901	1924-12-06	7738
014901	1924-12-07	7432
014901	1924-12-08	7348
014901	1924-12-09	7306
014901	1924-12-10	7054
014901	1924-12-11	6928
014901	1924-12-12	6676
014901	1924-12-13	6424
014901	1924-12-14	6214
014901	1924-12-15	6046
014901	1924-12-16	5836
014901	1924-12-17	5626
014901	1924-12-18	5500
014901	1924-12-19	5158
014901	1924-12-20	5006
014901	1924-12-21	4930
014901	1924-12-22	4816
014901	1924-12-23	4702
014901	1924-12-24	4664
014901	1924-12-25	4588
014901	1924-12-26	4512
014901	1924-12-27	4436
014901	1924-12-28	4360
014901	1924-12-29	4284
014901	1924-12-30	4208
014901	1924-12-31	4132
014901	1925-01-01	4056
014901	1925-01-02	4056
014901	1925-01-03	4018
014901	1925-01-04	3942
014901	1925-01-05	3866
014901	1925-01-06	3790
014901	1925-01-07	3714
014901	1925-01-08	3676
014901	1925-01-09	3638
014901	1925-01-10	3565
014901	1925-01-11	3495
014901	1925-01-12	3460
014901	1925-01-13	3425
014901	1925-01-14	3425
014901	1925-01-15	3390
014901	1925-01-16	3355
014901	1925-01-17	3320
014901	1925-01-18	3285
014901	1925-01-19	3250
014901	1925-01-20	3215
014901	1925-01-21	3215
014901	1925-01-22	3145
014901	1925-01-23	3110
014901	1925-01-24	3040
014901	1925-01-25	3040
014901	1925-01-26	3005
014901	1925-01-27	2970
014901	1925-01-28	2970
014901	1925-01-29	2970
014901	1925-01-30	2935
014901	1925-01-31	2900
014901	1925-02-01	2900
014901	1925-02-02	2872
014901	1925-02-03	2760
014901	1925-02-04	2676
014901	1925-02-05	2620
014901	1925-02-06	2601
014901	1925-02-07	2563
014901	1925-02-08	2544
014901	1925-02-09	2525
014901	1925-02-10	2506
014901	1925-02-11	2487
014901	1925-02-12	2449
014901	1925-02-13	2414
014901	1925-02-14	2398
014901	1925-02-15	2398
014901	1925-02-16	2382
014901	1925-02-17	2366
014901	1925-02-18	2334
014901	1925-02-19	2318
014901	1925-02-20	2318
014901	1925-02-21	2318
014901	1925-02-22	2302
014901	1925-02-23	2302
014901	1925-02-24	2270
014901	1925-02-25	2256
014901	1925-02-26	2228
014901	1925-02-27	2200
014901	1925-02-28	2186
014901	1925-03-01	2172
014901	1925-03-02	2158
014901	1925-03-03	2136
014901	1925-03-04	2131
014901	1925-03-05	2102.2
014901	1925-03-06	2092.2
014901	1925-03-07	2110.3
014901	1925-03-08	2083.4
014901	1925-03-09	2061.2
014901	1925-03-10	2051
014901	1925-03-11	2046
014901	1925-03-12	2034
014901	1925-03-13	2022
014901	1925-03-14	2010
014901	1925-03-15	1999
014901	1925-03-16	1994
014901	1925-03-17	1990
014901	1925-03-18	1975
014901	1925-03-19	1971.1
014901	1925-03-20	1986.4
014901	1925-03-21	2030
014901	1925-03-22	2062
014901	1925-03-23	2071.4
014901	1925-03-24	2036
014901	1925-03-25	2023.1
014901	1925-03-26	2111.3
014901	1925-03-27	2291.4
014901	1925-03-28	2281
014901	1925-03-29	2174.1
014901	1925-03-30	2079.1
014901	1925-03-31	2007
014901	1925-04-01	1988
014901	1925-04-02	1977
014901	1925-04-03	1966
014901	1925-04-04	1955
014901	1925-04-05	1933
014901	1925-04-06	1911
014901	1925-04-07	1900
014901	1925-04-08	1890
014901	1925-04-09	1919
014901	1925-04-10	1947
014901	1925-04-11	1887.2
014901	1925-04-12	1834.3
014901	1925-04-13	1789.2
014901	1925-04-14	1800
014901	1925-04-15	1979.3
014901	1925-04-16	2097
014901	1925-04-17	1962.1
014901	1925-04-18	1896
014901	1925-04-19	1824
014901	1925-04-20	1783.2
014901	1925-04-21	1788
014901	1925-04-22	1810
014901	1925-04-23	1850
014901	1925-04-24	1911
014901	1925-04-25	1955
014901	1925-04-26	1999
014901	1925-04-27	2081.4
014901	1925-04-28	2191
014901	1925-04-29	2169.4
014901	1925-04-30	2186
014901	1925-05-01	2170.2
014901	1925-05-02	2225
014901	1925-05-03	2464.2
014901	1925-05-04	2559.4
014901	1925-05-05	2501.2
014901	1925-05-06	2435
014901	1925-05-07	2326
014901	1925-05-08	2281
014901	1925-05-09	2305
014901	1925-05-10	2343
014901	1925-05-11	2497.1
014901	1925-05-12	2607
014901	1925-05-13	2631
014901	1925-05-14	2883.3
014901	1925-05-15	3543.4
014901	1925-05-16	3492
014901	1925-05-17	3286
014901	1925-05-18	3097.1
014901	1925-05-19	3191
014901	1925-05-20	3239
014901	1925-05-21	3282
014901	1925-05-22	3397
014901	1925-05-23	3563.1
014901	1925-05-24	3850
014901	1925-05-25	3823.4
014901	1925-05-26	3567.3
014901	1925-05-27	3624.2
014901	1925-05-28	3855.3
014901	1925-05-29	3975
014901	1925-05-30	4048.3
014901	1925-05-31	4281
014901	1925-06-01	4401
014901	1925-06-02	4414
014901	1925-06-03	5312.3
014901	1925-06-04	7206
014901	1925-06-05	8105
014901	1925-06-06	8330.3
014901	1925-06-07	8608
014901	1925-06-08	8815
014901	1925-06-09	8863
014901	1925-06-10	9054
014901	1925-06-11	9123.2
014901	1925-06-12	8923
014901	1925-06-13	9673
014901	1925-06-14	10775
014901	1925-06-15	10654
014901	1925-06-16	10106
014901	1925-06-17	9843
014901	1925-06-18	9360.1
014901	1925-06-19	9213
014901	1925-06-20	9333.4
014901	1925-06-21	9875
014901	1925-06-22	10461.3
014901	1925-06-23	11608.4
014901	1925-06-24	12350
014901	1925-06-25	13147
014901	1925-06-26	13200
014901	1925-06-27	13689
014901	1925-06-28	14277.1
014901	1925-06-29	14897
014901	1925-06-30	16510
014901	1925-07-01	17428
014901	1925-07-02	17693
014901	1925-07-03	22023
014901	1925-07-04	30397.4
014901	1925-07-05	33413.2
014901	1925-07-06	32658
014901	1925-07-07	30189
014901	1925-07-08	31148
014901	1925-07-09	31568.3
014901	1925-07-10	30845.2
014901	1925-07-11	32589.1
014901	1925-07-12	33487
014901	1925-07-13	34521.4
014901	1925-07-14	36861.2
014901	1925-07-15	37124.4
014901	1925-07-16	35717.2
014901	1925-07-17	31600.4
014901	1925-07-18	28094
014901	1925-07-19	25609.4
014901	1925-07-20	23972
014901	1925-07-21	23545
014901	1925-07-22	23150
014901	1925-07-23	22003
014901	1925-07-24	21719
014901	1925-07-25	20678.2
014901	1925-07-26	19635
014901	1925-07-27	19608
014901	1925-07-28	21578
014901	1925-07-29	23533
014901	1925-07-30	24527
014901	1925-07-31	26471.2
014901	1925-08-01	25206
014901	1925-08-02	24960.2
014901	1925-08-03	24897
014901	1925-08-04	24610
014901	1925-08-05	25988.1
014901	1925-08-06	28527
014901	1925-08-07	31140
014901	1925-08-08	31210
014901	1925-08-09	31023
014901	1925-08-10	31662
014901	1925-08-11	31954
014901	1925-08-12	31083
014901	1925-08-13	29544
014901	1925-08-14	28674
014901	1925-08-15	29126.1
014901	1925-08-16	29399.2
014901	1925-08-17	28818.4
014901	1925-08-18	27413.3
014901	1925-08-19	26679.1
014901	1925-08-20	26129
014901	1925-08-21	26154
014901	1925-08-22	26361.2
014901	1925-08-23	26996.4
014901	1925-08-24	31687
014901	1925-08-25	35975
014901	1925-08-26	41151
014901	1925-08-27	47784
014901	1925-08-28	48459.1
014901	1925-08-29	49406
014901	1925-08-30	48670
014901	1925-08-31	49997.2
014901	1925-09-01	51400
014901	1925-09-02	51438
014901	1925-09-03	53277.2
014901	1925-09-04	51229
014901	1925-09-05	49698
014901	1925-09-06	50222.4
014901	1925-09-07	53232
014901	1925-09-08	54365
014901	1925-09-09	56779
014901	1925-09-10	54827
014901	1925-09-11	50455.3
014901	1925-09-12	46762.4
014901	1925-09-13	43504.1
014901	1925-09-14	42504
014901	1925-09-15	45385
014901	1925-09-16	47251
014901	1925-09-17	48115
014901	1925-09-18	48858
014901	1925-09-19	48118
014901	1925-09-20	47682
014901	1925-09-21	45115.3
014901	1925-09-22	42224
014901	1925-09-23	37505
014901	1925-09-24	36756.2
014901	1925-09-25	34859
014901	1925-09-26	31993.4
014901	1925-09-27	30523.1
014901	1925-09-28	29325
014901	1925-09-29	28128
014901	1925-09-30	27318
014901	1925-10-01	25905
014901	1925-10-02	25412.2
014901	1925-10-03	24650
014901	1925-10-04	24854
014901	1925-10-05	24987.1
014901	1925-10-06	24746.4
014901	1925-10-07	24503
014901	1925-10-08	24044
014901	1925-10-09	22240
014901	1925-10-10	20738
014901	1925-10-11	19651
014901	1925-10-12	18671.4
014901	1925-10-13	18113.4
014901	1925-10-14	17519
014901	1925-10-15	16894
014901	1925-10-16	16428
014901	1925-10-17	15603
014901	1925-10-18	14963
014901	1925-10-19	14279
014901	1925-10-20	13742.2
014901	1925-10-21	13268
014901	1925-10-22	12946.2
014901	1925-10-23	12590.2
014901	1925-10-24	12397.2
014901	1925-10-25	12151
014901	1925-10-26	12031
014901	1925-10-27	11860.1
014901	1925-10-28	11700
014901	1925-10-29	11650
014901	1925-10-30	12100
014901	1925-10-31	12496
014901	1925-11-01	12688
014901	1925-11-02	12496
014901	1925-11-03	12150
014901	1925-11-04	11550
014901	1925-11-05	10900
014901	1925-11-06	10300
014901	1925-11-07	9854
014901	1925-11-08	9532
014901	1925-11-09	9210
014901	1925-11-10	8842
014901	1925-11-11	8520
014901	1925-11-12	8273.3
014901	1925-11-13	8103
014901	1925-11-14	8036.4
014901	1925-11-15	7652.1
014901	1925-11-16	7498.1
014901	1925-11-17	7627
014901	1925-11-18	7023
014901	1925-11-19	6750
014901	1925-11-20	6603
014901	1925-11-21	6508
014901	1925-11-22	6382
014901	1925-11-23	6172
014901	1925-11-24	5975
014901	1925-11-25	5823
014901	1925-11-26	5771
014901	1925-11-27	5657
014901	1925-11-28	5705
014901	1925-11-29	5640.3
014901	1925-11-30	5815
014901	1925-12-01	6331.2
014901	1925-12-02	6307.1
014901	1925-12-03	5878
014901	1925-12-04	5500
014901	1925-12-05	5310
014901	1925-12-06	5196
014901	1925-12-07	5234
014901	1925-12-08	5272
014901	1925-12-09	5196
014901	1925-12-10	5272
014901	1925-12-11	5158
014901	1925-12-12	5120
014901	1925-12-13	5044
014901	1925-12-14	5006
014901	1925-12-15	5082
014901	1925-12-16	5196
014901	1925-12-17	5082
014901	1925-12-18	4930
014901	1925-12-19	4778
014901	1925-12-20	4550
014901	1925-12-21	4360
014901	1925-12-22	4246
014901	1925-12-23	4132
014901	1925-12-24	4094
014901	1925-12-25	4132
014901	1925-12-26	4094
014901	1925-12-27	3942
014901	1925-12-28	3790
014901	1925-12-29	3790
014901	1925-12-30	3752
014901	1925-12-31	3714
014901	1926-01-01	3675
014901	1926-01-02	3562
014901	1926-01-03	3512
014901	1926-01-04	3462
014901	1926-01-05	3430
014901	1926-01-06	3430
014901	1926-01-07	3430
014901	1926-01-08	3395
014901	1926-01-09	3363
014901	1926-01-10	3363
014901	1926-01-11	3301
014901	1926-01-12	3301
014901	1926-01-13	3301
014901	1926-01-14	3251
014901	1926-01-15	3201
014901	1926-01-16	3201
014901	1926-01-17	3188
014901	1926-01-18	3188
014901	1926-01-19	3188
014901	1926-01-20	3138
014901	1926-01-21	3138
014901	1926-01-22	3138
014901	1926-01-23	3076
014901	1926-01-24	3076
014901	1926-01-25	3038
014901	1926-01-26	3026
014901	1926-01-27	3026
014901	1926-01-28	3014
014901	1926-01-29	3014
014901	1926-01-30	3014
014901	1926-01-31	3100
014901	1926-02-01	3057
014901	1926-02-02	2946
014901	1926-02-03	2946
014901	1926-02-04	2885
014901	1926-02-05	2824
014901	1926-02-06	2743
014901	1926-02-07	2697
014901	1926-02-08	2677
014901	1926-02-09	2641
014901	1926-02-10	2621
014901	1926-02-11	2561
014901	1926-02-12	2561
014901	1926-02-13	2540
014901	1926-02-14	2540
014901	1926-02-15	2530
014901	1926-02-16	2530
014901	1926-02-17	2530
014901	1926-02-18	2630
014901	1926-02-19	2781
014901	1926-02-20	2885
014901	1926-02-21	2896
014901	1926-02-22	2874
014901	1926-02-23	2753
014901	1926-02-24	2681
014901	1926-02-25	2551
014901	1926-02-26	2530
014901	1926-02-27	2500
014901	1926-02-28	2460
014901	1926-03-01	2391
014901	1926-03-02	2342
014901	1926-03-03	2293
014901	1926-03-04	2293
014901	1926-03-05	2254
014901	1926-03-06	2254
014901	1926-03-07	2236
014901	1926-03-08	2217
014901	1926-03-09	2181
014901	1926-03-10	2163
014901	1926-03-11	2163
014901	1926-03-12	2155
014901	1926-03-13	2146
014901	1926-03-14	2146
014901	1926-03-15	2146
014901	1926-03-16	2146
014901	1926-03-17	2130
014901	1926-03-18	2123
014901	1926-03-19	2123
014901	1926-03-20	2115
014901	1926-03-21	2107
014901	1926-03-22	2098
014901	1926-03-23	2098
014901	1926-03-24	2090
014901	1926-03-25	2090
014901	1926-03-26	2081
014901	1926-03-27	2081
014901	1926-03-28	2081
014901	1926-03-29	2056
014901	1926-03-30	2056
014901	1926-03-31	2056
014901	1926-04-01	2009
014901	1926-04-02	2001
014901	1926-04-03	2001
014901	1926-04-04	2001
014901	1926-04-05	2031
014901	1926-04-06	2031
014901	1926-04-07	2047
014901	1926-04-08	2060
014901	1926-04-09	2068
014901	1926-04-10	2032
014901	1926-04-11	2013
014901	1926-04-12	2032
014901	1926-04-13	2070
014901	1926-04-14	2098
014901	1926-04-15	2106
014901	1926-04-16	2124
014901	1926-04-17	2132
014901	1926-04-18	2140
014901	1926-04-19	2090
014901	1926-04-20	2036
014901	1926-04-21	1982
014901	1926-04-22	1957
014901	1926-04-23	1935
014901	1926-04-24	1901
014901	1926-04-25	1901
014901	1926-04-26	1919
014901	1926-04-27	1935
014901	1926-04-28	1943
014901	1926-04-29	1943
014901	1926-04-30	1919
014901	1926-05-01	1947
014901	1926-05-02	1932
014901	1926-05-03	1947
014901	1926-05-04	1963
014901	1926-05-05	1901
014901	1926-05-06	1863
014901	1926-05-07	1817
014901	1926-05-08	1782
014901	1926-05-09	1754
014901	1926-05-10	1737
014901	1926-05-11	1716
014901	1926-05-12	1701
014901	1926-05-13	1694
014901	1926-05-14	1694
014901	1926-05-15	1687
014901	1926-05-16	1732
014901	1926-05-17	1802
014901	1926-05-18	1860
014901	1926-05-19	1968
014901	1926-05-20	2018
014901	1926-05-21	2083
014901	1926-05-22	2205
014901	1926-05-23	2238
014901	1926-05-24	2207
014901	1926-05-25	2198
014901	1926-05-26	2198
014901	1926-05-27	2190
014901	1926-05-28	2183
014901	1926-05-29	2175
014901	1926-05-30	2167
014901	1926-05-31	2183
014901	1926-06-01	2244
014901	1926-06-02	2547
014901	1926-06-03	2700
014901	1926-06-04	2883
014901	1926-06-05	2900
014901	1926-06-06	2815
014901	1926-06-07	2798
014901	1926-06-08	2798
014901	1926-06-09	2866
014901	1926-06-10	3004
014901	1926-06-11	3131
014901	1926-06-12	4095
014901	1926-06-13	4568
014901	1926-06-14	4774
014901	1926-06-15	5028
014901	1926-06-16	5332
014901	1926-06-17	5836
014901	1926-06-18	6482
014901	1926-06-19	7243
014901	1926-06-20	8322
014901	1926-06-21	9358
014901	1926-06-22	10000
014901	1926-06-23	10864
014901	1926-06-24	11494
014901	1926-06-25	11884
014901	1926-06-26	12388
014901	1926-06-27	12732
014901	1926-06-28	13261
014901	1926-06-29	13647
014901	1926-06-30	13990
014901	1926-07-01	13818
014901	1926-07-02	13755
014901	1926-07-03	13543
014901	1926-07-04	12810
014901	1926-07-05	13207
014901	1926-07-06	14143
014901	1926-07-07	15462
014901	1926-07-08	17865
014901	1926-07-09	23960
014901	1926-07-10	29024
014901	1926-07-11	29600
014901	1926-07-12	25767
014901	1926-07-13	20960
014901	1926-07-14	18726
014901	1926-07-15	18468
014901	1926-07-16	16051
014901	1926-07-17	16232
014901	1926-07-18	16878
014901	1926-07-19	18397
014901	1926-07-20	21094
014901	1926-07-21	21882
014901	1926-07-22	21960
014901	1926-07-23	22105
014901	1926-07-24	22037
014901	1926-07-25	20927
014901	1926-07-26	21294
014901	1926-07-27	21560
014901	1926-07-28	21487
014901	1926-07-29	21414
014901	1926-07-30	21560
014901	1926-07-31	23126
014901	1926-08-01	23784
014901	1926-08-02	25890
014901	1926-08-03	27404
014901	1926-08-04	30280
014901	1926-08-05	30960
014901	1926-08-06	31540
014901	1926-08-07	32948
014901	1926-08-08	35360
014901	1926-08-09	36332
014901	1926-08-10	36440
014901	1926-08-11	36332
014901	1926-08-12	33200
014901	1926-08-13	32916
014901	1926-08-14	34308
014901	1926-08-15	35828
014901	1926-08-16	37616
014901	1926-08-17	42700
014901	1926-08-18	44540
014901	1926-08-19	48900
014901	1926-08-20	57040
014901	1926-08-21	56800
014901	1926-08-22	55800
014901	1926-08-23	52108
014901	1926-08-24	47940
014901	1926-08-25	44340
014901	1926-08-26	43940
014901	1926-08-27	42260
014901	1926-08-28	41020
014901	1926-08-29	39398
014901	1926-08-30	37980
014901	1926-08-31	37792
014901	1926-09-01	37153
014901	1926-09-02	37354
014901	1926-09-03	37560
014901	1926-09-04	37056
014901	1926-09-05	36548
014901	1926-09-06	36040
014901	1926-09-07	35245
014901	1926-09-08	34417
014901	1926-09-09	33659
014901	1926-09-10	33717
014901	1926-09-11	34087
014901	1926-09-12	33617
014901	1926-09-13	33617
014901	1926-09-14	34838
014901	1926-09-15	35336
014901	1926-09-16	35834
014901	1926-09-17	35374
014901	1926-09-18	33563
014901	1926-09-19	32200
014901	1926-09-20	30839
014901	1926-09-21	29208
014901	1926-09-22	27638
014901	1926-09-23	26638
014901	1926-09-24	28022
014901	1926-09-25	29337
014901	1926-09-26	29337
014901	1926-09-27	30744
014901	1926-09-28	31957
014901	1926-09-29	34447
014901	1926-09-30	36557
014901	1926-10-01	34284
014901	1926-10-02	34699
014901	1926-10-03	38643
014901	1926-10-04	41290
014901	1926-10-05	41055
014901	1926-10-06	38418
014901	1926-10-07	35674
014901	1926-10-08	34481
014901	1926-10-09	33776
014901	1926-10-10	31032
014901	1926-10-11	28101
014901	1926-10-12	25881
014901	1926-10-13	23571
014901	1926-10-14	23057
014901	1926-10-15	23656
014901	1926-10-16	25069
014901	1926-10-17	24742
014901	1926-10-18	23632
014901	1926-10-19	22458
014901	1926-10-20	21819
014901	1926-10-21	22894
014901	1926-10-22	23544
014901	1926-10-23	22271
014901	1926-10-24	20498
014901	1926-10-25	19078
014901	1926-10-26	18104
014901	1926-10-27	16853
014901	1926-10-28	16315
014901	1926-10-29	16009
014901	1926-10-30	15874
014901	1926-10-31	15697
014901	1926-11-01	15916
014901	1926-11-02	16052
014901	1926-11-03	15916
014901	1926-11-04	16105
014901	1926-11-05	16548
014901	1926-11-06	17253
014901	1926-11-07	17229
014901	1926-11-08	16024
014901	1926-11-09	15107
014901	1926-11-10	14509
014901	1926-11-11	14038
014901	1926-11-12	13601
014901	1926-11-13	13364
014901	1926-11-14	12816
014901	1926-11-15	12479
014901	1926-11-16	12142
014901	1926-11-17	11781
014901	1926-11-18	11225
014901	1926-11-19	10872
014901	1926-11-20	10690
014901	1926-11-21	10294
014901	1926-11-22	9928
014901	1926-11-23	9769
014901	1926-11-24	9680
014901	1926-11-25	9503
014901	1926-11-26	9295
014901	1926-11-27	9059
014901	1926-11-28	8859
014901	1926-11-29	9018
014901	1926-11-30	8900
014901	1926-12-01	8855
014901	1926-12-02	8752
014901	1926-12-03	8603
014901	1926-12-04	8486
014901	1926-12-05	8365
014901	1926-12-06	8292
014901	1926-12-07	8044
014901	1926-12-08	7995
014901	1926-12-09	8113
014901	1926-12-10	8734
014901	1926-12-11	8610
014901	1926-12-12	8537
014901	1926-12-13	7895
014901	1926-12-14	7502
014901	1926-12-15	7181
014901	1926-12-16	6911
014901	1926-12-17	6766
014901	1926-12-18	6469
014901	1926-12-19	6273
014901	1926-12-20	6057
014901	1926-12-21	5948
014901	1926-12-22	5880
014901	1926-12-23	5605
014901	1926-12-24	5390
014901	1926-12-25	5576
014901	1926-12-26	5854
014901	1926-12-27	6040
014901	1926-12-28	5883
014901	1926-12-29	5783
014901	1926-12-30	5640
014901	1926-12-31	5513
014901	1927-01-01	5386
014901	1927-01-02	5120
014901	1927-01-03	5158
014901	1927-01-04	5234
014901	1927-01-05	5120
014901	1927-01-06	4930
014901	1927-01-07	4816
014901	1927-01-08	4740
014901	1927-01-09	4740
014901	1927-01-10	4664
014901	1927-01-11	4588
014901	1927-01-12	4626
014901	1927-01-13	4588
014901	1927-01-14	4550
014901	1927-01-15	4398
014901	1927-01-16	4246
014901	1927-01-17	4132
014901	1927-01-18	4056
014901	1927-01-19	3942
014901	1927-01-20	3828
014901	1927-01-21	3752
014901	1927-01-22	3676
014901	1927-01-23	3600
014901	1927-01-24	3530
014901	1927-01-25	3530
014901	1927-01-26	3495
014901	1927-01-27	3460
014901	1927-01-28	3355
014901	1927-01-29	3285
014901	1927-01-30	3215
014901	1927-01-31	3145
014901	1927-02-01	3075
014901	1927-02-02	3005
014901	1927-02-03	2970
014901	1927-02-04	2935
014901	1927-02-05	2935
014901	1927-02-06	2935
014901	1927-02-07	2900
014901	1927-02-08	2872
014901	1927-02-09	2844
014901	1927-02-10	2816
014901	1927-02-11	2788
014901	1927-02-12	2760
014901	1927-02-13	2704
014901	1927-02-14	2676
014901	1927-02-15	2648
014901	1927-02-16	2620
014901	1927-02-17	2601
014901	1927-02-18	2582
014901	1927-02-19	2563
014901	1927-02-20	2544
014901	1927-02-21	2544
014901	1927-02-22	2544
014901	1927-02-23	2525
014901	1927-02-24	2525
014901	1927-02-25	2487
014901	1927-02-26	2487
014901	1927-02-27	2468
014901	1927-02-28	2449
014901	1927-03-01	2449
014901	1927-03-02	2488.4
014901	1927-03-03	2561
014901	1927-03-04	2535
014901	1927-03-05	2482
014901	1927-03-06	2431.1
014901	1927-03-07	2430
014901	1927-03-08	2449
014901	1927-03-09	2449
014901	1927-03-10	4226.5
014901	1927-03-11	3337.75
014901	1927-03-12	2875.88
014901	1927-03-13	2620.94
014901	1927-03-14	2477.47
014901	1927-03-15	2286
014901	1927-03-16	2228
014901	1927-03-17	2344
014901	1927-03-18	2490.2
014901	1927-03-19	2377
014901	1927-03-20	2287
014901	1927-03-21	2224.1
014901	1927-03-22	2158
014901	1927-03-23	2130
014901	1927-03-24	2106
014901	1927-03-25	2082
014901	1927-03-26	2070
014901	1927-03-27	2094
014901	1927-03-28	2118
014901	1927-03-29	2165.4
014901	1927-03-30	2117
014901	1927-03-31	2088.3
014901	1927-04-01	2060.1
014901	1927-04-02	2046
014901	1927-04-03	2046
014901	1927-04-04	2034
014901	1927-04-05	2070
014901	1927-04-06	2070
014901	1927-04-07	2144
014901	1927-04-08	2302
014901	1927-04-09	2443
014901	1927-04-10	2516
014901	1927-04-11	2412
014901	1927-04-12	2433.1
014901	1927-04-13	2506.4
014901	1927-04-14	2458.3
014901	1927-04-15	2401.1
014901	1927-04-16	2506.4
014901	1927-04-17	2662
014901	1927-04-18	2662
014901	1927-04-19	2709
014901	1927-04-20	2632
014901	1927-04-21	2567.4
014901	1927-04-22	2551.1
014901	1927-04-23	2544
014901	1927-04-24	2563
014901	1927-04-25	2747
014901	1927-04-26	2828
014901	1927-04-27	2767
014901	1927-04-28	2686
014901	1927-04-29	2576
014901	1927-04-30	2536
014901	1927-05-01	2620.2
014901	1927-05-02	2825
014901	1927-05-03	2947
014901	1927-05-04	2878
014901	1927-05-05	2855.2
014901	1927-05-06	3214
014901	1927-05-07	3365.1
014901	1927-05-08	3417.1
014901	1927-05-09	3539.3
014901	1927-05-10	3938.3
014901	1927-05-11	3822
014901	1927-05-12	3676
014901	1927-05-13	3580
014901	1927-05-14	3916.2
014901	1927-05-15	3669.2
014901	1927-05-16	3336
014901	1927-05-17	3208
014901	1927-05-18	3150
014901	1927-05-19	3071
014901	1927-05-20	3281.1
014901	1927-05-21	3920
014901	1927-05-22	3915
014901	1927-05-23	3389
014901	1927-05-24	3172
014901	1927-05-25	3283.3
014901	1927-05-26	3445.4
014901	1927-05-27	3630.3
014901	1927-05-28	4115
014901	1927-05-29	5026
014901	1927-05-30	6068.3
014901	1927-05-31	7124
014901	1927-06-01	7712.1
014901	1927-06-02	8223
014901	1927-06-03	10964
014901	1927-06-04	16000.2
014901	1927-06-05	17820.2
014901	1927-06-06	15389
014901	1927-06-07	12597
014901	1927-06-08	11396
014901	1927-06-09	11576
014901	1927-06-10	13156
014901	1927-06-11	12870.4
014901	1927-06-12	12244.1
014901	1927-06-13	12739.3
014901	1927-06-14	13376
014901	1927-06-15	14785
014901	1927-06-16	17961
014901	1927-06-17	20273.1
014901	1927-06-18	20270.2
014901	1927-06-19	18888.4
014901	1927-06-20	17398.2
014901	1927-06-21	16221
014901	1927-06-22	15320
014901	1927-06-23	14339
014901	1927-06-24	13270
014901	1927-06-25	12625
014901	1927-06-26	12593.2
014901	1927-06-27	12957.3
014901	1927-06-28	12923.1
014901	1927-06-29	13453
014901	1927-06-30	15618
014901	1927-07-01	18522.1
014901	1927-07-02	22074.2
014901	1927-07-03	24118.4
014901	1927-07-04	21113
014901	1927-07-05	19433
014901	1927-07-06	17257
014901	1927-07-07	15586.3
014901	1927-07-08	14441.2
014901	1927-07-09	14197
014901	1927-07-10	14197.2
014901	1927-07-11	14633.3
014901	1927-07-12	15420.2
014901	1927-07-13	17056.4
014901	1927-07-14	19081
014901	1927-07-15	20536
014901	1927-07-16	20074
014901	1927-07-17	19800
014901	1927-07-18	19495.4
014901	1927-07-19	20006
014901	1927-07-20	22012
014901	1927-07-21	25225
014901	1927-07-22	29197
014901	1927-07-23	32929.2
014901	1927-07-24	33638.3
014901	1927-07-25	36231.4
014901	1927-07-26	41042
014901	1927-07-27	47975
014901	1927-07-28	51988.2
014901	1927-07-29	51299.2
014901	1927-07-30	48238.2
014901	1927-07-31	45944.3
014901	1927-08-01	43374
014901	1927-08-02	41167
014901	1927-08-03	39424
014901	1927-08-04	38406
014901	1927-08-05	38260.2
014901	1927-08-06	38346
014901	1927-08-07	37857
014901	1927-08-08	37402
014901	1927-08-09	37550.1
014901	1927-08-10	37145
014901	1927-08-11	39547
014901	1927-08-12	42118
014901	1927-08-13	42369
014901	1927-08-14	45058
014901	1927-08-15	45969.1
014901	1927-08-16	46488.2
014901	1927-08-17	47699
014901	1927-08-18	47642.4
014901	1927-08-19	46852.3
014901	1927-08-20	49775
014901	1927-08-21	52166
014901	1927-08-22	51307
014901	1927-08-23	49059
014901	1927-08-24	47524
014901	1927-08-25	45548.2
014901	1927-08-26	42660
014901	1927-08-27	40310
014901	1927-08-28	38154
014901	1927-08-29	36596
014901	1927-08-30	36521.4
014901	1927-08-31	38327
014901	1927-09-01	38076.4
014901	1927-09-02	36798.3
014901	1927-09-03	35202.2
014901	1927-09-04	33682
014901	1927-09-05	33160
014901	1927-09-06	32140
014901	1927-09-07	30342
014901	1927-09-08	30775.2
014901	1927-09-09	29031
014901	1927-09-10	28220.4
014901	1927-09-11	28096
014901	1927-09-12	27892
014901	1927-09-13	28070.4
014901	1927-09-14	29295.3
014901	1927-09-15	30161.4
014901	1927-09-16	25277.1
014901	1927-09-17	26319
014901	1927-09-18	25405.3
014901	1927-09-19	25212
014901	1927-09-20	25520
014901	1927-09-21	24387
014901	1927-09-22	22546
014901	1927-09-23	20800.2
014901	1927-09-24	21651
014901	1927-09-25	21897
014901	1927-09-26	22910.2
014901	1927-09-27	24676
014901	1927-09-28	25648.3
014901	1927-09-29	26662
014901	1927-09-30	26590.1
014901	1927-10-01	25209.1
014901	1927-10-02	24979
014901	1927-10-03	23734.4
014901	1927-10-04	23813
014901	1927-10-05	25373.1
014901	1927-10-06	25716.1
014901	1927-10-07	24953.4
014901	1927-10-08	23998
014901	1927-10-09	23263
014901	1927-10-10	25698
014901	1927-10-11	33935
014901	1927-10-12	37525
014901	1927-10-13	38789.1
014901	1927-10-14	42284
014901	1927-10-15	43037.4
014901	1927-10-16	41719
014901	1927-10-17	40827
014901	1927-10-18	39768.4
014901	1927-10-19	37727
014901	1927-10-20	35002
014901	1927-10-21	32394.2
014901	1927-10-22	30160
014901	1927-10-23	28246
014901	1927-10-24	27846
014901	1927-10-25	26317
014901	1927-10-26	26060
014901	1927-10-27	25733.1
014901	1927-10-28	25000.3
014901	1927-10-29	23358
014901	1927-10-30	22160
014901	1927-10-31	20960
014901	1927-11-01	18788
014901	1927-11-02	17870
014901	1927-11-03	16928
014901	1927-11-04	16200
014901	1927-11-05	15584
014901	1927-11-06	14800
014901	1927-11-07	14320
014901	1927-11-08	13648
014901	1927-11-09	13312
014901	1927-11-10	12832
014901	1927-11-11	12448
014901	1927-11-12	12000
014901	1927-11-13	11750
014901	1927-11-14	11400
014901	1927-11-15	11100
014901	1927-11-16	12496
014901	1927-11-17	11950
014901	1927-11-18	10950
014901	1927-11-19	10350
014901	1927-11-20	9900
014901	1927-11-21	9911
014901	1927-11-22	9829.4
014901	1927-11-23	9550
014901	1927-11-24	9317
014901	1927-11-25	9024
014901	1927-11-26	8705
014901	1927-11-27	8352
014901	1927-11-28	7830
014901	1927-11-29	7922
014901	1927-11-30	7830
014901	1927-12-01	7830
014901	1927-12-02	8244
014901	1927-12-03	8520
014901	1927-12-04	8520
014901	1927-12-05	8336
014901	1927-12-06	7968
014901	1927-12-07	7600
014901	1927-12-08	7306
014901	1927-12-09	7012
014901	1927-12-10	6844
014901	1927-12-11	6466
014901	1927-12-12	6256
014901	1927-12-13	6130
014901	1927-12-14	6046
014901	1927-12-15	5794
014901	1927-12-16	5626
014901	1927-12-17	5424
014901	1927-12-18	5310
014901	1927-12-19	5234
014901	1927-12-20	5196
014901	1927-12-21	5120
014901	1927-12-22	5044
014901	1927-12-23	4930
014901	1927-12-24	4778
014901	1927-12-25	4702
014901	1927-12-26	4626
014901	1927-12-27	4550
014901	1927-12-28	4512
014901	1927-12-29	4474
014901	1927-12-30	4474
014901	1927-12-31	4474
014901	1928-01-01	4360
014901	1928-01-02	4322
014901	1928-01-03	4208
014901	1928-01-04	4170
014901	1928-01-05	4132
014901	1928-01-06	4094
014901	1928-01-07	4018
014901	1928-01-08	3942
014901	1928-01-09	3866
014901	1928-01-10	3828
014901	1928-01-11	3790
014901	1928-01-12	3714
014901	1928-01-13	3638
014901	1928-01-14	3600
014901	1928-01-15	3565
014901	1928-01-16	3530
014901	1928-01-17	3425
014901	1928-01-18	3355
014901	1928-01-19	3320
014901	1928-01-20	3320
014901	1928-01-21	3355
014901	1928-01-22	3355
014901	1928-01-23	3285
014901	1928-01-24	3215
014901	1928-01-25	3215
014901	1928-01-26	3180
014901	1928-01-27	3075
014901	1928-01-28	2949
014901	1928-01-29	3000.4
014901	1928-01-30	2955
014901	1928-01-31	3021
014901	1928-02-01	3026
014901	1928-02-02	2929.2
014901	1928-02-03	2878.3
014901	1928-02-04	2827.4
014901	1928-02-05	2732
014901	1928-02-06	2676
014901	1928-02-07	2648
014901	1928-02-08	2620
014901	1928-02-09	2582
014901	1928-02-10	2563
014901	1928-02-11	2525
014901	1928-02-12	2506
014901	1928-02-13	2487
014901	1928-02-14	2487
014901	1928-02-15	2449
014901	1928-02-16	2414
014901	1928-02-17	2398
014901	1928-02-18	2382
014901	1928-02-19	2366
014901	1928-02-20	2350
014901	1928-02-21	2318
014901	1928-02-22	2286
014901	1928-02-23	2270
014901	1928-02-24	2256
014901	1928-02-25	2242
014901	1928-02-26	2250.2
014901	1928-02-27	2319
014901	1928-02-28	2380.7
014901	1928-02-29	2328.1
014901	1928-03-01	2283.3
014901	1928-03-02	2269
014901	1928-03-03	2286
014901	1928-03-04	2350
014901	1928-03-05	2350
014901	1928-03-06	2334
014901	1928-03-07	2318
014901	1928-03-08	2334
014901	1928-03-09	2382
014901	1928-03-10	2382
014901	1928-03-11	2430
014901	1928-03-12	2414
014901	1928-03-13	2398
014901	1928-03-14	2382
014901	1928-03-15	2350
014901	1928-03-16	2350
014901	1928-03-17	2302
014901	1928-03-18	2302
014901	1928-03-19	2302
014901	1928-03-20	2286
014901	1928-03-21	2214
014901	1928-03-22	2158
014901	1928-03-23	2130
014901	1928-03-24	2082
014901	1928-03-25	2051.1
014901	1928-03-26	2058
014901	1928-03-27	2030
014901	1928-03-28	2007
014901	1928-03-29	2043
014901	1928-03-30	2004
014901	1928-03-31	2002
014901	1928-04-01	2133
014901	1928-04-02	2307
014901	1928-04-03	2217.1
014901	1928-04-04	2194.4
014901	1928-04-05	2218.3
014901	1928-04-06	2260
014901	1928-04-07	2275
014901	1928-04-08	2269
014901	1928-04-09	2222
014901	1928-04-10	2163.4
014901	1928-04-11	2102.4
014901	1928-04-12	2051
014901	1928-04-13	2048
014901	1928-04-14	2108.2
014901	1928-04-15	2129
014901	1928-04-16	2287
014901	1928-04-17	2558
014901	1928-04-18	2527
014901	1928-04-19	2600
014901	1928-04-20	3214
014901	1928-04-21	2903.4
014901	1928-04-22	2657.2
014901	1928-04-23	3519.1
014901	1928-04-24	4220
014901	1928-04-25	4092
014901	1928-04-26	4733.4
014901	1928-04-27	4979
014901	1928-04-28	6340
014901	1928-04-29	5657.1
014901	1928-04-30	5095.7
014901	1928-05-01	4794.85
014901	1928-05-02	4483
014901	1928-05-03	4297
014901	1928-05-04	4347.2
014901	1928-05-05	4330.1
014901	1928-05-06	4210
014901	1928-05-07	3929.2
014901	1928-05-08	3870
014901	1928-05-09	3879.2
014901	1928-05-10	3843.1
014901	1928-05-11	3958
014901	1928-05-12	4258.2
014901	1928-05-13	4571
014901	1928-05-14	4459
014901	1928-05-15	4627
014901	1928-05-16	4557
014901	1928-05-17	4342.4
014901	1928-05-18	4391
014901	1928-05-19	4336.2
014901	1928-05-20	4067
014901	1928-05-21	4284
014901	1928-05-22	4397
014901	1928-05-23	4449.2
014901	1928-05-24	4445
014901	1928-05-25	3620
014901	1928-05-26	4228
014901	1928-05-27	4588
014901	1928-05-28	5461
014901	1928-05-29	5859
014901	1928-05-30	6051
014901	1928-05-31	5975.2
014901	1928-06-01	5949.2
014901	1928-06-02	5959.3
014901	1928-06-03	6611
014901	1928-06-04	7257.4
014901	1928-06-05	8652.1
014901	1928-06-06	9980
014901	1928-06-07	11541.4
014901	1928-06-08	14651
014901	1928-06-09	18143.1
014901	1928-06-10	19528.4
014901	1928-06-11	19384.4
014901	1928-06-12	19073
014901	1928-06-13	19315
014901	1928-06-14	21938
014901	1928-06-15	22829
014901	1928-06-16	24391.3
014901	1928-06-17	25645.3
014901	1928-06-18	24639.1
014901	1928-06-19	22207.2
014901	1928-06-20	20571.1
014901	1928-06-21	20292
014901	1928-06-22	19699
014901	1928-06-23	18799.1
014901	1928-06-24	17461
014901	1928-06-25	17535
014901	1928-06-26	18088.3
014901	1928-06-27	20743.1
014901	1928-06-28	22006.1
014901	1928-06-29	20962.2
014901	1928-06-30	20563
014901	1928-07-01	19848.2
014901	1928-07-02	20192
014901	1928-07-03	21468
014901	1928-07-04	21159.3
014901	1928-07-05	22962.4
014901	1928-07-06	23199.4
014901	1928-07-07	23611
014901	1928-07-08	23161
014901	1928-07-09	23094
014901	1928-07-10	22771.1
014901	1928-07-11	22406
014901	1928-07-12	22804
014901	1928-07-13	23769
014901	1928-07-14	24398
014901	1928-07-15	23798.4
014901	1928-07-16	22512
014901	1928-07-17	22200.2
014901	1928-07-18	23927.3
014901	1928-07-19	25997.3
014901	1928-07-20	26426.4
014901	1928-07-21	27959
014901	1928-07-22	29766.1
014901	1928-07-23	32408
014901	1928-07-24	36225
014901	1928-07-25	41025
014901	1928-07-26	44310
014901	1928-07-27	46234
014901	1928-07-28	48753.2
014901	1928-07-29	49798.4
014901	1928-07-30	49475.2
014901	1928-07-31	48704
014901	1928-08-01	48352
014901	1928-08-02	49000.1
014901	1928-08-03	47278
014901	1928-08-04	39502.4
014901	1928-08-05	42620.1
014901	1928-08-06	36936.3
014901	1928-08-07	33279.1
014901	1928-08-08	31522.4
014901	1928-08-09	30519
014901	1928-08-10	28818
014901	1928-08-11	28358
014901	1928-08-12	27804.4
014901	1928-08-13	27412.4
014901	1928-08-14	27555
014901	1928-08-15	28322
014901	1928-08-16	29539.3
014901	1928-08-17	29494.1
014901	1928-08-18	29001
014901	1928-08-19	29312
014901	1928-08-20	31876
014901	1928-08-21	34933
014901	1928-08-22	35650.4
014901	1928-08-23	35274
014901	1928-08-24	32991
014901	1928-08-25	33413
014901	1928-08-26	34186
014901	1928-08-27	33850
014901	1928-08-28	32668
014901	1928-08-29	33011
014901	1928-08-30	35916.1
014901	1928-08-31	36440
014901	1928-09-01	37419.4
014901	1928-09-02	36733
014901	1928-09-03	40465.4
014901	1928-09-04	44350
014901	1928-09-05	46434
014901	1928-09-06	48356
014901	1928-09-07	47168
014901	1928-09-08	42285
014901	1928-09-09	38933.3
014901	1928-09-10	37605
014901	1928-09-11	37685
014901	1928-09-12	37332.4
014901	1928-09-13	32657
014901	1928-09-14	29951
014901	1928-09-15	30586
014901	1928-09-16	30799.1
014901	1928-09-17	31784
014901	1928-09-18	33947.4
014901	1928-09-19	34405
014901	1928-09-20	32387
014901	1928-09-21	30045
014901	1928-09-22	30402
014901	1928-09-23	29300.4
014901	1928-09-24	27495.2
014901	1928-09-25	27369
014901	1928-09-26	26527.3
014901	1928-09-27	24519.3
014901	1928-09-28	22485
014901	1928-09-29	22234
014901	1928-09-30	23126.4
014901	1928-10-01	25608
014901	1928-10-02	30559.4
014901	1928-10-03	33310
014901	1928-10-04	33512
014901	1928-10-05	30885
014901	1928-10-06	27878
014901	1928-10-07	27019
014901	1928-10-08	26119
014901	1928-10-09	25049
014901	1928-10-10	23445
014901	1928-10-11	21825.4
014901	1928-10-12	20357
014901	1928-10-13	19029.1
014901	1928-10-14	17747
014901	1928-10-15	16535.3
014901	1928-10-16	15770
014901	1928-10-17	15539.4
014901	1928-10-18	15341.1
014901	1928-10-19	15016
014901	1928-10-20	14592
014901	1928-10-21	14437.1
014901	1928-10-22	14193.4
014901	1928-10-23	14416
014901	1928-10-24	14656
014901	1928-10-25	14320
014901	1928-10-26	14128
014901	1928-10-27	13552
014901	1928-10-28	13450
014901	1928-10-29	13406
014901	1928-10-30	12990
014901	1928-10-31	12773
014901	1928-11-01	12365
014901	1928-11-02	11906
014901	1928-11-03	11604
014901	1928-11-04	11152.2
014901	1928-11-05	10651
014901	1928-11-06	10300
014901	1928-11-07	9854
014901	1928-11-08	9532
014901	1928-11-09	9213
014901	1928-11-10	8756
014901	1928-11-11	8662
014901	1928-11-12	8522.2
014901	1928-11-13	8436
014901	1928-11-14	8449.1
014901	1928-11-15	8781.4
014901	1928-11-16	8554
014901	1928-11-17	8310
014901	1928-11-18	8023.2
014901	1928-11-19	7840.3
014901	1928-11-20	7617.4
014901	1928-11-21	7443.4
014901	1928-11-22	7313
014901	1928-11-23	7224.2
014901	1928-11-24	6802
014901	1928-11-25	6550
014901	1928-11-26	6172
014901	1928-11-27	6466
014901	1928-11-28	5920
014901	1928-11-29	5710
014901	1928-11-30	5584
014901	1928-12-01	5462
014901	1928-12-02	5462
014901	1928-12-03	5462
014901	1928-12-04	5462
014901	1928-12-05	5462
014901	1928-12-06	5424
014901	1928-12-07	5386
014901	1928-12-08	5310
014901	1928-12-09	5234
014901	1928-12-10	5234
014901	1928-12-11	5082
014901	1928-12-12	5006
014901	1928-12-13	4854
014901	1928-12-14	4740
014901	1928-12-15	4612.2
014901	1928-12-16	4604.1
014901	1928-12-17	4586
014901	1928-12-18	4533.3
014901	1928-12-19	4519.1
014901	1928-12-20	4524.1
014901	1928-12-21	4425
014901	1928-12-22	4302
014901	1928-12-23	4295
014901	1928-12-24	4212
014901	1928-12-25	4094
014901	1928-12-26	4067.2
014901	1928-12-27	4423.1
014901	1928-12-28	4263
014901	1928-12-29	4104
014901	1928-12-30	3945.3
014901	1928-12-31	3904
014901	1929-01-01	3828
014901	1929-01-02	3638
014901	1929-01-03	3600
014901	1929-01-04	3530
014901	1929-01-05	3530
014901	1929-01-06	3425
014901	1929-01-07	3355
014901	1929-01-08	3320
014901	1929-01-09	3285
014901	1929-01-10	3215
014901	1929-01-11	3180
014901	1929-01-12	3110
014901	1929-01-13	3040
014901	1929-01-14	2970
014901	1929-01-15	2935
014901	1929-01-16	2900
014901	1929-01-17	2872
014901	1929-01-18	2844
014901	1929-01-19	2816
014901	1929-01-20	2788
014901	1929-01-21	2760
014901	1929-01-22	3005
014901	1929-01-23	3314.2
014901	1929-01-24	3070.3
014901	1929-01-25	2978
014901	1929-01-26	2814
014901	1929-01-27	2741
014901	1929-01-28	2676
014901	1929-01-29	2648
014901	1929-01-30	2601
014901	1929-01-31	2563
014901	1929-02-01	2525
014901	1929-02-02	2506
014901	1929-02-03	2468
014901	1929-02-04	2449
014901	1929-02-05	2430
014901	1929-02-06	2414
014901	1929-02-07	2398
014901	1929-02-08	2382
014901	1929-02-09	2200
014901	1929-02-10	2172
014901	1929-02-11	2228
014901	1929-02-12	2228
014901	1929-02-13	2200
014901	1929-02-14	2200
014901	1929-02-15	2200
014901	1929-02-16	2200
014901	1929-02-17	2193
014901	1929-02-18	2186
014901	1929-02-19	2186
014901	1929-02-20	2172
014901	1929-02-21	2158
014901	1929-02-22	2172
014901	1929-02-23	2158
014901	1929-02-24	2177.4
014901	1929-02-25	2209
014901	1929-02-26	2393
014901	1929-02-27	2471.2
014901	1929-02-28	2382.1
014901	1929-03-01	2327
014901	1929-03-02	2209
014901	1929-03-03	2186
014901	1929-03-04	2172
014901	1929-03-05	2158
014901	1929-03-06	2144
014901	1929-03-07	2118
014901	1929-03-08	2094
014901	1929-03-09	2070
014901	1929-03-10	2022
014901	1929-03-11	1988
014901	1929-03-12	1977
014901	1929-03-13	1966
014901	1929-03-14	1955
014901	1929-03-15	1933
014901	1929-03-16	1932.3
014901	1929-03-17	1934.2
014901	1929-03-18	1905.2
014901	1929-03-19	1879.1
014901	1929-03-20	1863
014901	1929-03-21	1850
014901	1929-03-22	1870
014901	1929-03-23	1876
014901	1929-03-24	1895
014901	1929-03-25	1893
014901	1929-03-26	1904
014901	1929-03-27	1885
014901	1929-03-28	1880
014901	1929-03-29	1870
014901	1929-03-30	1860
014901	1929-03-31	1989.1
014901	1929-04-01	2122
014901	1929-04-02	2057
014901	1929-04-03	2009.4
014901	1929-04-04	1984.1
014901	1929-04-05	2036
014901	1929-04-06	2030
014901	1929-04-07	2042.3
014901	1929-04-08	1978.2
014901	1929-04-09	1992
014901	1929-04-10	1911
014901	1929-04-11	1870
014901	1929-04-12	1860
014901	1929-04-13	1889.4
014901	1929-04-14	1966
014901	1929-04-15	1973
014901	1929-04-16	1961.1
014901	1929-04-17	1939
014901	1929-04-18	1944
014901	1929-04-19	1944
014901	1929-04-20	1955
014901	1929-04-21	2006
014901	1929-04-22	2157
014901	1929-04-23	2279
014901	1929-04-24	2363
014901	1929-04-25	2286
014901	1929-04-26	2253.4
014901	1929-04-27	2315.2
014901	1929-04-28	2357
014901	1929-04-29	2271
014901	1929-04-30	2251
014901	1929-05-01	2270
014901	1929-05-02	2421.1
014901	1929-05-03	2482.1
014901	1929-05-04	2614.2
014901	1929-05-05	2574
014901	1929-05-06	2557.4
014901	1929-05-07	2674.4
014901	1929-05-08	2883
014901	1929-05-09	2767.2
014901	1929-05-10	2688.4
014901	1929-05-11	2812.1
014901	1929-05-12	3155
014901	1929-05-13	3150.2
014901	1929-05-14	3471
014901	1929-05-15	2969
014901	1929-05-16	2709.2
014901	1929-05-17	2765
014901	1929-05-18	2870
014901	1929-05-19	2705
014901	1929-05-20	2631
014901	1929-05-21	2574
014901	1929-05-22	2608.4
014901	1929-05-23	2746.4
014901	1929-05-24	2934.1
014901	1929-05-25	3220
014901	1929-05-26	3269.1
014901	1929-05-27	3171.1
014901	1929-05-28	2971
014901	1929-05-29	2949.1
014901	1929-05-30	3193.3
014901	1929-05-31	3329.2
014901	1929-06-01	3487.2
014901	1929-06-02	4029
014901	1929-06-03	4470
014901	1929-06-04	4615
014901	1929-06-05	4834
014901	1929-06-06	5451
014901	1929-06-07	6816
014901	1929-06-08	10528
014901	1929-06-09	13029
014901	1929-06-10	14694.2
014901	1929-06-11	16038
014901	1929-06-12	16411.3
014901	1929-06-13	15824
014901	1929-06-14	15281.4
014901	1929-06-15	14532.1
014901	1929-06-16	14089.1
014901	1929-06-17	13822.4
014901	1929-06-18	13051
014901	1929-06-19	12283.1
014901	1929-06-20	13577
014901	1929-06-21	15390.1
[truncated: 31,970 more rows]

## Sheet: 370104
Station_Id	Date	m3_per_sec
370104	1952-01-01	70
370104	1952-01-02	61
370104	1952-01-03	58
370104	1952-01-04	57
370104	1952-01-05	54
370104	1952-01-06	49
370104	1952-01-07	48
370104	1952-01-08	47
370104	1952-01-09	46
370104	1952-01-10	45
370104	1952-01-11	40
370104	1952-01-12	39
370104	1952-01-13	38
370104	1952-01-14	37
370104	1952-01-15	35
370104	1952-01-16	31
370104	1952-01-17	30
370104	1952-01-18	29
370104	1952-01-19	28
370104	1952-01-20	25
370104	1952-01-21	22
370104	1952-01-22	21
370104	1952-01-23	21
370104	1952-01-24	20
370104	1952-01-25	19
370104	1952-01-26	17
370104	1952-01-27	17
370104	1952-01-28	16
370104	1952-01-29	16
370104	1952-01-30	15
370104	1952-01-31	14
370104	1952-02-01	14
370104	1952-02-02	14
370104	1952-02-03	14
370104	1952-02-04	13
370104	1952-02-05	13
370104	1952-02-06	12
370104	1952-02-07	12
370104	1952-02-08	12
370104	1952-02-09	11
370104	1952-02-10	11
370104	1952-02-11	10
370104	1952-02-12	10
370104	1952-02-13	10
370104	1952-02-14	9
370104	1952-02-15	9
370104	1952-02-16	9
370104	1952-02-17	8
370104	1952-02-18	8
370104	1952-02-19	8
370104	1952-02-20	7
370104	1952-02-21	7
370104	1952-02-22	7
370104	1952-02-23	7
370104	1952-02-24	6
370104	1952-02-25	6
370104	1952-02-26	6
370104	1952-02-27	6
370104	1952-02-28	5.5
370104	1952-02-29	5
370104	1952-03-01	5
370104	1952-03-02	5
370104	1952-03-03	5
370104	1952-03-04	5
370104	1952-03-05	5
370104	1952-03-06	5
370104	1952-03-07	5
370104	1952-03-08	5
370104	1952-03-09	5
370104	1952-03-10	5
370104	1952-03-11	5
370104	1952-03-12	5
370104	1952-03-13	5
370104	1952-03-14	5
370104	1952-03-15	7
370104	1952-03-16	13
370104	1952-03-17	18
370104	1952-03-18	22
370104	1952-03-19	33
370104	1952-03-20	19
370104	1952-03-21	21
370104	1952-03-22	21
370104	1952-03-23	21
370104	1952-03-24	17
370104	1952-03-25	16
370104	1952-03-26	22
370104	1952-03-27	23
370104	1952-03-28	24
370104	1952-03-29	26
370104	1952-03-30	28
370104	1952-03-31	29
370104	1952-04-01	30
370104	1952-04-02	31
370104	1952-04-03	31
370104	1952-04-04	40
370104	1952-04-05	48
370104	1952-04-06	50
370104	1952-04-07	54
370104	1952-04-08	54
370104	1952-04-09	52
370104	1952-04-10	51
370104	1952-04-11	42
370104	1952-04-12	36
370104	1952-04-13	35
370104	1952-04-14	33
370104	1952-04-15	31
370104	1952-04-16	31
370104	1952-04-17	30
370104	1952-04-18	29
370104	1952-04-19	28
370104	1952-04-20	24
370104	1952-04-21	21
370104	1952-04-22	20
370104	1952-04-23	20
370104	1952-04-24	19
370104	1952-04-25	19
370104	1952-04-26	18
370104	1952-04-27	18
370104	1952-04-28	16
370104	1952-04-29	13
370104	1952-04-30	12
370104	1952-05-01	9
370104	1952-05-02	8
370104	1952-05-03	8
370104	1952-05-04	8
370104	1952-05-05	8
370104	1952-05-06	7
370104	1952-05-07	7
370104	1952-05-08	7
370104	1952-05-09	6
370104	1952-05-10	6
370104	1952-05-11	6
370104	1952-05-12	6
370104	1952-05-13	5
370104	1952-05-14	5
370104	1952-05-15	5
370104	1952-05-16	5
370104	1952-05-17	7
370104	1952-05-18	12
370104	1952-05-19	16
370104	1952-05-20	21
370104	1952-05-21	23
370104	1952-05-22	23
370104	1952-05-23	24
370104	1952-05-24	25
370104	1952-05-25	27
370104	1952-05-26	29
370104	1952-05-27	29
370104	1952-05-28	30
370104	1952-05-29	29
370104	1952-05-30	28
370104	1952-05-31	29
370104	1952-06-01	28
370104	1952-06-02	33
370104	1952-06-03	40
370104	1952-06-04	38
370104	1952-06-05	40
370104	1952-06-06	46
370104	1952-06-07	56
370104	1952-06-08	72
370104	1952-06-09	71
370104	1952-06-10	64
370104	1952-06-11	51
370104	1952-06-12	45
370104	1952-06-13	38
370104	1952-06-14	32
370104	1952-06-15	30
370104	1952-06-16	32
370104	1952-06-17	36
370104	1952-06-18	40
370104	1952-06-19	38
370104	1952-06-20	35
370104	1952-06-21	30
370104	1952-06-22	36
370104	1952-06-23	49
370104	1952-06-24	57
370104	1952-06-25	56
370104	1952-06-26	47
370104	1952-06-27	41
370104	1952-06-28	38
370104	1952-06-29	41
370104	1952-06-30	45
370104	1952-07-01	57
370104	1952-07-02	60
370104	1952-07-03	65
370104	1952-07-04	69
370104	1952-07-05	74
370104	1952-07-06	85
370104	1952-07-07	95
370104	1952-07-08	103
370104	1952-07-09	105
370104	1952-07-10	103
370104	1952-07-11	91
370104	1952-07-12	73
370104	1952-07-13	70
370104	1952-07-14	64
370104	1952-07-15	62
370104	1952-07-16	64
370104	1952-07-17	66
370104	1952-07-18	69
370104	1952-07-19	71
370104	1952-07-20	73
370104	1952-07-21	80
370104	1952-07-22	91
370104	1952-07-23	102
370104	1952-07-24	112
370104	1952-07-25	123
370104	1952-07-26	118
370104	1952-07-27	102
370104	1952-07-28	95
370104	1952-07-29	98
370104	1952-07-30	99
370104	1952-07-31	102
370104	1952-08-01	102
370104	1952-08-02	103
370104	1952-08-03	120
370104	1952-08-04	178
370104	1952-08-05	193
370104	1952-08-06	238
370104	1952-08-07	253
370104	1952-08-08	276
370104	1952-08-09	327
370104	1952-08-10	335
370104	1952-08-11	363
370104	1952-08-12	405
370104	1952-08-13	452
370104	1952-08-14	513
370104	1952-08-15	534
370104	1952-08-16	632
370104	1952-08-17	649
370104	1952-08-18	668
370104	1952-08-19	672
370104	1952-08-20	692
370104	1952-08-21	705
370104	1952-08-22	720
370104	1952-08-23	728
370104	1952-08-24	733
370104	1952-08-25	758
370104	1952-08-26	772
370104	1952-08-27	802
370104	1952-08-28	826
370104	1952-08-29	851
370104	1952-08-30	854
370104	1952-08-31	840
370104	1952-09-01	840
370104	1952-09-02	829
370104	1952-09-03	815
370104	1952-09-04	808
370104	1952-09-05	775
370104	1952-09-06	760
370104	1952-09-07	752
370104	1952-09-08	748
370104	1952-09-09	717
370104	1952-09-10	700
370104	1952-09-11	755
370104	1952-09-12	768
370104	1952-09-13	782
370104	1952-09-14	795
370104	1952-09-15	815
370104	1952-09-16	832
370104	1952-09-17	837
370104	1952-09-18	854
370104	1952-09-19	857
370104	1952-09-20	859
370104	1952-09-21	851
370104	1952-09-22	848
370104	1952-09-23	826
370104	1952-09-24	829
370104	1952-09-25	843
370104	1952-09-26	883
370104	1952-09-27	904
370104	1952-09-28	949
370104	1952-09-29	964
370104	1952-09-30	976
370104	1952-10-01	989
370104	1952-10-02	1010
370104	1952-10-03	1010
370104	1952-10-04	999
370104	1952-10-05	985
370104	1952-10-06	973
370104	1952-10-07	967
370104	1952-10-08	964
370104	1952-10-09	949
370104	1952-10-10	940
370104	1952-10-11	931
370104	1952-10-12	925
370104	1952-10-13	916
370104	1952-10-14	868
370104	1952-10-15	859
370104	1952-10-16	854
370104	1952-10-17	843
370104	1952-10-18	832
370104	1952-10-19	829
370104	1952-10-20	818
370104	1952-10-21	802
370104	1952-10-22	795
370104	1952-10-23	785
370104	1952-10-24	733
370104	1952-10-25	711
370104	1952-10-26	707
370104	1952-10-27	702
370104	1952-10-28	698
370104	1952-10-29	690
370104	1952-10-30	678
370104	1952-10-31	676
370104	1952-11-01	676
370104	1952-11-02	680
370104	1952-11-03	680
370104	1952-11-04	680
370104	1952-11-05	670
370104	1952-11-06	666
370104	1952-11-07	662
370104	1952-11-08	655
370104	1952-11-09	646
370104	1952-11-10	640
370104	1952-11-11	630
370104	1952-11-12	625
370104	1952-11-13	621
370104	1952-11-14	612
370104	1952-11-15	600
370104	1952-11-16	594
370104	1952-11-17	590
370104	1952-11-18	586
370104	1952-11-19	581
370104	1952-11-20	580
370104	1952-11-21	575
370104	1952-11-22	556
370104	1952-11-23	554
370104	1952-11-24	551
370104	1952-11-25	548
370104	1952-11-26	527
370104	1952-11-27	506
370104	1952-11-28	491
370104	1952-11-29	454
370104	1952-11-30	415
370104	1952-12-01	390
370104	1952-12-02	378
370104	1952-12-03	368
370104	1952-12-04	350
370104	1952-12-05	333
370104	1952-12-06	298
370104	1952-12-07	283
370104	1952-12-08	274
370104	1952-12-09	255
370104	1952-12-10	236
370104	1952-12-11	227
370104	1952-12-12	214
370104	1952-12-13	192
370104	1952-12-14	181
370104	1952-12-15	177
370104	1952-12-16	175
370104	1952-12-17	169
370104	1952-12-18	161
370104	1952-12-19	153
370104	1952-12-20	140
370104	1952-12-21	131
370104	1952-12-22	127
370104	1952-12-23	103
370104	1952-12-24	97
370104	1952-12-25	92
370104	1952-12-26	88
370104	1952-12-27	83
370104	1952-12-28	66
370104	1952-12-29	57
370104	1952-12-30	49
370104	1952-12-31	46
370104	1953-01-01	42
370104	1953-01-02	39
370104	1953-01-03	37
370104	1953-01-04	34
370104	1953-01-05	32
370104	1953-01-06	27
370104	1953-01-07	27
370104	1953-01-08	27
370104	1953-01-09	25
370104	1953-01-10	23
370104	1953-01-11	19
370104	1953-01-12	18
370104	1953-01-13	18
370104	1953-01-14	18
370104	1953-01-15	18
370104	1953-01-16	16
370104	1953-01-17	16
370104	1953-01-18	16
370104	1953-01-19	16
370104	1953-01-20	16
370104	1953-01-21	14
370104	1953-01-22	14
370104	1953-01-23	14
370104	1953-01-24	14
370104	1953-01-25	14
370104	1953-01-26	12
370104	1953-01-27	12
370104	1953-01-28	12
370104	1953-01-29	12
370104	1953-01-30	12
370104	1953-01-31	12
370104	1953-02-01	10
370104	1953-02-02	10
370104	1953-02-03	11
370104	1953-02-04	12
370104	1953-02-05	12
370104	1953-02-06	13
370104	1953-02-07	12
370104	1953-02-08	11
370104	1953-02-09	16
370104	1953-02-10	17
370104	1953-02-11	18
370104	1953-02-12	20
370104	1953-02-13	22
370104	1953-02-14	25
370104	1953-02-15	28
370104	1953-02-16	30
370104	1953-02-17	34
370104	1953-02-18	36
370104	1953-02-19	38
370104	1953-02-20	39
370104	1953-02-21	39
370104	1953-02-22	39
370104	1953-02-23	38
370104	1953-02-24	34
370104	1953-02-25	31
370104	1953-02-26	29
370104	1953-02-27	28
370104	1953-02-28	27
370104	1953-03-01	26
370104	1953-03-02	27
370104	1953-03-03	26
370104	1953-03-04	26
370104	1953-03-05	25
370104	1953-03-06	25
370104	1953-03-07	39
370104	1953-03-08	38
370104	1953-03-09	34
370104	1953-03-10	33
370104	1953-03-11	29
370104	1953-03-12	30
370104	1953-03-13	31
370104	1953-03-14	33
370104	1953-03-15	30
370104	1953-03-16	30
370104	1953-03-17	24
370104	1953-03-18	27
370104	1953-03-19	23
370104	1953-03-20	22
370104	1953-03-21	20
370104	1953-03-22	20
370104	1953-03-23	19
370104	1953-03-24	19
370104	1953-03-25	17
370104	1953-03-26	16
370104	1953-03-27	15
370104	1953-03-28	12
370104	1953-03-29	10
370104	1953-03-30	9
370104	1953-03-31	8
370104	1953-04-01	7
370104	1953-04-02	7
370104	1953-04-03	7
370104	1953-04-04	7
370104	1953-04-05	7
370104	1953-04-06	7
370104	1953-04-07	7
370104	1953-04-08	7
370104	1953-04-09	7
370104	1953-04-10	7
370104	1953-04-11	7
370104	1953-04-12	7
370104	1953-04-13	7
370104	1953-04-14	7
370104	1953-04-15	7
370104	1953-04-16	7
370104	1953-04-17	7
370104	1953-04-18	7
370104	1953-04-19	7
370104	1953-04-20	7
370104	1953-04-21	7
370104	1953-04-22	7
370104	1953-04-23	7
370104	1953-04-24	7
370104	1953-04-25	7
370104	1953-04-26	7
370104	1953-04-27	7
370104	1953-04-28	7
370104	1953-04-29	8
370104	1953-04-30	8
370104	1953-05-01	8
370104	1953-05-02	9
370104	1953-05-03	10
370104	1953-05-04	12
370104	1953-05-05	13
370104	1953-05-06	12
370104	1953-05-07	14
370104	1953-05-08	15
370104	1953-05-09	19
370104	1953-05-10	27
370104	1953-05-11	29
370104	1953-05-12	39
370104	1953-05-13	45
370104	1953-05-14	48
370104	1953-05-15	57
370104	1953-05-16	71
370104	1953-05-17	82
370104	1953-05-18	86
370104	1953-05-19	83
370104	1953-05-20	75
370104	1953-05-21	72
370104	1953-05-22	64
370104	1953-05-23	63
370104	1953-05-24	61
370104	1953-05-25	64
370104	1953-05-26	66
370104	1953-05-27	64
370104	1953-05-28	59
370104	1953-05-29	55
370104	1953-05-30	52
370104	1953-05-31	49
370104	1953-06-01	42
370104	1953-06-02	39
370104	1953-06-03	43
370104	1953-06-04	48
370104	1953-06-05	52
370104	1953-06-06	58
370104	1953-06-07	61
370104	1953-06-08	63
370104	1953-06-09	68
370104	1953-06-10	75
370104	1953-06-11	92
370104	1953-06-12	103
370104	1953-06-13	113
370104	1953-06-14	119
370104	1953-06-15	123
370104	1953-06-16	149
370104	1953-06-17	183
370104	1953-06-18	218
370104	1953-06-19	281
370104	1953-06-20	367
370104	1953-06-21	442
370104	1953-06-22	510
370104	1953-06-23	577
370104	1953-06-24	639
370104	1953-06-25	682
370104	1953-06-26	724
370104	1953-06-27	768
370104	1953-06-28	829
370104	1953-06-29	854
370104	1953-06-30	874
370104	1953-07-01	919
370104	1953-07-02	919
370104	1953-07-03	919
370104	1953-07-04	916
370104	1953-07-05	916
370104	1953-07-06	904
370104	1953-07-07	892
370104	1953-07-08	877
370104	1953-07-09	859
370104	1953-07-10	843
370104	1953-07-11	824
370104	1953-07-12	792
370104	1953-07-13	755
370104	1953-07-14	707
370104	1953-07-15	651
370104	1953-07-16	596
370104	1953-07-17	554
370104	1953-07-18	505
370104	1953-07-19	462
370104	1953-07-20	427
370104	1953-07-21	399
370104	1953-07-22	378
370104	1953-07-23	356
370104	1953-07-24	335
370104	1953-07-25	318
370104	1953-07-26	309
370104	1953-07-27	312
370104	1953-07-28	320
370104	1953-07-29	329
370104	1953-07-30	332
370104	1953-07-31	336
370104	1953-08-01	345
370104	1953-08-02	362
370104	1953-08-03	391
370104	1953-08-04	429
370104	1953-08-05	462
370104	1953-08-06	493
370104	1953-08-07	523
370104	1953-08-08	545
370104	1953-08-09	563
370104	1953-08-10	574
370104	1953-08-11	582
370104	1953-08-12	587
370104	1953-08-13	587
370104	1953-08-14	580
370104	1953-08-15	566
370104	1953-08-16	540
370104	1953-08-17	513
370104	1953-08-18	491
370104	1953-08-19	463
370104	1953-08-20	441
370104	1953-08-21	423
370104	1953-08-22	411
370104	1953-08-23	403
370104	1953-08-24	402
370104	1953-08-25	395
370104	1953-08-26	395
370104	1953-08-27	393
370104	1953-08-28	395
370104	1953-08-29	393
370104	1953-08-30	396
370104	1953-08-31	409
370104	1953-09-01	409
370104	1953-09-02	409
370104	1953-09-03	407
370104	1953-09-04	404
370104	1953-09-05	403
370104	1953-09-06	407
370104	1953-09-07	415
370104	1953-09-08	438
370104	1953-09-09	468
370104	1953-09-10	491
370104	1953-09-11	513
370104	1953-09-12	530
370104	1953-09-13	548
370104	1953-09-14	568
370104	1953-09-15	570
370104	1953-09-16	577
370104	1953-09-17	577
370104	1953-09-18	578
370104	1953-09-19	578
370104	1953-09-20	580
370104	1953-09-21	584
370104	1953-09-22	593
370104	1953-09-23	598
370104	1953-09-24	605
370104	1953-09-25	623
370104	1953-09-26	642
370104	1953-09-27	655
370104	1953-09-28	666
370104	1953-09-29	676
370104	1953-09-30	684
370104	1953-10-01	688
370104	1953-10-02	694
370104	1953-10-03	696
370104	1953-10-04	705
370104	1953-10-05	707
370104	1953-10-06	713
370104	1953-10-07	722
370104	1953-10-08	724
370104	1953-10-09	728
370104	1953-10-10	733
370104	1953-10-11	738
370104	1953-10-12	738
370104	1953-10-13	738
370104	1953-10-14	738
370104	1953-10-15	738
370104	1953-10-16	735
370104	1953-10-17	731
370104	1953-10-18	726
370104	1953-10-19	717
370104	1953-10-20	700
370104	1953-10-21	684
370104	1953-10-22	648
370104	1953-10-23	626
370104	1953-10-24	612
370104	1953-10-25	587
370104	1953-10-26	548
370104	1953-10-27	505
370104	1953-10-28	477
370104	1953-10-29	450
370104	1953-10-30	421
370104	1953-10-31	401
370104	1953-11-01	383
370104	1953-11-02	371
370104	1953-11-03	357
370104	1953-11-04	349
370104	1953-11-05	345
370104	1953-11-06	343
370104	1953-11-07	342
370104	1953-11-08	339
370104	1953-11-09	336
370104	1953-11-10	331
370104	1953-11-11	329
370104	1953-11-12	325
370104	1953-11-13	318
370104	1953-11-14	311
370104	1953-11-15	298
370104	1953-11-16	290
370104	1953-11-17	281
370104	1953-11-18	272
370104	1953-11-19	263
370104	1953-11-20	258
370104	1953-11-21	251
370104	1953-11-22	245
370104	1953-11-23	236
370104	1953-11-24	227
370104	1953-11-25	217
370104	1953-11-26	207
370104	1953-11-27	195
370104	1953-11-28	176
370104	1953-11-29	171
370104	1953-11-30	161
370104	1953-12-01	150
370104	1953-12-02	140
370104	1953-12-03	131
370104	1953-12-04	123
370104	1953-12-05	115
370104	1953-12-06	108
370104	1953-12-07	102
370104	1953-12-08	96
370104	1953-12-09	92
370104	1953-12-10	87
370104	1953-12-11	84
370104	1953-12-12	80
370104	1953-12-13	77
370104	1953-12-14	74
370104	1953-12-15	71
370104	1953-12-16	68
370104	1953-12-17	66
370104	1953-12-18	64
370104	1953-12-19	61
370104	1953-12-20	59
370104	1953-12-21	56
370104	1953-12-22	54
370104	1953-12-23	52
370104	1953-12-24	50
370104	1953-12-25	49
370104	1953-12-26	48
370104	1953-12-27	46
370104	1953-12-28	45
370104	1953-12-29	43
370104	1953-12-30	42
370104	1953-12-31	41
370104	1954-01-01	39
370104	1954-01-02	38
370104	1954-01-03	37
370104	1954-01-04	37
370104	1954-01-05	36
370104	1954-01-06	36
370104	1954-01-07	35
370104	1954-01-08	33
370104	1954-01-09	31
370104	1954-01-10	31
370104	1954-01-11	30
370104	1954-01-12	30
370104	1954-01-13	29
370104	1954-01-14	29
370104	1954-01-15	28
370104	1954-01-16	27
370104	1954-01-17	26
370104	1954-01-18	25
370104	1954-01-19	24
370104	1954-01-20	24
370104	1954-01-21	21
370104	1954-01-22	21
370104	1954-01-23	21
370104	1954-01-24	21
370104	1954-01-25	20
370104	1954-01-26	20
370104	1954-01-27	20
370104	1954-01-28	20
370104	1954-01-29	20
370104	1954-01-30	20
370104	1954-01-31	19
370104	1954-02-01	19
370104	1954-02-02	19
370104	1954-02-03	19
370104	1954-02-04	18
370104	1954-02-05	18
370104	1954-02-06	18
370104	1954-02-07	18
370104	1954-02-08	18
370104	1954-02-09	18
370104	1954-02-10	17
370104	1954-02-11	17
370104	1954-02-12	17
370104	1954-02-13	17
370104	1954-02-14	17
370104	1954-02-15	16
370104	1954-02-16	16
370104	1954-02-17	16
370104	1954-02-18	15
370104	1954-02-19	15
370104	1954-02-20	14
370104	1954-02-21	14
370104	1954-02-22	14
370104	1954-02-23	14
370104	1954-02-24	14
370104	1954-02-25	14
370104	1954-02-26	14
370104	1954-02-27	14
370104	1954-02-28	14
370104	1954-03-01	13
370104	1954-03-02	13
370104	1954-03-03	13
370104	1954-03-04	13
370104	1954-03-05	13
370104	1954-03-06	12
370104	1954-03-07	12
370104	1954-03-08	12
370104	1954-03-09	12
370104	1954-03-10	12
370104	1954-03-11	12
370104	1954-03-12	12
370104	1954-03-13	12
370104	1954-03-14	11
370104	1954-03-15	11
370104	1954-03-16	10
370104	1954-03-17	10
370104	1954-03-18	10
370104	1954-03-19	10
370104	1954-03-20	10
370104	1954-03-21	10
370104	1954-03-22	10
370104	1954-03-23	10
370104	1954-03-24	9
370104	1954-03-25	9
370104	1954-03-26	9
370104	1954-03-27	9
370104	1954-03-28	9
370104	1954-03-29	8
370104	1954-03-30	8
370104	1954-03-31	8
370104	1954-04-01	8
370104	1954-04-02	8
370104	1954-04-03	8
370104	1954-04-04	9
370104	1954-04-05	9
370104	1954-04-06	9
370104	1954-04-07	9
370104	1954-04-08	9
370104	1954-04-09	9
370104	1954-04-10	9
370104	1954-04-11	9
370104	1954-04-12	9
370104	1954-04-13	9
370104	1954-04-14	9
370104	1954-04-15	9
370104	1954-04-16	9
370104	1954-04-17	9
370104	1954-04-18	9
370104	1954-04-19	9
370104	1954-04-20	8
370104	1954-04-21	8
370104	1954-04-22	8
370104	1954-04-23	8
370104	1954-04-24	7
370104	1954-04-25	7
370104	1954-04-26	7
370104	1954-04-27	7
370104	1954-04-28	7
370104	1954-04-29	7
370104	1954-04-30	7
370104	1954-05-01	7
370104	1954-05-02	7
370104	1954-05-03	7
370104	1954-05-04	7
370104	1954-05-05	7
370104	1954-05-06	7
370104	1954-05-07	7
370104	1954-05-08	7
370104	1954-05-09	7
370104	1954-05-10	7
370104	1954-05-11	7
370104	1954-05-12	7
370104	1954-05-13	7
370104	1954-05-14	7
370104	1954-05-15	7
370104	1954-05-16	8
370104	1954-05-17	9
370104	1954-05-18	10
370104	1954-05-19	10
370104	1954-05-20	11
370104	1954-05-21	12
370104	1954-05-22	12
370104	1954-05-23	13
370104	1954-05-24	14
370104	1954-05-25	15
370104	1954-05-26	14
370104	1954-05-27	13
370104	1954-05-28	13
370104	1954-05-29	14
370104	1954-05-30	19
370104	1954-05-31	26
370104	1954-06-01	64
370104	1954-06-02	100
370104	1954-06-03	129
370104	1954-06-04	181
370104	1954-06-05	217
370104	1954-06-06	255
370104	1954-06-07	276
370104	1954-06-08	287
370104	1954-06-09	292
370104	1954-06-10	294
370104	1954-06-11	305
370104	1954-06-12	317
370104	1954-06-13	318
370104	1954-06-14	306
370104	1954-06-15	279
370104	1954-06-16	252
370104	1954-06-17	225
370104	1954-06-18	199
370104	1954-06-19	197
370104	1954-06-20	195
370104	1954-06-21	190
370104	1954-06-22	182
370104	1954-06-23	172
370104	1954-06-24	161
370104	1954-06-25	148
370104	1954-06-26	137
370104	1954-06-27	129
370104	1954-06-28	116
370104	1954-06-29	103
370104	1954-06-30	90
370104	1954-07-01	78
370104	1954-07-02	71
370104	1954-07-03	68
370104	1954-07-04	68
370104	1954-07-05	71
370104	1954-07-06	68
370104	1954-07-07	65
370104	1954-07-08	65
370104	1954-07-09	78
370104	1954-07-10	93
370104	1954-07-11	102
370104	1954-07-12	97
370104	1954-07-13	83
370104	1954-07-14	68
370104	1954-07-15	55
370104	1954-07-16	49
370104	1954-07-17	45
370104	1954-07-18	46
370104	1954-07-19	51
370104	1954-07-20	54
370104	1954-07-21	57
370104	1954-07-22	58
370104	1954-07-23	58
370104	1954-07-24	55
370104	1954-07-25	51
370104	1954-07-26	48
370104	1954-07-27	46
370104	1954-07-28	45
370104	1954-07-29	44
370104	1954-07-30	44
370104	1954-07-31	46
370104	1954-08-01	52
370104	1954-08-02	59
370104	1954-08-03	61
370104	1954-08-04	61
370104	1954-08-05	74
370104	1954-08-06	95
370104	1954-08-07	123
370104	1954-08-08	152
370104	1954-08-09	177
370104	1954-08-10	199
370104	1954-08-11	218
370104	1954-08-12	238
370104	1954-08-13	251
370104	1954-08-14	261
370104	1954-08-15	255
370104	1954-08-16	258
370104	1954-08-17	267
370104	1954-08-18	276
370104	1954-08-19	291
370104	1954-08-20	305
370104	1954-08-21	325
370104	1954-08-22	345
370104	1954-08-23	363
370104	1954-08-24	373
370104	1954-08-25	373
370104	1954-08-26	366
370104	1954-08-27	345
370104	1954-08-28	323
370104	1954-08-29	283
370104	1954-08-30	256
370104	1954-08-31	235
370104	1954-09-01	219
370104	1954-09-02	216
370104	1954-09-03	220
370104	1954-09-04	215
370104	1954-09-05	220
370104	1954-09-06	225
370104	1954-09-07	226
370104	1954-09-08	223
370104	1954-09-09	222
370104	1954-09-10	228
370104	1954-09-11	250
370104	1954-09-12	278
370104	1954-09-13	311
370104	1954-09-14	357
370104	1954-09-15	402
370104	1954-09-16	451
370104	1954-09-17	507
370104	1954-09-18	557
370104	1954-09-19	625
370104	1954-09-20	688
370104	1954-09-21	768
370104	1954-09-22	868
370104	1954-09-23	955
370104	1954-09-24	1100
370104	1954-09-25	1290
370104	1954-09-26	1350
370104	1954-09-27	1370
370104	1954-09-28	1360
370104	1954-09-29	1300
370104	1954-09-30	1270
370104	1954-10-01	1240
370104	1954-10-02	1210
370104	1954-10-03	1170
370104	1954-10-04	1140
370104	1954-10-05	1120
370104	1954-10-06	1100
370104	1954-10-07	1080
370104	1954-10-08	1070
370104	1954-10-09	1070
370104	1954-10-10	1070
370104	1954-10-11	1080
370104	1954-10-12	1080
370104	1954-10-13	1080
370104	1954-10-14	1080
370104	1954-10-15	1080
370104	1954-10-16	1080
370104	1954-10-17	1070
370104	1954-10-18	1070
370104	1954-10-19	1070
370104	1954-10-20	1060
370104	1954-10-21	1050
370104	1954-10-22	1050
370104	1954-10-23	1040
370104	1954-10-24	1030
370104	1954-10-25	1020
370104	1954-10-26	1010
370104	1954-10-27	1000
370104	1954-10-28	996
370104	1954-10-29	985
370104	1954-10-30	982
370104	1954-10-31	982
370104	1954-11-01	967
370104	1954-11-02	955
370104	1954-11-03	940
370104	1954-11-04	928
370104	1954-11-05	919
370104	1954-11-06	910
370104	1954-11-07	901
370104	1954-11-08	889
370104	1954-11-09	874
370104	1954-11-10	868
370104	1954-11-11	857
370104	1954-11-12	829
370104	1954-11-13	808
370104	1954-11-14	792
370104	1954-11-15	728
370104	1954-11-16	659
370104	1954-11-17	580
370104	1954-11-18	493
370104	1954-11-19	417
370104	1954-11-20	345
370104	1954-11-21	287
370104	1954-11-22	225
370104	1954-11-23	189
370104	1954-11-24	160
370104	1954-11-25	132
370104	1954-11-26	110
370104	1954-11-27	107
370104	1954-11-28	98
370104	1954-11-29	92
370104	1954-11-30	88
370104	1954-12-01	78
370104	1954-12-02	75
370104	1954-12-03	73
370104	1954-12-04	69
370104	1954-12-05	65
370104	1954-12-06	61
370104	1954-12-07	57
370104	1954-12-08	55
370104	1954-12-09	54
370104	1954-12-10	53
370104	1954-12-11	51
370104	1954-12-12	49
370104	1954-12-13	47
370104	1954-12-14	44
370104	1954-12-15	40
370104	1954-12-16	38
370104	1954-12-17	36
370104	1954-12-18	35
370104	1954-12-19	34
370104	1954-12-20	34
370104	1954-12-21	33
370104	1954-12-22	32
370104	1954-12-23	31
370104	1954-12-24	29
370104	1954-12-25	28
370104	1954-12-26	26
370104	1954-12-27	25
370104	1954-12-28	24
370104	1954-12-29	22
370104	1954-12-30	21
370104	1954-12-31	20
370104	1955-01-01	19
370104	1955-01-02	19
370104	1955-01-03	19
370104	1955-01-04	18
370104	1955-01-05	18
370104	1955-01-06	18
370104	1955-01-07	18
370104	1955-01-08	18
370104	1955-01-09	18
370104	1955-01-10	18
370104	1955-01-11	18
370104	1955-01-12	17
370104	1955-01-13	17
370104	1955-01-14	17
370104	1955-01-15	17
370104	1955-01-16	16
370104	1955-01-17	16
370104	1955-01-18	15
370104	1955-01-19	14
370104	1955-01-20	14
370104	1955-01-21	13
370104	1955-01-22	12
370104	1955-01-23	12
370104	1955-01-24	12
370104	1955-01-25	11
370104	1955-01-26	11
370104	1955-01-27	11
370104	1955-01-28	10
370104	1955-01-29	10
370104	1955-01-30	10
370104	1955-01-31	10
370104	1955-02-01	10
370104	1955-02-02	10
370104	1955-02-03	10
370104	1955-02-04	10
370104	1955-02-05	9
370104	1955-02-06	9
370104	1955-02-07	9
370104	1955-02-08	9
370104	1955-02-09	9
370104	1955-02-10	9
370104	1955-02-11	9
370104	1955-02-12	9
370104	1955-02-13	9
370104	1955-02-14	9
370104	1955-02-15	9
370104	1955-02-16	9
370104	1955-02-17	9
370104	1955-02-18	9
370104	1955-02-19	9
370104	1955-02-20	9
370104	1955-02-21	8
370104	1955-02-22	8
370104	1955-02-23	8
370104	1955-02-24	8
370104	1955-02-25	8
370104	1955-02-26	8
370104	1955-02-27	8
370104	1955-02-28	8
370104	1955-03-01	8
370104	1955-03-02	8
370104	1955-03-03	8
370104	1955-03-04	8
370104	1955-03-05	8
370104	1955-03-06	8
370104	1955-03-07	8
370104	1955-03-08	8
370104	1955-03-09	8
370104	1955-03-10	8
370104	1955-03-11	8
370104	1955-03-12	8
370104	1955-03-13	8
370104	1955-03-14	8
370104	1955-03-15	8
370104	1955-03-16	7
370104	1955-03-17	7
370104	1955-03-18	7
370104	1955-03-19	7
370104	1955-03-20	7
370104	1955-03-21	7
370104	1955-03-22	7
370104	1955-03-23	7
370104	1955-03-24	7
370104	1955-03-25	7
370104	1955-03-26	7
370104	1955-03-27	6
370104	1955-03-28	6
370104	1955-03-29	6
370104	1955-03-30	6
370104	1955-03-31	5
370104	1955-04-01	5
370104	1955-04-02	5
370104	1955-04-03	5
370104	1955-04-04	5
370104	1955-04-05	6
370104	1955-04-06	6
370104	1955-04-07	6
370104	1955-04-08	6
370104	1955-04-09	6
370104	1955-04-10	6
370104	1955-04-11	6
370104	1955-04-12	6
370104	1955-04-13	6
370104	1955-04-14	5
370104	1955-04-15	5
370104	1955-04-16	5
370104	1955-04-17	5
370104	1955-04-18	5
370104	1955-04-19	5
370104	1955-04-20	5
370104	1955-04-21	5
370104	1955-04-22	5
370104	1955-04-23	5
370104	1955-04-24	5
370104	1955-04-25	5
370104	1955-04-26	5
370104	1955-04-27	5
370104	1955-04-28	5
370104	1955-04-29	5
370104	1955-04-30	5
370104	1955-05-01	5
370104	1955-05-02	5
370104	1955-05-03	5
370104	1955-05-04	5
370104	1955-05-05	5
370104	1955-05-06	5
370104	1955-05-07	5
370104	1955-05-08	5
370104	1955-05-09	5
370104	1955-05-10	5
370104	1955-05-11	5
370104	1955-05-12	5
370104	1955-05-13	7
370104	1955-05-14	11
370104	1955-05-15	17
370104	1955-05-16	21
370104	1955-05-17	21
370104	1955-05-18	23
370104	1955-05-19	24
370104	1955-05-20	21
370104	1955-05-21	19
370104	1955-05-22	16
370104	1955-05-23	16
370104	1955-05-24	17
370104	1955-05-25	20
370104	1955-05-26	25
370104	1955-05-27	32
370104	1955-05-28	38
370104	1955-05-29	40
370104	1955-05-30	42
370104	1955-05-31	42
370104	1955-06-01	45
370104	1955-06-02	57
370104	1955-06-03	62
370104	1955-06-04	81
370104	1955-06-05	138
370104	1955-06-06	199
370104	1955-06-07	243
370104	1955-06-08	290
370104	1955-06-09	407
370104	1955-06-10	496
370104	1955-06-11	538
370104	1955-06-12	588
370104	1955-06-13	625
370104	1955-06-14	661
370104	1955-06-15	690
370104	1955-06-16	715
370104	1955-06-17	731
370104	1955-06-18	748
370104	1955-06-19	752
370104	1955-06-20	752
370104	1955-06-21	752
370104	1955-06-22	750
370104	1955-06-23	742
370104	1955-06-24	740
370104	1955-06-25	738
370104	1955-06-26	728
370104	1955-06-27	724
370104	1955-06-28	720
370104	1955-06-29	711
370104	1955-06-30	707
370104	1955-07-01	702
370104	1955-07-02	694
370104	1955-07-03	678
370104	1955-07-04	646
370104	1955-07-05	613
370104	1955-07-06	584
370104	1955-07-07	548
370104	1955-07-08	524
370104	1955-07-09	505
370104	1955-07-10	476
370104	1955-07-11	462
370104	1955-07-12	451
370104	1955-07-13	440
370104	1955-07-14	421
370104	1955-07-15	386
370104	1955-07-16	368
370104	1955-07-17	355
370104	1955-07-18	356
370104	1955-07-19	350
370104	1955-07-20	348
370104	1955-07-21	347
370104	1955-07-22	344
370104	1955-07-23	336
370104	1955-07-24	321
370104	1955-07-25	303
370104	1955-07-26	292
370104	1955-07-27	278
370104	1955-07-28	262
370104	1955-07-29	247
370104	1955-07-30	232
370104	1955-07-31	227
370104	1955-08-01	222
370104	1955-08-02	220
370104	1955-08-03	220
370104	1955-08-04	218
370104	1955-08-05	209
370104	1955-08-06	199
370104	1955-08-07	204
370104	1955-08-08	215
370104	1955-08-09	231
370104	1955-08-10	274
370104	1955-08-11	305
370104	1955-08-12	325
370104	1955-08-13	341
370104	1955-08-14	354
370104	1955-08-15	373
370104	1955-08-16	407
370104	1955-08-17	427
370104	1955-08-18	451
370104	1955-08-19	468
370104	1955-08-20	486
370104	1955-08-21	502
370104	1955-08-22	514
370104	1955-08-23	533
370104	1955-08-24	536
370104	1955-08-25	527
370104	1955-08-26	513
370104	1955-08-27	509
370104	1955-08-28	469
370104	1955-08-29	443
370104	1955-08-30	421
370104	1955-08-31	403
370104	1955-09-01	390
370104	1955-09-02	379
370104	1955-09-03	368
370104	1955-09-04	360
370104	1955-09-05	354
370104	1955-09-06	345
370104	1955-09-07	331
370104	1955-09-08	319
370104	1955-09-09	314
370104	1955-09-10	312
370104	1955-09-11	312
370104	1955-09-12	312
370104	1955-09-13	312
370104	1955-09-14	309
370104	1955-09-15	309
370104	1955-09-16	311
370104	1955-09-17	317
370104	1955-09-18	342
370104	1955-09-19	397
370104	1955-09-20	436
370104	1955-09-21	469
370104	1955-09-22	498
370104	1955-09-23	509
370104	1955-09-24	513
370104	1955-09-25	513
370104	1955-09-26	512
370104	1955-09-27	505
370104	1955-09-28	502
370104	1955-09-29	500
370104	1955-09-30	498
370104	1955-10-01	498
370104	1955-10-02	506
370104	1955-10-03	526
370104	1955-10-04	545
370104	1955-10-05	557
370104	1955-10-06	563
370104	1955-10-07	566
370104	1955-10-08	566
370104	1955-10-09	554
370104	1955-10-10	539
370104	1955-10-11	516
370104	1955-10-12	482
370104	1955-10-13	451
370104	1955-10-14	416
370104	1955-10-15	380
370104	1955-10-16	337
370104	1955-10-17	302
370104	1955-10-18	263
370104	1955-10-19	246
370104	1955-10-20	224
370104	1955-10-21	176
370104	1955-10-22	158
370104	1955-10-23	143
370104	1955-10-24	129
370104	1955-10-25	116
370104	1955-10-26	109
370104	1955-10-27	106
370104	1955-10-28	101
370104	1955-10-29	89
370104	1955-10-30	83
370104	1955-10-31	77
370104	1955-11-01	71
370104	1955-11-02	68
370104	1955-11-03	66
370104	1955-11-04	63
370104	1955-11-05	59
370104	1955-11-06	57
370104	1955-11-07	52
370104	1955-11-08	51
370104	1955-11-09	49
370104	1955-11-10	47
370104	1955-11-11	45
370104	1955-11-12	43
370104	1955-11-13	43
370104	1955-11-14	41
370104	1955-11-15	40
370104	1955-11-16	36
370104	1955-11-17	34
370104	1955-11-18	34
370104	1955-11-19	33
370104	1955-11-20	30
370104	1955-11-21	30
370104	1955-11-22	29
370104	1955-11-23	28
370104	1955-11-24	27
370104	1955-11-25	26
370104	1955-11-26	26
370104	1955-11-27	25
370104	1955-11-28	25
370104	1955-11-29	24
370104	1955-11-30	24
370104	1955-12-01	23
370104	1955-12-02	23
370104	1955-12-03	23
370104	1955-12-04	22
370104	1955-12-05	22
370104	1955-12-06	22
370104	1955-12-07	22
370104	1955-12-08	21
370104	1955-12-09	21
370104	1955-12-10	21
370104	1955-12-11	21
370104	1955-12-12	20
370104	1955-12-13	20
370104	1955-12-14	20
370104	1955-12-15	20
370104	1955-12-16	20
370104	1955-12-17	20
370104	1955-12-18	20
370104	1955-12-19	20
370104	1955-12-20	20
370104	1955-12-21	20
370104	1955-12-22	19
370104	1955-12-23	19
370104	1955-12-24	19
370104	1955-12-25	19
370104	1955-12-26	19
370104	1955-12-27	19
370104	1955-12-28	19
370104	1955-12-29	19
370104	1955-12-30	19
370104	1955-12-31	19
370104	1956-01-01	18
370104	1956-01-02	18
370104	1956-01-03	18
370104	1956-01-04	18
370104	1956-01-05	18
370104	1956-01-06	18
370104	1956-01-07	17
370104	1956-01-08	17
370104	1956-01-09	17
370104	1956-01-10	16
370104	1956-01-11	16
370104	1956-01-12	16
370104	1956-01-13	16
370104	1956-01-14	15
370104	1956-01-15	15
370104	1956-01-16	15
370104	1956-01-17	15
370104	1956-01-18	14
370104	1956-01-19	14
370104	1956-01-20	14
370104	1956-01-21	14
370104	1956-01-22	14
370104	1956-01-23	14
370104	1956-01-24	13
370104	1956-01-25	13
370104	1956-01-26	13
370104	1956-01-27	12
370104	1956-01-28	12
370104	1956-01-29	12
370104	1956-01-30	12
370104	1956-01-31	12
370104	1956-02-01	12
370104	1956-02-02	12
370104	1956-02-03	12
370104	1956-02-04	11
370104	1956-02-05	11
370104	1956-02-06	11
370104	1956-02-07	11
370104	1956-02-08	10
370104	1956-02-09	10
370104	1956-02-10	10
370104	1956-02-11	10
370104	1956-02-12	10
370104	1956-02-13	9
370104	1956-02-14	9
370104	1956-02-15	9
370104	1956-02-16	9
370104	1956-02-17	9
370104	1956-02-18	9
370104	1956-02-19	9
370104	1956-02-20	9
370104	1956-02-21	9
370104	1956-02-22	8
370104	1956-02-23	8
370104	1956-02-24	8
370104	1956-02-25	8
370104	1956-02-26	8
370104	1956-02-27	8
370104	1956-02-28	8
370104	1956-02-29	8
370104	1956-03-01	8
370104	1956-03-02	8
370104	1956-03-03	8
370104	1956-03-04	7
370104	1956-03-05	7
370104	1956-03-06	7
370104	1956-03-07	7
370104	1956-03-08	7
370104	1956-03-09	7
370104	1956-03-10	7
370104	1956-03-11	7
370104	1956-03-12	7
370104	1956-03-13	7
370104	1956-03-14	7
370104	1956-03-15	7
370104	1956-03-16	6
370104	1956-03-17	6
370104	1956-03-18	6
370104	1956-03-19	6
370104	1956-03-20	6
370104	1956-03-21	6
370104	1956-03-22	6
370104	1956-03-23	6
370104	1956-03-24	6
370104	1956-03-25	5
370104	1956-03-26	5
370104	1956-03-27	5
370104	1956-03-28	5
370104	1956-03-29	5
370104	1956-03-30	5
370104	1956-03-31	5
370104	1956-04-01	5
370104	1956-04-02	5
370104	1956-04-03	5
370104	1956-04-04	5
370104	1956-04-05	5
370104	1956-04-06	4
370104	1956-04-07	4
370104	1956-04-08	4
370104	1956-04-09	4
370104	1956-04-10	4
370104	1956-04-11	4
370104	1956-04-12	4
370104	1956-04-13	4
370104	1956-04-14	4
370104	1956-04-15	4
370104	1956-04-16	4
370104	1956-04-17	4
370104	1956-04-18	4
370104	1956-04-19	4
370104	1956-04-20	5
370104	1956-04-21	4
370104	1956-04-22	4
370104	1956-04-23	5
370104	1956-04-24	5
370104	1956-04-25	5
370104	1956-04-26	5
370104	1956-04-27	5
370104	1956-04-28	5
370104	1956-04-29	5
370104	1956-04-30	5
370104	1956-05-01	5
370104	1956-05-02	6
370104	1956-05-03	7
370104	1956-05-04	11
370104	1956-05-05	21
370104	1956-05-06	42
370104	1956-05-07	49
370104	1956-05-08	54
370104	1956-05-09	51
370104	1956-05-10	51
370104	1956-05-11	52
370104	1956-05-12	52
370104	1956-05-13	57
370104	1956-05-14	59
370104	1956-05-15	72
370104	1956-05-16	73
370104	1956-05-17	113
370104	1956-05-18	139
370104	1956-05-19	174
370104	1956-05-20	195
370104	1956-05-21	212
370104	1956-05-22	219
370104	1956-05-23	224
370104	1956-05-24	228
370104	1956-05-25	212
370104	1956-05-26	194
370104	1956-05-27	177
370104	1956-05-28	166
370104	1956-05-29	156
370104	1956-05-30	149
370104	1956-05-31	139
370104	1956-06-01	135
370104	1956-06-02	128
370104	1956-06-03	119
370104	1956-06-04	126
370104	1956-06-05	132
370104	1956-06-06	136
370104	1956-06-07	137
370104	1956-06-08	159
370104	1956-06-09	200
370104	1956-06-10	216
370104	1956-06-11	230
370104	1956-06-12	235
370104	1956-06-13	232
370104	1956-06-14	226
370104	1956-06-15	218
370104	1956-06-16	205
370104	1956-06-17	191
370104	1956-06-18	176
370104	1956-06-19	160
370104	1956-06-20	147
370104	1956-06-21	138
370104	1956-06-22	119
370104	1956-06-23	113
370104	1956-06-24	114
370104	1956-06-25	115
370104	1956-06-26	115
370104	1956-06-27	115
370104	1956-06-28	115
370104	1956-06-29	113
370104	1956-06-30	120
370104	1956-07-01	143
370104	1956-07-02	181
370104	1956-07-03	212
370104	1956-07-04	248
370104	1956-07-05	284
370104	1956-07-06	317
370104	1956-07-07	351
370104	1956-07-08	413
370104	1956-07-09	458
370104	1956-07-10	505
370104	1956-07-11	545
370104	1956-07-12	577
370104	1956-07-13	602
370104	1956-07-14	626
370104	1956-07-15	648
370104	1956-07-16	666
370104	1956-07-17	682
370104	1956-07-18	700
370104	1956-07-19	713
370104	1956-07-20	726
370104	1956-07-21	733
370104	1956-07-22	740
370104	1956-07-23	758
370104	1956-07-24	772
370104	1956-07-25	780
370104	1956-07-26	788
370104	1956-07-27	790
370104	1956-07-28	790
370104	1956-07-29	785
370104	1956-07-30	770
370104	1956-07-31	742
370104	1956-08-01	711
370104	1956-08-02	664
370104	1956-08-03	602
370104	1956-08-04	562
370104	1956-08-05	513
370104	1956-08-06	467
370104	1956-08-07	411
370104	1956-08-08	373
370104	1956-08-09	366
370104	1956-08-10	379
370104	1956-08-11	392
370104	1956-08-12	417
370104	1956-08-13	443
370104	1956-08-14	464
370104	1956-08-15	486
370104	1956-08-16	507
370104	1956-08-17	534
370104	1956-08-18	562
370104	1956-08-19	602
370104	1956-08-20	651
370104	1956-08-21	692
370104	1956-08-22	713
370104	1956-08-23	758
370104	1956-08-24	780
370104	1956-08-25	821
370104	1956-08-26	851
370104	1956-08-27	857
370104	1956-08-28	857
370104	1956-08-29	862
370104	1956-08-30	862
370104	1956-08-31	862
370104	1956-09-01	865
370104	1956-09-02	865
370104	1956-09-03	859
370104	1956-09-04	859
370104	1956-09-05	859
370104	1956-09-06	848
370104	1956-09-07	895
370104	1956-09-08	934
370104	1956-09-09	979
370104	1956-09-10	1030
370104	1956-09-11	1090
370104	1956-09-12	1180
370104	1956-09-13	1260
370104	1956-09-14	1300
370104	1956-09-15	1310
370104	1956-09-16	1240
370104	1956-09-17	1270
370104	1956-09-18	1240
370104	1956-09-19	1200
370104	1956-09-20	1170
370104	1956-09-21	1150
370104	1956-09-22	1140
370104	1956-09-23	1120
370104	1956-09-24	1110
370104	1956-09-25	1090
370104	1956-09-26	1070
370104	1956-09-27	1060
370104	1956-09-28	1040
370104	1956-09-29	1020
370104	1956-09-30	985
370104	1956-10-01	999
370104	1956-10-02	989
370104	1956-10-03	973
370104	1956-10-04	961
370104	1956-10-05	943
370104	1956-10-06	931
370104	1956-10-07	919
370104	1956-10-08	913
370104	1956-10-09	904
370104	1956-10-10	895
370104	1956-10-11	886
370104	1956-10-12	871
370104	1956-10-13	857
370104	1956-10-14	843
370104	1956-10-15	824
370104	1956-10-16	800
370104	1956-10-17	770
370104	1956-10-18	720
370104	1956-10-19	659
370104	1956-10-20	600
370104	1956-10-21	528
370104	1956-10-22	464
370104	1956-10-23	375
370104	1956-10-24	272
370104	1956-10-25	257
370104	1956-10-26	250
370104	1956-10-27	232
370104	1956-10-28	205
370104	1956-10-29	184
370104	1956-10-30	170
370104	1956-10-31	157
370104	1956-11-01	143
370104	1956-11-02	133
370104	1956-11-03	125
370104	1956-11-04	115
370104	1956-11-05	108
370104	1956-11-06	100
370104	1956-11-07	94
370104	1956-11-08	88
370104	1956-11-09	81
370104	1956-11-10	75
370104	1956-11-11	71
370104	1956-11-12	67
370104	1956-11-13	64
370104	1956-11-14	61
370104	1956-11-15	58
370104	1956-11-16	53
370104	1956-11-17	48
370104	1956-11-18	43
370104	1956-11-19	39
370104	1956-11-20	35
370104	1956-11-21	35
370104	1956-11-22	34
370104	1956-11-23	34
370104	1956-11-24	34
370104	1956-11-25	34
370104	1956-11-26	34
370104	1956-11-27	33
370104	1956-11-28	33
370104	1956-11-29	33
370104	1956-11-30	32
370104	1956-12-01	31
370104	1956-12-02	31
370104	1956-12-03	31
370104	1956-12-04	30
370104	1956-12-05	30
370104	1956-12-06	30
370104	1956-12-07	29
370104	1956-12-08	29
370104	1956-12-09	29
370104	1956-12-10	28
370104	1956-12-11	28
370104	1956-12-12	27
370104	1956-12-13	27
370104	1956-12-14	26
370104	1956-12-15	26
370104	1956-12-16	26
370104	1956-12-17	25
370104	1956-12-18	25
370104	1956-12-19	25
370104	1956-12-20	24
370104	1956-12-21	24
370104	1956-12-22	24
370104	1956-12-23	23
370104	1956-12-24	21
370104	1956-12-25	21
370104	1956-12-26	20
370104	1956-12-27	20
370104	1956-12-28	20
370104	1956-12-29	19
370104	1956-12-30	19
370104	1956-12-31	19
370104	1957-01-01	18
370104	1957-01-02	18
370104	1957-01-03	18
370104	1957-01-04	18
370104	1957-01-05	18
370104	1957-01-06	18
370104	1957-01-07	17
370104	1957-01-08	17
370104	1957-01-09	17
370104	1957-01-10	17
370104	1957-01-11	17
370104	1957-01-12	16
370104	1957-01-13	16
370104	1957-01-14	16
370104	1957-01-15	16
370104	1957-01-16	15
370104	1957-01-17	15
370104	1957-01-18	15
370104	1957-01-19	15
370104	1957-01-20	14
370104	1957-01-21	14
370104	1957-01-22	14
370104	1957-01-23	14
370104	1957-01-24	14
370104	1957-01-25	14
370104	1957-01-26	14
370104	1957-01-27	13
370104	1957-01-28	13
370104	1957-01-29	13
370104	1957-01-30	13
370104	1957-01-31	12
370104	1957-02-01	12
370104	1957-02-02	12
370104	1957-02-03	12
370104	1957-02-04	12
370104	1957-02-05	12
370104	1957-02-06	12
370104	1957-02-07	12
370104	1957-02-08	12
370104	1957-02-09	12
370104	1957-02-10	12
370104	1957-02-11	12
370104	1957-02-12	11
370104	1957-02-13	11
370104	1957-02-14	11
370104	1957-02-15	10
370104	1957-02-16	10
370104	1957-02-17	9
370104	1957-02-18	9
370104	1957-02-19	9
370104	1957-02-20	9
370104	1957-02-21	8
370104	1957-02-22	8
370104	1957-02-23	8
370104	1957-02-24	8
370104	1957-02-25	8
370104	1957-02-26	7
370104	1957-02-27	7
370104	1957-02-28	7
370104	1957-03-01	6
370104	1957-03-02	6
370104	1957-03-03	6
370104	1957-03-04	6
370104	1957-03-05	6
370104	1957-03-06	5
370104	1957-03-07	5
370104	1957-03-08	5
370104	1957-03-09	5
370104	1957-03-10	5
370104	1957-03-11	5
370104	1957-03-12	6
370104	1957-03-13	8
370104	1957-03-14	11
370104	1957-03-15	15
370104	1957-03-16	18
370104	1957-03-17	22
370104	1957-03-18	23
370104	1957-03-19	21
370104	1957-03-20	18
370104	1957-03-21	16
370104	1957-03-22	15
370104	1957-03-23	14
370104	1957-03-24	13
370104	1957-03-25	13
370104	1957-03-26	12
370104	1957-03-27	11
370104	1957-03-28	10
370104	1957-03-29	10
370104	1957-03-30	10
370104	1957-03-31	9
370104	1957-04-01	8
370104	1957-04-02	8
370104	1957-04-03	7
370104	1957-04-04	7
370104	1957-04-05	7
370104	1957-04-06	8
370104	1957-04-07	9
370104	1957-04-08	9
370104	1957-04-09	10
370104	1957-04-10	9
370104	1957-04-11	11
370104	1957-04-12	12
370104	1957-04-13	14
370104	1957-04-14	16
370104	1957-04-15	16
370104	1957-04-16	15
370104	1957-04-17	13
370104	1957-04-18	12
370104	1957-04-19	10
370104	1957-04-20	10
370104	1957-04-21	10
370104	1957-04-22	10
370104	1957-04-23	12
370104	1957-04-24	11
370104	1957-04-25	10
370104	1957-04-26	10
370104	1957-04-27	11
370104	1957-04-28	12
370104	1957-04-29	14
370104	1957-04-30	18
370104	1957-05-01	21
370104	1957-05-02	19
370104	1957-05-03	17
370104	1957-05-04	15
370104	1957-05-05	12
370104	1957-05-06	11
370104	1957-05-07	10
370104	1957-05-08	10
370104	1957-05-09	10
370104	1957-05-10	10
370104	1957-05-11	10
370104	1957-05-12	10
370104	1957-05-13	10
370104	1957-05-14	10
370104	1957-05-15	10
370104	1957-05-16	10
370104	1957-05-17	9
370104	1957-05-18	9
370104	1957-05-19	8
370104	1957-05-20	8
370104	1957-05-21	8
370104	1957-05-22	8
370104	1957-05-23	8
370104	1957-05-24	8
370104	1957-05-25	9
370104	1957-05-26	11
370104	1957-05-27	10
370104	1957-05-28	9
370104	1957-05-29	9
370104	1957-05-30	8
370104	1957-05-31	9
370104	1957-06-01	9
370104	1957-06-02	9
370104	1957-06-03	9
370104	1957-06-04	11
370104	1957-06-05	14
370104	1957-06-06	19
370104	1957-06-07	23
370104	1957-06-08	29
370104	1957-06-09	45
370104	1957-06-10	73
370104	1957-06-11	90
370104	1957-06-12	99
370104	1957-06-13	108
370104	1957-06-14	116
370104	1957-06-15	120
370104	1957-06-16	118
370104	1957-06-17	111
370104	1957-06-18	104
370104	1957-06-19	100
370104	1957-06-20	97
370104	1957-06-21	95
[truncated: 16,994 more rows]

## Sheet: 380134
Station_Id	Date	m3_per_sec
380134	1979-01-01	11
380134	1979-01-02	11
380134	1979-01-03	10
380134	1979-01-04	8
380134	1979-01-05	8
380134	1979-01-06	8
380134	1979-01-07	7
380134	1979-01-08	7
380134	1979-01-09	7
380134	1979-01-10	8
380134	1979-01-11	8
380134	1979-01-12	8
380134	1979-01-13	8
380134	1979-01-14	8
380134	1979-01-15	8
380134	1979-01-16	8
380134	1979-01-17	7
380134	1979-01-18	7
380134	1979-01-19	7
380134	1979-01-20	7
380134	1979-01-21	7
380134	1979-01-22	7
380134	1979-01-23	7
380134	1979-01-24	7
380134	1979-01-25	7
380134	1979-01-26	6
380134	1979-01-27	6
380134	1979-01-28	6
380134	1979-01-29	6
380134	1979-01-30	6
380134	1979-01-31	6
380134	1979-02-01	6
380134	1979-02-02	6
380134	1979-02-03	6
380134	1979-02-04	5
380134	1979-02-05	5
380134	1979-02-06	6
380134	1979-02-07	6
380134	1979-02-08	6
380134	1979-02-09	6
380134	1979-02-10	6
380134	1979-02-11	6
380134	1979-02-12	6
380134	1979-02-13	6
380134	1979-02-14	6
380134	1979-02-15	6
380134	1979-02-16	6
380134	1979-02-17	6
380134	1979-02-18	6
380134	1979-02-19	6
380134	1979-02-20	6
380134	1979-02-21	6
380134	1979-02-22	6
380134	1979-02-23	6
380134	1979-02-24	6
380134	1979-02-25	6
380134	1979-02-26	6
380134	1979-02-27	6
380134	1979-02-28	6
380134	1979-03-01	6
380134	1979-03-02	6
380134	1979-03-03	6
380134	1979-03-04	6
380134	1979-03-05	6
380134	1979-03-06	6
380134	1979-03-07	6
380134	1979-03-08	6
380134	1979-03-09	6
380134	1979-03-10	6
380134	1979-03-11	6
380134	1979-03-12	6
380134	1979-03-13	6
380134	1979-03-14	6
380134	1979-03-15	6
380134	1979-03-16	6
380134	1979-03-17	6
380134	1979-03-18	6
380134	1979-03-19	6
380134	1979-03-20	6
380134	1979-03-21	6
380134	1979-03-22	6
380134	1979-03-23	6
380134	1979-03-24	6
380134	1979-03-25	6
380134	1979-03-26	6
380134	1979-03-27	6
380134	1979-03-28	5
380134	1979-03-29	5
380134	1979-03-30	5
380134	1979-03-31	5
380134	1979-04-01	3.6
380134	1979-04-02	2.2
380134	1979-04-03	2
380134	1979-04-04	2
380134	1979-04-05	2
380134	1979-04-06	2
380134	1979-04-07	2
380134	1979-04-08	1.4
380134	1979-04-09	1.3
380134	1979-04-10	2
380134	1979-04-11	2
380134	1979-04-12	2
380134	1979-04-13	2
380134	1979-04-14	2
380134	1979-04-15	1.4
380134	1979-04-16	1.1
380134	1979-04-17	1.1
380134	1979-04-18	1.1
380134	1979-04-19	2
380134	1979-04-20	3
380134	1979-04-21	8.3
380134	1979-04-22	8.3
380134	1979-04-23	5
380134	1979-04-24	5
380134	1979-04-25	4.2
380134	1979-04-26	4
380134	1979-04-27	3.2
380134	1979-04-28	3
380134	1979-04-29	4.2
380134	1979-04-30	6
380134	1979-05-01	5
380134	1979-05-02	4
380134	1979-05-03	4
380134	1979-05-04	4
380134	1979-05-05	4
380134	1979-05-06	4
380134	1979-05-07	3.4
380134	1979-05-08	3
380134	1979-05-09	3
380134	1979-05-10	2.2
380134	1979-05-11	3
380134	1979-05-12	3.4
380134	1979-05-13	4
380134	1979-05-14	5.2
380134	1979-05-15	6.1
380134	1979-05-16	6
380134	1979-05-17	5
380134	1979-05-18	4.2
380134	1979-05-19	4.2
380134	1979-05-20	6.1
380134	1979-05-21	8
380134	1979-05-22	10.3
380134	1979-05-23	29.1
380134	1979-05-24	26.3
380134	1979-05-25	28
380134	1979-05-26	33
380134	1979-05-27	26
380134	1979-05-28	30
380134	1979-05-29	39
380134	1979-05-30	64.4
380134	1979-05-31	96.4
380134	1979-06-01	120
380134	1979-06-02	130
380134	1979-06-03	139
380134	1979-06-04	150
380134	1979-06-05	150
380134	1979-06-06	146
380134	1979-06-07	140
380134	1979-06-08	138
380134	1979-06-09	138
380134	1979-06-10	134
380134	1979-06-11	130
380134	1979-06-12	127
380134	1979-06-13	129
380134	1979-06-14	130
380134	1979-06-15	133
380134	1979-06-16	146
380134	1979-06-17	157
380134	1979-06-18	169
380134	1979-06-19	192
380134	1979-06-20	214
380134	1979-06-21	242
380134	1979-06-22	263
380134	1979-06-23	276
380134	1979-06-24	294
380134	1979-06-25	342
380134	1979-06-26	390
380134	1979-06-27	449
380134	1979-06-28	484
380134	1979-06-29	512
380134	1979-06-30	554
380134	1979-07-01	595
380134	1979-07-02	624
380134	1979-07-03	638
380134	1979-07-04	659
380134	1979-07-05	673
380134	1979-07-06	686
380134	1979-07-07	693
380134	1979-07-08	698
380134	1979-07-09	708
380134	1979-07-10	718
380134	1979-07-11	728
380134	1979-07-12	734
380134	1979-07-13	737
380134	1979-07-14	741
380134	1979-07-15	741
380134	1979-07-16	737
380134	1979-07-17	732
380134	1979-07-18	716
380134	1979-07-19	706
380134	1979-07-20	680
380134	1979-07-21	649
380134	1979-07-22	603
380134	1979-07-23	550
380134	1979-07-24	497
380134	1979-07-25	440
380134	1979-07-26	368
380134	1979-07-27	289
380134	1979-07-28	218
380134	1979-07-29	165
380134	1979-07-30	139
380134	1979-07-31	113
380134	1979-08-01	99.3
380134	1979-08-02	84.4
380134	1979-08-03	76.4
380134	1979-08-04	65.4
380134	1979-08-05	66.4
380134	1979-08-06	87.4
380134	1979-08-07	148
380134	1979-08-08	206
380134	1979-08-09	262
380134	1979-08-10	390
380134	1979-08-11	457
380134	1979-08-12	484
380134	1979-08-13	487
380134	1979-08-14	481
380134	1979-08-15	471
380134	1979-08-16	458
380134	1979-08-17	439
380134	1979-08-18	416
380134	1979-08-19	395
380134	1979-08-20	355
380134	1979-08-21	335
380134	1979-08-22	294
380134	1979-08-23	262
380134	1979-08-24	230
380134	1979-08-25	202
380134	1979-08-26	179
380134	1979-08-27	151
380134	1979-08-28	126
380134	1979-08-29	107
380134	1979-08-30	92.4
380134	1979-08-31	78.4
380134	1979-09-01	77.4
380134	1979-09-02	67.4
380134	1979-09-03	59.4
380134	1979-09-04	51
380134	1979-09-05	45.1
380134	1979-09-06	40
380134	1979-09-07	41
380134	1979-09-08	43.2
380134	1979-09-09	41
380134	1979-09-10	43.2
380134	1979-09-11	36.2
380134	1979-09-12	35
380134	1979-09-13	34
380134	1979-09-14	34
380134	1979-09-15	31
380134	1979-09-16	29.1
380134	1979-09-17	26.3
380134	1979-09-18	25
380134	1979-09-19	22
380134	1979-09-20	22.3
380134	1979-09-21	24
380134	1979-09-22	26
380134	1979-09-23	31
380134	1979-09-24	152
380134	1979-09-25	288
380134	1979-09-26	410
380134	1979-09-27	504
380134	1979-09-28	587
380134	1979-09-29	653
380134	1979-09-30	685
380134	1979-10-01	698
380134	1979-10-02	703
380134	1979-10-03	695
380134	1979-10-04	693
380134	1979-10-05	697
380134	1979-10-06	722
380134	1979-10-07	741
380134	1979-10-08	768
380134	1979-10-09	790
380134	1979-10-10	797
380134	1979-10-11	799
380134	1979-10-12	794
380134	1979-10-13	780
380134	1979-10-14	761
380134	1979-10-15	742
380134	1979-10-16	713
380134	1979-10-17	677
380134	1979-10-18	633
380134	1979-10-19	571
380134	1979-10-20	511
380134	1979-10-21	449
380134	1979-10-22	414
380134	1979-10-23	309
380134	1979-10-24	285
380134	1979-10-25	226
380134	1979-10-26	199
380134	1979-10-27	181
380134	1979-10-28	167
380134	1979-10-29	152
380134	1979-10-30	142
380134	1979-10-31	132
380134	1979-11-01	123
380134	1979-11-02	112
380134	1979-11-03	100
380134	1979-11-04	86.4
380134	1979-11-05	78.4
380134	1979-11-06	63.4
380134	1979-11-07	54
380134	1979-11-08	48
380134	1979-11-09	43.2
380134	1979-11-10	35.4
380134	1979-11-11	35.4
380134	1979-11-12	32.1
380134	1979-11-13	28.4
380134	1979-11-14	27
380134	1979-11-15	25
380134	1979-11-16	24
380134	1979-11-17	22.3
380134	1979-11-18	20
380134	1979-11-19	19
380134	1979-11-20	19
380134	1979-11-21	18.1
380134	1979-11-22	18.1
380134	1979-11-23	17
380134	1979-11-24	17
380134	1979-11-25	17
380134	1979-11-26	16
380134	1979-11-27	15
380134	1979-11-28	14
380134	1979-11-29	14
380134	1979-11-30	14
380134	1979-12-01	13
380134	1979-12-02	12.1
380134	1979-12-03	11.4
380134	1979-12-04	11.4
380134	1979-12-05	11.4
380134	1979-12-06	11
380134	1979-12-07	11
380134	1979-12-08	11
380134	1979-12-09	11
380134	1979-12-10	11
380134	1979-12-11	11
380134	1979-12-12	11
380134	1979-12-13	11
380134	1979-12-14	10.3
380134	1979-12-15	10.3
380134	1979-12-16	9.5
380134	1979-12-17	9.5
380134	1979-12-18	9.2
380134	1979-12-19	9.2
380134	1979-12-20	9
380134	1979-12-21	9
380134	1979-12-22	8.1
380134	1979-12-23	8
380134	1979-12-24	8
380134	1979-12-25	7.3
380134	1979-12-26	7.1
380134	1979-12-27	7
380134	1979-12-28	7
380134	1979-12-29	7
380134	1979-12-30	7
380134	1979-12-31	7
380134	1980-01-01	7
380134	1980-01-02	7
380134	1980-01-03	7
380134	1980-01-04	6.1
380134	1980-01-05	6
380134	1980-01-06	6
380134	1980-01-07	6
380134	1980-01-08	6
380134	1980-01-09	5.4
380134	1980-01-10	5.4
380134	1980-01-11	5.4
380134	1980-01-12	5.4
380134	1980-01-13	5.2
380134	1980-01-14	5.2
380134	1980-01-15	5.2
380134	1980-01-16	5.2
380134	1980-01-17	5
380134	1980-01-18	5
380134	1980-01-19	5
380134	1980-01-20	5
380134	1980-01-21	4.2
380134	1980-01-22	4.2
380134	1980-01-23	4.2
380134	1980-01-24	4.2
380134	1980-01-25	4
380134	1980-01-26	4
380134	1980-01-27	4
380134	1980-01-28	4
380134	1980-01-29	4
380134	1980-01-30	4
380134	1980-01-31	4
380134	1980-02-01	3.4
380134	1980-02-02	3.4
380134	1980-02-03	3.4
380134	1980-02-04	3
380134	1980-02-05	3
380134	1980-02-06	3
380134	1980-02-07	3
380134	1980-02-08	3
380134	1980-02-09	3
380134	1980-02-10	3
380134	1980-02-11	3
380134	1980-02-12	3
380134	1980-02-13	3
380134	1980-02-14	3
380134	1980-02-15	2.7
380134	1980-02-16	2.2
380134	1980-02-17	2
380134	1980-02-18	2
380134	1980-02-19	2
380134	1980-02-20	2
380134	1980-02-21	2
380134	1980-02-22	2
380134	1980-02-23	2
380134	1980-02-24	2
380134	1980-02-25	2
380134	1980-02-26	2
380134	1980-02-27	2
380134	1980-02-28	2
380134	1980-02-29	2
380134	1980-03-01	2
380134	1980-03-02	2
380134	1980-03-03	2
380134	1980-03-04	2
380134	1980-03-05	2
380134	1980-03-06	2
380134	1980-03-07	2
380134	1980-03-08	2
380134	1980-03-09	1.4
380134	1980-03-10	1.4
380134	1980-03-11	1.4
380134	1980-03-12	1.3
380134	1980-03-13	1.1
380134	1980-03-14	1.1
380134	1980-03-15	1.1
380134	1980-03-16	1.3
380134	1980-03-17	1.3
380134	1980-03-18	1.4
380134	1980-03-19	1.4
380134	1980-03-20	2
380134	1980-03-21	2
380134	1980-03-22	2
380134	1980-03-23	2
380134	1980-03-24	2
380134	1980-03-25	2
380134	1980-03-26	2.4
380134	1980-03-27	2.4
380134	1980-03-28	2.2
380134	1980-03-29	2.2
380134	1980-03-30	2.2
380134	1980-03-31	2.1
380134	1980-04-01	3.2
380134	1980-04-02	3
380134	1980-04-03	3
380134	1980-04-04	3.2
380134	1980-04-05	1.3
380134	1980-04-06	1.3
380134	1980-04-07	1.3
380134	1980-04-08	1.1
380134	1980-04-09	1.1
380134	1980-04-10	1.1
380134	1980-04-11	1.3
380134	1980-04-12	1.2
380134	1980-04-13	1.1
380134	1980-04-14	1
380134	1980-04-15	1
380134	1980-04-16	1
380134	1980-04-17	1
380134	1980-04-18	1
380134	1980-04-19	1
380134	1980-04-20	1
380134	1980-04-21	1
380134	1980-04-22	1
380134	1980-04-23	1
380134	1980-04-24	1
380134	1980-04-25	1
380134	1980-04-26	1
380134	1980-04-27	1
380134	1980-04-28	1.1
380134	1980-04-29	1.3
380134	1980-04-30	1.3
380134	1980-05-01	1.3
380134	1980-05-02	1.4
380134	1980-05-03	2
380134	1980-05-04	1.3
380134	1980-05-05	1.1
380134	1980-05-06	1
380134	1980-05-07	1
380134	1980-05-08	1
380134	1980-05-09	1
380134	1980-05-10	1
380134	1980-05-11	1
380134	1980-05-12	2
380134	1980-05-13	2
380134	1980-05-14	2
380134	1980-05-15	2
380134	1980-05-16	2
380134	1980-05-17	2
380134	1980-05-18	3.4
380134	1980-05-19	3
380134	1980-05-20	2.4
380134	1980-05-21	2.2
380134	1980-05-22	3
380134	1980-05-23	3
380134	1980-05-24	4
380134	1980-05-25	4
380134	1980-05-26	4
380134	1980-05-27	7
380134	1980-05-28	9
380134	1980-05-29	8
380134	1980-05-30	7.1
380134	1980-05-31	6.1
380134	1980-06-01	6
380134	1980-06-02	5.2
380134	1980-06-03	5.2
380134	1980-06-04	5
380134	1980-06-05	6
380134	1980-06-06	7
380134	1980-06-07	8.1
380134	1980-06-08	7
380134	1980-06-09	7
380134	1980-06-10	6.3
380134	1980-06-11	7
380134	1980-06-12	16
380134	1980-06-13	15
380134	1980-06-14	20.2
380134	1980-06-15	32
380134	1980-06-16	41
380134	1980-06-17	48.4
380134	1980-06-18	56.4
380134	1980-06-19	64
380134	1980-06-20	67.2
380134	1980-06-21	72
380134	1980-06-22	85
380134	1980-06-23	101
380134	1980-06-24	139
380134	1980-06-25	151
380134	1980-06-26	184
380134	1980-06-27	228
380134	1980-06-28	244
380134	1980-06-29	263
380134	1980-06-30	272
380134	1980-07-01	284
380134	1980-07-02	292
380134	1980-07-03	300
380134	1980-07-04	293
380134	1980-07-05	310
380134	1980-07-06	312
380134	1980-07-07	318
380134	1980-07-08	323
380134	1980-07-09	324
380134	1980-07-10	335
380134	1980-07-11	333
380134	1980-07-12	329
380134	1980-07-13	324
380134	1980-07-14	314
380134	1980-07-15	301
380134	1980-07-16	285
380134	1980-07-17	270
380134	1980-07-18	255
380134	1980-07-19	242
380134	1980-07-20	232
380134	1980-07-21	234
380134	1980-07-22	232
380134	1980-07-23	229
380134	1980-07-24	238
380134	1980-07-25	243
380134	1980-07-26	247
380134	1980-07-27	255
380134	1980-07-28	259
380134	1980-07-29	289
380134	1980-07-30	298
380134	1980-07-31	306
380134	1980-08-01	316
380134	1980-08-02	310
380134	1980-08-03	296
380134	1980-08-04	271
380134	1980-08-05	255
380134	1980-08-06	235
380134	1980-08-07	208
380134	1980-08-08	192
380134	1980-08-09	178
380134	1980-08-10	164
380134	1980-08-11	154
380134	1980-08-12	150
380134	1980-08-13	128
380134	1980-08-14	116
380134	1980-08-15	110
380134	1980-08-16	105
380134	1980-08-17	101
380134	1980-08-18	98.2
380134	1980-08-19	101
380134	1980-08-20	91
380134	1980-08-21	86.4
380134	1980-08-22	84
380134	1980-08-23	80
380134	1980-08-24	83
380134	1980-08-25	86.4
380134	1980-08-26	81
380134	1980-08-27	82
380134	1980-08-28	84
380134	1980-08-29	91
380134	1980-08-30	93
380134	1980-08-31	95.4
380134	1980-09-01	104
380134	1980-09-02	118
380134	1980-09-03	131
380134	1980-09-04	137
380134	1980-09-05	137
380134	1980-09-06	139
380134	1980-09-07	153
380134	1980-09-08	155
380134	1980-09-09	164
380134	1980-09-10	174
380134	1980-09-11	202
380134	1980-09-12	243
380134	1980-09-13	270
380134	1980-09-14	303
380134	1980-09-15	332
380134	1980-09-16	381
380134	1980-09-17	423
380134	1980-09-18	490
380134	1980-09-19	548
380134	1980-09-20	614
380134	1980-09-21	680
380134	1980-09-22	731
380134	1980-09-23	774
380134	1980-09-24	827
380134	1980-09-25	893
380134	1980-09-26	958
380134	1980-09-27	1010
380134	1980-09-28	1050
380134	1980-09-29	1090
380134	1980-09-30	1120
380134	1980-10-01	1160
380134	1980-10-02	1190
380134	1980-10-03	1220
380134	1980-10-04	1250
380134	1980-10-05	1290
380134	1980-10-06	1310
380134	1980-10-07	1330
380134	1980-10-08	1360
380134	1980-10-09	1370
380134	1980-10-10	1390
380134	1980-10-11	1400
380134	1980-10-12	1400
380134	1980-10-13	1410
380134	1980-10-14	1410
380134	1980-10-15	1420
380134	1980-10-16	1420
380134	1980-10-17	1420
380134	1980-10-18	1420
380134	1980-10-19	1410
380134	1980-10-20	1410
380134	1980-10-21	1390
380134	1980-10-22	1380
380134	1980-10-23	1370
380134	1980-10-24	1350
380134	1980-10-25	1290
380134	1980-10-26	1270
380134	1980-10-27	1240
380134	1980-10-28	1200
380134	1980-10-29	1180
380134	1980-10-30	1170
380134	1980-10-31	1160
380134	1980-11-01	1150
380134	1980-11-02	1140
380134	1980-11-03	1130
380134	1980-11-04	1130
380134	1980-11-05	1130
380134	1980-11-06	1120
380134	1980-11-07	1110
380134	1980-11-08	1110
380134	1980-11-09	1090
380134	1980-11-10	1080
380134	1980-11-11	1060
380134	1980-11-12	1050
380134	1980-11-13	1020
380134	1980-11-14	1000
380134	1980-11-15	979
380134	1980-11-16	960
380134	1980-11-17	924
380134	1980-11-18	889
380134	1980-11-19	848
380134	1980-11-20	816
380134	1980-11-21	771
380134	1980-11-22	778
380134	1980-11-23	741
380134	1980-11-24	707
380134	1980-11-25	677
380134	1980-11-26	638
380134	1980-11-27	606
380134	1980-11-28	578
380134	1980-11-29	544
380134	1980-11-30	515
380134	1980-12-01	488
380134	1980-12-02	463
380134	1980-12-03	432
380134	1980-12-04	407
380134	1980-12-05	385
380134	1980-12-06	368
380134	1980-12-07	348
380134	1980-12-08	331
380134	1980-12-09	314
380134	1980-12-10	296
380134	1980-12-11	279
380134	1980-12-12	262
380134	1980-12-13	246
380134	1980-12-14	232
380134	1980-12-15	219
380134	1980-12-16	205
380134	1980-12-17	186
380134	1980-12-18	170
380134	1980-12-19	156
380134	1980-12-20	137
380134	1980-12-21	126
380134	1980-12-22	114
380134	1980-12-23	98.2
380134	1980-12-24	90
380134	1980-12-25	84
380134	1980-12-26	76.3
380134	1980-12-27	71
380134	1980-12-28	69.1
380134	1980-12-29	63
380134	1980-12-30	58.2
380134	1980-12-31	55
380134	1981-01-01	51
380134	1981-01-02	47
380134	1981-01-03	45
380134	1981-01-04	43.1
380134	1981-01-05	36.2
380134	1981-01-06	35.4
380134	1981-01-07	32.3
380134	1981-01-08	30
380134	1981-01-09	27.2
380134	1981-01-10	26
380134	1981-01-11	25
380134	1981-01-12	23.3
380134	1981-01-13	21
380134	1981-01-14	20.2
380134	1981-01-15	20
380134	1981-01-16	19
380134	1981-01-17	18.3
380134	1981-01-18	18
380134	1981-01-19	18
380134	1981-01-20	17.1
380134	1981-01-21	17.1
380134	1981-01-22	17.1
380134	1981-01-23	16
380134	1981-01-24	16
380134	1981-01-25	16
380134	1981-01-26	16
380134	1981-01-27	16
380134	1981-01-28	15
380134	1981-01-29	14.1
380134	1981-01-30	13.1
380134	1981-01-31	13
380134	1981-02-01	13
380134	1981-02-02	11.3
380134	1981-02-03	11
380134	1981-02-04	10.3
380134	1981-02-05	10.3
380134	1981-02-06	9.9
380134	1981-02-07	9.5
380134	1981-02-08	9.2
380134	1981-02-09	9
380134	1981-02-10	9
380134	1981-02-11	8.1
380134	1981-02-12	8
380134	1981-02-13	8
380134	1981-02-14	8
380134	1981-02-15	7.3
380134	1981-02-16	7.3
380134	1981-02-17	7.1
380134	1981-02-18	7.1
380134	1981-02-19	7.1
380134	1981-02-20	7
380134	1981-02-21	6.3
380134	1981-02-22	6.1
380134	1981-02-23	6
380134	1981-02-24	6
380134	1981-02-25	6
380134	1981-02-26	6.1
380134	1981-02-27	7.1
380134	1981-02-28	7
380134	1981-03-01	7
380134	1981-03-02	6.3
380134	1981-03-03	6.1
380134	1981-03-04	6.1
380134	1981-03-05	6
380134	1981-03-06	6
380134	1981-03-07	6
380134	1981-03-08	6
380134	1981-03-09	5.4
380134	1981-03-10	5.4
380134	1981-03-11	5.4
380134	1981-03-12	5.2
380134	1981-03-13	5.2
380134	1981-03-14	5
380134	1981-03-15	5
380134	1981-03-16	5
380134	1981-03-17	5
380134	1981-03-18	5
380134	1981-03-19	5
380134	1981-03-20	5
380134	1981-03-21	5
380134	1981-03-22	5
380134	1981-03-23	5
380134	1981-03-24	5
380134	1981-03-25	5
380134	1981-03-26	4.2
380134	1981-03-27	4
380134	1981-03-28	4
380134	1981-03-29	4
380134	1981-03-30	4
380134	1981-03-31	4
380134	1981-04-01	4
380134	1981-04-02	4
380134	1981-04-03	5
380134	1981-04-04	4.15
380134	1981-04-05	3
380134	1981-04-06	3
380134	1981-04-07	3
380134	1981-04-08	3
380134	1981-04-09	3
380134	1981-04-10	3
380134	1981-04-11	3
380134	1981-04-12	3
380134	1981-04-13	3.3
380134	1981-04-14	3
380134	1981-04-15	2.3
380134	1981-04-16	3
380134	1981-04-17	3.3
380134	1981-04-18	4
380134	1981-04-19	3.3
380134	1981-04-20	3
380134	1981-04-21	2.3
380134	1981-04-22	2.2
380134	1981-04-23	3.3
380134	1981-04-24	4
380134	1981-04-25	4
380134	1981-04-26	3.3
380134	1981-04-27	4
380134	1981-04-28	3.3
380134	1981-04-29	3
380134	1981-04-30	3
380134	1981-05-01	3
380134	1981-05-02	3
380134	1981-05-03	2.3
380134	1981-05-04	2.2
380134	1981-05-05	2.2
380134	1981-05-06	2
380134	1981-05-07	2
380134	1981-05-08	2
380134	1981-05-09	2
380134	1981-05-10	2
380134	1981-05-11	2
380134	1981-05-12	2.2
380134	1981-05-13	2.3
380134	1981-05-14	2.3
380134	1981-05-15	2.2
380134	1981-05-16	5
380134	1981-05-17	6.4
380134	1981-05-18	8.1
380134	1981-05-19	9.9
380134	1981-05-20	9.4
380134	1981-05-21	9
380134	1981-05-22	13
380134	1981-05-23	20
380134	1981-05-24	27
380134	1981-05-25	30
380134	1981-05-26	29.1
380134	1981-05-27	24
380134	1981-05-28	19
380134	1981-05-29	15.3
380134	1981-05-30	15
380134	1981-05-31	15
380134	1981-06-01	22
380134	1981-06-02	20.2
380134	1981-06-03	20.2
380134	1981-06-04	20.2
380134	1981-06-05	18.2
380134	1981-06-06	24
380134	1981-06-07	38.4
380134	1981-06-08	43
380134	1981-06-09	39.3
380134	1981-06-10	37
380134	1981-06-11	29.1
380134	1981-06-12	28.3
380134	1981-06-13	27.4
380134	1981-06-14	29.1
380134	1981-06-15	29.1
380134	1981-06-16	41.1
380134	1981-06-17	46
380134	1981-06-18	50
380134	1981-06-19	53
380134	1981-06-20	60
380134	1981-06-21	69.3
380134	1981-06-22	73
380134	1981-06-23	75
380134	1981-06-24	72
380134	1981-06-25	66.1
380134	1981-06-26	64
380134	1981-06-27	63
380134	1981-06-28	60
380134	1981-06-29	67.2
380134	1981-06-30	77
380134	1981-07-01	82
380134	1981-07-02	84
380134	1981-07-03	128
380134	1981-07-04	142
380134	1981-07-05	142
380134	1981-07-06	143
380134	1981-07-07	144
380134	1981-07-08	142
380134	1981-07-09	136
380134	1981-07-10	125
380134	1981-07-11	120
380134	1981-07-12	121
380134	1981-07-13	120
380134	1981-07-14	120
380134	1981-07-15	120
380134	1981-07-16	120
380134	1981-07-17	120
380134	1981-07-18	146
380134	1981-07-19	187
380134	1981-07-20	235
380134	1981-07-21	277
380134	1981-07-22	334
380134	1981-07-23	418
380134	1981-07-24	468
380134	1981-07-25	596
380134	1981-07-26	625
380134	1981-07-27	726
380134	1981-07-28	822
380134	1981-07-29	874
380134	1981-07-30	952
380134	1981-07-31	1000
380134	1981-08-01	1030
380134	1981-08-02	1060
380134	1981-08-03	1070
380134	1981-08-04	1080
380134	1981-08-05	1070
380134	1981-08-06	1070
380134	1981-08-07	1070
380134	1981-08-08	1060
380134	1981-08-09	1050
380134	1981-08-10	1050
380134	1981-08-11	970
380134	1981-08-12	914
380134	1981-08-13	889
380134	1981-08-14	857
380134	1981-08-15	831
380134	1981-08-16	787
380134	1981-08-17	766
380134	1981-08-18	742
380134	1981-08-19	710
380134	1981-08-20	690
380134	1981-08-21	660
380134	1981-08-22	644
380134	1981-08-23	615
380134	1981-08-24	599
380134	1981-08-25	578
380134	1981-08-26	542
380134	1981-08-27	519
380134	1981-08-28	491
380134	1981-08-29	464
380134	1981-08-30	433
380134	1981-08-31	404
380134	1981-09-01	397
380134	1981-09-02	395
380134	1981-09-03	412
380134	1981-09-04	411
380134	1981-09-05	421
380134	1981-09-06	425
380134	1981-09-07	425
380134	1981-09-08	425
380134	1981-09-09	403
380134	1981-09-10	386
380134	1981-09-11	376
380134	1981-09-12	368
380134	1981-09-13	350
380134	1981-09-14	340
380134	1981-09-15	325
380134	1981-09-16	314
380134	1981-09-17	290
380134	1981-09-18	267
380134	1981-09-19	254
380134	1981-09-20	250
380134	1981-09-21	218
380134	1981-09-22	195
380134	1981-09-23	174
380134	1981-09-24	155
380134	1981-09-25	146
380134	1981-09-26	136
380134	1981-09-27	125
380134	1981-09-28	115
380134	1981-09-29	104
380134	1981-09-30	87
380134	1981-10-01	78.1
380134	1981-10-02	78.1
380134	1981-10-03	82
380134	1981-10-04	88.2
380134	1981-10-05	97.1
380134	1981-10-06	111
380134	1981-10-07	121
380134	1981-10-08	139
380134	1981-10-09	148
380134	1981-10-10	155
380134	1981-10-11	156
380134	1981-10-12	152
380134	1981-10-13	156
380134	1981-10-14	138
380134	1981-10-15	137
380134	1981-10-16	137
380134	1981-10-17	148
380134	1981-10-18	142
380134	1981-10-19	143
380134	1981-10-20	143
380134	1981-10-21	139
380134	1981-10-22	136
380134	1981-10-23	131
380134	1981-10-24	125
380134	1981-10-25	120
380134	1981-10-26	115
380134	1981-10-27	110
380134	1981-10-28	105
380134	1981-10-29	102
380134	1981-10-30	99.3
380134	1981-10-31	93
380134	1981-11-01	88.2
380134	1981-11-02	84
380134	1981-11-03	82
380134	1981-11-04	80.4
380134	1981-11-05	79.2
380134	1981-11-06	78.1
380134	1981-11-07	83
380134	1981-11-08	82
380134	1981-11-09	80.4
380134	1981-11-10	78.1
380134	1981-11-11	77
380134	1981-11-12	80.4
380134	1981-11-13	80.4
380134	1981-11-14	84
380134	1981-11-15	87
380134	1981-11-16	86
380134	1981-11-17	89.3
380134	1981-11-18	87
380134	1981-11-19	85
380134	1981-11-20	84
380134	1981-11-21	83
380134	1981-11-22	82
380134	1981-11-23	80.4
380134	1981-11-24	79.2
380134	1981-11-25	79.2
380134	1981-11-26	78.1
380134	1981-11-27	76
380134	1981-11-28	75
380134	1981-11-29	74
380134	1981-11-30	74
380134	1981-12-01	74
380134	1981-12-02	73
380134	1981-12-03	72
380134	1981-12-04	74
380134	1981-12-05	73
380134	1981-12-06	73
380134	1981-12-07	73
380134	1981-12-08	73
380134	1981-12-09	73
380134	1981-12-10	72
380134	1981-12-11	70.4
380134	1981-12-12	69.3
380134	1981-12-13	67.2
380134	1981-12-14	66.1
380134	1981-12-15	63
380134	1981-12-16	61
380134	1981-12-17	56
380134	1981-12-18	52
380134	1981-12-19	49
380134	1981-12-20	45
380134	1981-12-21	43
380134	1981-12-22	40.2
380134	1981-12-23	38.4
380134	1981-12-24	36
380134	1981-12-25	35
380134	1981-12-26	33.2
380134	1981-12-27	31
380134	1981-12-28	28.3
380134	1981-12-29	27
380134	1981-12-30	26
380134	1981-12-31	24
380134	1982-01-01	23
380134	1982-01-02	22
380134	1982-01-03	20
380134	1982-01-04	18.2
380134	1982-01-05	18.2
380134	1982-01-06	18
380134	1982-01-07	16
380134	1982-01-08	15.3
380134	1982-01-09	15.3
380134	1982-01-10	14
380134	1982-01-11	14
380134	1982-01-12	13
380134	1982-01-13	13
380134	1982-01-14	12.1
380134	1982-01-15	12
380134	1982-01-16	12
380134	1982-01-17	11.2
380134	1982-01-18	11
380134	1982-01-19	10.3
380134	1982-01-20	9.9
380134	1982-01-21	9
380134	1982-01-22	9
380134	1982-01-23	9
380134	1982-01-24	9
380134	1982-01-25	8.1
380134	1982-01-26	8.1
380134	1982-01-27	8
380134	1982-01-28	8
380134	1982-01-29	7.4
380134	1982-01-30	7.1
380134	1982-01-31	6.4
380134	1982-02-01	6.1
380134	1982-02-02	6
380134	1982-02-03	6
380134	1982-02-04	5.3
380134	1982-02-05	5.3
380134	1982-02-06	5
380134	1982-02-07	5
380134	1982-02-08	5.3
380134	1982-02-09	5.3
380134	1982-02-10	5.3
380134	1982-02-11	5.3
380134	1982-02-12	5
380134	1982-02-13	5
380134	1982-02-14	5
380134	1982-02-15	5
380134	1982-02-16	5
380134	1982-02-17	5
380134	1982-02-18	4
380134	1982-02-19	4
380134	1982-02-20	4
380134	1982-02-21	4
380134	1982-02-22	4
380134	1982-02-23	4
380134	1982-02-24	4
380134	1982-02-25	4
380134	1982-02-26	4
380134	1982-02-27	4
380134	1982-02-28	4
380134	1982-03-01	3
380134	1982-03-02	3
380134	1982-03-03	3
380134	1982-03-04	3
380134	1982-03-05	3
380134	1982-03-06	2.3
380134	1982-03-07	2.3
380134	1982-03-08	2.2
380134	1982-03-09	2.2
380134	1982-03-10	2.2
380134	1982-03-11	2.2
380134	1982-03-12	2.2
380134	1982-03-13	2
380134	1982-03-14	2
380134	1982-03-15	2
380134	1982-03-16	2
380134	1982-03-17	2
380134	1982-03-18	2
380134	1982-03-19	2
380134	1982-03-20	2
380134	1982-03-21	2
380134	1982-03-22	2
380134	1982-03-23	2
380134	1982-03-24	2
380134	1982-03-25	2
380134	1982-03-26	2
380134	1982-03-27	2
380134	1982-03-28	1.4
380134	1982-03-29	1.4
380134	1982-03-30	1.4
380134	1982-03-31	2
380134	1982-04-01	2
380134	1982-04-02	1.2
380134	1982-04-03	1
380134	1982-04-04	1
380134	1982-04-05	1.2
380134	1982-04-06	2
380134	1982-04-07	2
380134	1982-04-08	2
380134	1982-04-09	2
380134	1982-04-10	2.3
380134	1982-04-11	3
380134	1982-04-12	3
380134	1982-04-13	3
380134	1982-04-14	4.3
380134	1982-04-15	4.3
380134	1982-04-16	5
380134	1982-04-17	5
380134	1982-04-18	5
380134	1982-04-19	20.2
380134	1982-04-20	14.2
380134	1982-04-21	8
380134	1982-04-22	6.4
380134	1982-04-23	5
380134	1982-04-24	4.3
[truncated: 7,921 more rows]
